# Supplementary material for: Crystal structure and Hirshfeld surface analysis of 2,4,6-tri­amino­pyrimidine-1,3-diium dinitrate
Source: Acta Crystallogr E Crystallogr Commun. 2022 May 27;78(Pt 6):669–74. doi: 10.1107/S2056989022005333 (PMC9431786; doi:10.1107/S2056989022005333)
Supplement: Supplementary file 1 [file e-78-00669-sup1.cif]

##############################################################################
#                                                                            #
# This CIF contains the data in a paper accepted for publication in          #
# Acta Crystallographica Section E. It conforms to the requirements of       #
# Notes for Authors for Acta Crystallographica Section E, and has been       #
# peer reviewed under the auspices of the IUCr Commission on Journals.       #
#                                                                            #
# Full details of the Crystallographic Information File format               #
# are given in the paper "The Crystallographic Information File (CIF):       #
# a New Standard Archive File for Crystallography" by S. R. Hall, F. H.      #
# Allen and I. D. Brown [Acta Cryst. (1991), A47, 655-685].                  #
#                                                                            #
# The current version of the core CIF dictionary is obtainable from          #
# ftp://ftp.iucr.org/pub/cif_core.dic.                                       #
#                                                                            #
# Software is freely available for graphical display of the structure(s)     #
# in this CIF. For information consult the CIF software page                 #
# http://www.iucr.org/resources/cif/software.                                #
#                                                                            #
# This file may be used for bona fide research purposes within the           #
# scientific community so long as proper attribution is given to the journal # 
# article from which it was obtained.                                        #
#                                                                            #
##############################################################################
data_I
_audit_creation_method
;
Olex2 1.2
(compiled 2018.05.29 svn.r3508 for OlexSys, GUI svn.r5506)
;
_journal_date_recd_electronic     2022-02-16
_journal_date_accepted     2022-05-19
_journal_name_full     'Acta Crystallographica, Section E'
_journal_year     2022
_journal_volume     78
_journal_issue      6
_journal_page_first     0
_journal_page_last     0
_journal_paper_category     GO
_journal_paper_doi     10.1107/S2056989022005333
_journal_coeditor_code     MW2185
_publ_contact_author_name     'Eiad Saif'
_publ_contact_author_address
;
Department of Computer and Electronic Engineering Technology, Sanaa Community
College, Sanaa,
Yemen
;
_publ_contact_author_email     'eiad.saif@scc.edu.ye'
_publ_contact_author_fax     '+967(1)464483'
_publ_contact_author_phone     '+967(1)464483'
_publ_section_title
;
Crystal structure and Hirshfeld surface analysis of
2,4,6-triaminopyrimidine-1,3-diium dinitrate
;
loop_
    _publ_author_name
    _publ_author_footnote
    _publ_author_address
    'Dilshad, Sumra' .
;
Department of Applied Chemistry, Faculty of Engineering and Technology, ZHCET,
Aligarh Muslim University, Aligarh (UP)
India
;
    '\,C\?inar, Emine Berrin' .
;
Department of Physics, Faculty of Arts and Sciences,
Ondokuz May\?is University,
Samsun, 55200
Turkey
;
    'Ali, Arif' .
;
Department of Applied Chemistry, Faculty of Engineering and Technology, ZHCET,
Aligarh Muslim University, Aligarh (UP)
India
;
    'Ahmed, Adeeba' .
;
Department of Applied Chemistry, Faculty of Engineering and Technology, ZHCET,
Aligarh Muslim University, Aligarh (UP)
India
;
    'Alam, Mohd Jane' .
;
Department of Physics, Faculty of Science, Aligarh Muslim University, Aligarh
(UP)
India
;
    'Ahmad, Musheer' .
;
Department of Applied Chemistry, Faculty of Engineering and Technology, ZHCET,
Aligarh Muslim University, Aligarh (UP)
India
;
    'Ahmad, Aiman' .
;
Department of Applied Chemistry, Faculty of Engineering and Technology, ZHCET,
Aligarh Muslim University, Aligarh (UP)
India
;
    'Dege, Necmi' .
;
Department of Physics, Faculty of Arts and Sciences,
Ondokuz May\?is University,
Samsun, 55200
Turkey
;
    'Saif, Eiad' .
;
Department of Computer and Electronic Engineering Technology, Sanaa Community
College, Sanaa,
Yemen
;
_publ_section_synopsis
;
In the crystal, hydrogen-bonding interactions between the
2,4,6-triaminopyrimidine  cation and the nitrate anions lead to a
one-dimensional supramolecular network with weak anionic interactions forming
a three-dimensional network.  Energy framework analysis showed that of the
components of the framework energies, electrostatic repulsion (<i>E</i>~rep~)
is dominant.
;
_chemical_name_systematic
;
2,4,6-Triaminopyrimidine-1,3-diium dinitrate
;
_chemical_name_common     ?
_chemical_formula_moiety     'C4 H9 N5 2+, 2(N O3 -)'
_chemical_formula_sum     'C4 H9 N7 O6'
_chemical_formula_iupac     'C4 H9 N5 2+, 2N O3 -'
_chemical_formula_weight     251.18
_chemical_melting_point     ?
_space_group_crystal_system     monoclinic
_space_group_name_H-M_alt     'P 21/c'
_space_group_name_Hall     '-P 2ybc'
loop_
    _space_group_symop_operation_xyz
    'x, y, z'
    '-x, y+1/2, -z+1/2'
    '-x, -y, -z'
    'x, -y-1/2, z-1/2'
_cell_length_a     7.8650(5)
_cell_length_b     9.9173(6)
_cell_length_c     12.2291(7)
_cell_angle_alpha     90
_cell_angle_beta     100.836(2)
_cell_angle_gamma     90
_cell_volume     936.86(10)
_cell_formula_units_Z     4
_cell_measurement_reflns_used     8448
_cell_measurement_theta_min     2.33
_cell_measurement_theta_max     25.58
_cell_measurement_temperature     276(2)
_exptl_crystal_description     needle
_exptl_crystal_colour     colourless
_exptl_crystal_size_max     0.370
_exptl_crystal_size_mid     0.270
_exptl_crystal_size_min     0.140
_exptl_crystal_density_diffrn     1.781
_exptl_crystal_density_meas     ?
_exptl_crystal_density_method     ?
_exptl_crystal_F_000     520
_exptl_absorpt_coefficient_mu     0.164
_exptl_absorpt_correction_type     none
_exptl_absorpt_process_details     ?
_exptl_absorpt_correction_T_min     ?
_exptl_absorpt_correction_T_max     ?
_diffrn_ambient_temperature     276(2)
_diffrn_source     ?
_diffrn_radiation_type     MoK\a
_diffrn_radiation_wavelength     0.71073
_diffrn_measurement_device_type     'Bruker APEXII CCD'
_diffrn_measurement_method     '\f and \w scans'
_diffrn_detector_area_resol_mean     ?
_diffrn_reflns_number     13469
_diffrn_reflns_av_R_equivalents     0.0698
_diffrn_reflns_av_unetI/netI     0.0442
_diffrn_reflns_theta_min     2.637
_diffrn_reflns_theta_max     28.335
_diffrn_reflns_theta_full     25.242
_diffrn_measured_fraction_theta_max     0.993
_diffrn_measured_fraction_theta_full     0.992
_diffrn_reflns_limit_h_min     -10
_diffrn_reflns_limit_h_max     10
_diffrn_reflns_limit_k_min     -13
_diffrn_reflns_limit_k_max     13
_diffrn_reflns_limit_l_min     -16
_diffrn_reflns_limit_l_max     16
_refine_special_details     ?
_reflns_number_total     2312
_reflns_number_gt     1993
_reflns_threshold_expression     'I > 2\s(I)'
_refine_ls_structure_factor_coef     Fsqd
_refine_ls_matrix_type     full
_refine_ls_R_factor_all     0.0460
_refine_ls_R_factor_gt     0.0399
_refine_ls_wR_factor_gt     0.1041
_refine_ls_wR_factor_ref     0.1099
_refine_ls_goodness_of_fit_ref     1.074
_refine_ls_restrained_S_all     1.074
_refine_ls_number_reflns     2312
_refine_ls_number_parameters     154
_refine_ls_number_restraints     0
_refine_ls_hydrogen_treatment     constr
_refine_ls_weighting_scheme     calc
_refine_ls_weighting_details
              'w=1/[\s^2^(Fo^2^)+(0.0497P)^2^+0.4576P] where P=(Fo^2^+2Fc^2^)/3'
_atom_sites_solution_hydrogens     geom
_atom_sites_solution_primary     ?
_atom_sites_solution_secondary     ?
_refine_ls_shift/su_max     0.000
_refine_ls_shift/su_mean     0.000
_refine_diff_density_max     0.513
_refine_diff_density_min     -0.300
_refine_ls_extinction_method     none
_refine_ls_extinction_coef     .
loop_
    _atom_type_symbol
    _atom_type_description
    _atom_type_scat_dispersion_real
    _atom_type_scat_dispersion_imag
    _atom_type_scat_source
    'C' 'C' 0.0033 0.0016
                         'International Tables Vol C Tables 4.2.6.8 and 6.1.1.4'
    'H' 'H' 0.0000 0.0000
                         'International Tables Vol C Tables 4.2.6.8 and 6.1.1.4'
    'N' 'N' 0.0061 0.0033
                         'International Tables Vol C Tables 4.2.6.8 and 6.1.1.4'
    'O' 'O' 0.0106 0.0060
                         'International Tables Vol C Tables 4.2.6.8 and 6.1.1.4'
_computing_data_collection
;
X-AREA (Stoe & Cie, 2002)
;
_computing_cell_refinement
;
X-AREA (Stoe & Cie, 2002)
;
_computing_data_reduction
;
X-RED32 (Stoe & Cie, 2002)
;
_computing_structure_solution
;
<i>SHELXT2018/3</i> (Sheldrick, 2015a)
;
_computing_structure_refinement
;
<i>SHELXL2018/3</i> (Sheldrick, 2015b)
;
_computing_molecular_graphics
;
<i>OLEX2</i> (Dolomanov <i>et al.</i>,  2009)
and Mercury (Macrae <i>et al.</i>,  2020)
;
_computing_publication_material
;
WinGX (Farrugia, 2012), <i>SHELXL2018/3</i> (Sheldrick, 2015b),
PLATON (Spek, 2020) and publCIF (Westrip, 2010)
;
loop_
    _atom_site_type_symbol
    _atom_site_label
    _atom_site_fract_x
    _atom_site_fract_y
    _atom_site_fract_z
    _atom_site_U_iso_or_equiv
    _atom_site_adp_type
    _atom_site_calc_flag
    _atom_site_occupancy
    _atom_site_disorder_assembly
    _atom_site_disorder_group
    O O3 0.54263(12) 0.80420(9) 0.71416(8) 0.0141(2) Uani d 1 . .
    O O5 0.88490(13) 0.76472(9) 0.36706(8) 0.0148(2) Uani d 1 . .
    O O1 0.50750(13) 0.59279(10) 0.75438(8) 0.0168(2) Uani d 1 . .
    O O6 0.93192(13) 0.56691(10) 0.30278(8) 0.0173(2) Uani d 1 . .
    O O4 0.80491(14) 0.58662(10) 0.44532(8) 0.0207(2) Uani d 1 . .
    O O2 0.64974(14) 0.64786(10) 0.62512(9) 0.0205(2) Uani d 1 . .
    N N5 0.77821(13) 0.31443(11) 0.47214(9) 0.0099(2) Uani d 1 . .
    H H5 0.787384 0.398958 0.458644 0.012 Uiso calc 1 . .
    N N2 0.68341(13) 0.14353(11) 0.57534(9) 0.0105(2) Uani d 1 . .
    H H2 0.634287 0.118719 0.629218 0.013 Uiso calc 1 . .
    N N4 0.92308(15) 0.27225(11) 0.32949(9) 0.0128(2) Uani d 1 . .
    H H4A 0.929637 0.358122 0.321423 0.015 Uiso calc 1 . .
    H H4B 0.967123 0.218902 0.286854 0.015 Uiso calc 1 . .
    N N6 0.56691(14) 0.68070(11) 0.69851(9) 0.0115(2) Uani d 1 . .
    N N7 0.87310(14) 0.63926(11) 0.37153(9) 0.0116(2) Uani d 1 . .
    N N1 0.63901(14) 0.36592(11) 0.61695(9) 0.0130(2) Uani d 1 . .
    H H1A 0.649848 0.450490 0.604304 0.016 Uiso calc 1 . .
    H H1B 0.588658 0.340225 0.670025 0.016 Uiso calc 1 . .
    N N3 0.71841(14) -0.08175(11) 0.53700(9) 0.0131(2) Uani d 1 . .
    H H3A 0.666228 -0.100504 0.590919 0.016 Uiso calc 1 . .
    H H3B 0.754039 -0.145693 0.499473 0.016 Uiso calc 1 . .
    C C1 0.69879(15) 0.27685(13) 0.55581(10) 0.0103(3) Uani d 1 . .
    C C4 0.84517(15) 0.22217(13) 0.40753(10) 0.0101(3) Uani d 1 . .
    C C3 0.82632(16) 0.08538(12) 0.42648(10) 0.0103(3) Uani d 1 . .
    H H3 0.868341 0.021484 0.382632 0.012 Uiso calc 1 . .
    C C2 0.74394(15) 0.04582(13) 0.51170(10) 0.0106(2) Uani d 1 . .
loop_
    _atom_site_aniso_label
    _atom_site_aniso_U_11
    _atom_site_aniso_U_22
    _atom_site_aniso_U_33
    _atom_site_aniso_U_12
    _atom_site_aniso_U_13
    _atom_site_aniso_U_23
    O3 0.0184(5) 0.0101(4) 0.0138(5) 0.0018(3) 0.0028(4) -0.0004(3)
    O5 0.0195(5) 0.0105(5) 0.0130(5) -0.0005(4) -0.0006(4) 0.0002(3)
    O1 0.0244(5) 0.0126(5) 0.0153(5) -0.0007(4) 0.0088(4) 0.0021(3)
    O6 0.0254(5) 0.0144(5) 0.0140(5) 0.0018(4) 0.0088(4) -0.0018(4)
    O4 0.0344(6) 0.0149(5) 0.0166(5) -0.0011(4) 0.0142(4) 0.0018(4)
    O2 0.0328(6) 0.0141(5) 0.0189(5) 0.0008(4) 0.0163(4) -0.0014(4)
    N5 0.0140(5) 0.0081(5) 0.0071(5) -0.0002(4) 0.0005(4) 0.0004(4)
    N2 0.0133(5) 0.0113(5) 0.0068(5) -0.0011(4) 0.0018(4) 0.0008(4)
    N4 0.0187(5) 0.0116(5) 0.0087(5) 0.0005(4) 0.0041(4) 0.0004(4)
    N6 0.0140(5) 0.0119(5) 0.0077(5) 0.0004(4) -0.0001(4) -0.0004(4)
    N7 0.0126(5) 0.0133(5) 0.0078(5) 0.0003(4) -0.0014(4) 0.0004(4)
    N1 0.0181(5) 0.0106(5) 0.0106(5) -0.0001(4) 0.0033(4) 0.0000(4)
    N3 0.0174(5) 0.0101(5) 0.0115(5) -0.0005(4) 0.0020(4) 0.0011(4)
    C1 0.0095(5) 0.0127(6) 0.0071(5) -0.0003(4) -0.0026(4) 0.0002(4)
    C4 0.0103(5) 0.0125(6) 0.0056(5) 0.0000(4) -0.0032(4) -0.0006(4)
    C3 0.0122(5) 0.0107(6) 0.0072(5) 0.0009(4) -0.0006(4) -0.0015(4)
    C2 0.0095(5) 0.0118(6) 0.0082(5) 0.0000(4) -0.0040(4) -0.0008(4)
_geom_special_details
;
 All esds (except the esd in the dihedral angle between two l.s. planes)
 are estimated using the full covariance matrix.  The cell esds are taken
 into account individually in the estimation of esds in distances, angles
 and torsion angles; correlations between esds in cell parameters are only
 used when they are defined by crystal symmetry.  An approximate (isotropic)
 treatment of cell esds is used for estimating esds involving l.s. planes.
;
loop_
    _geom_bond_atom_site_label_1
    _geom_bond_atom_site_label_2
    _geom_bond_site_symmetry_2
    _geom_bond_distance
    _geom_bond_publ_flag
    O3 N6 . 1.2597(14) ?
    O5 N7 . 1.2496(14) ?
    O1 N6 . 1.2511(15) ?
    O6 N7 . 1.2577(15) ?
    O4 N7 . 1.2476(15) ?
    O2 N6 . 1.2473(15) ?
    N5 C1 . 1.3477(16) ?
    N5 C4 . 1.3767(16) ?
    N5 H5 . 0.8600 ?
    N2 C1 . 1.3531(16) ?
    N2 C2 . 1.3822(16) ?
    N2 H2 . 0.8600 ?
    N4 C4 . 1.3240(17) ?
    N4 H4A . 0.8600 ?
    N4 H4B . 0.8600 ?
    N1 C1 . 1.3010(17) ?
    N1 H1A . 0.8600 ?
    N1 H1B . 0.8600 ?
    N3 C2 . 1.3267(16) ?
    N3 H3A . 0.8600 ?
    N3 H3B . 0.8600 ?
    C4 C3 . 1.3888(17) ?
    C3 C2 . 1.3834(18) ?
    C3 H3 . 0.9300 ?
loop_
    _geom_angle_atom_site_label_1
    _geom_angle_atom_site_label_2
    _geom_angle_atom_site_label_3
    _geom_angle_site_symmetry_1
    _geom_angle_site_symmetry_3
    _geom_angle
    _geom_angle_publ_flag
    C1 N5 C4 . . 122.26(11) ?
    C1 N5 H5 . . 118.9 ?
    C4 N5 H5 . . 118.9 ?
    C1 N2 C2 . . 122.27(11) ?
    C1 N2 H2 . . 118.9 ?
    C2 N2 H2 . . 118.9 ?
    C4 N4 H4A . . 120.0 ?
    C4 N4 H4B . . 120.0 ?
    H4A N4 H4B . . 120.0 ?
    O2 N6 O1 . . 120.68(11) ?
    O2 N6 O3 . . 118.54(11) ?
    O1 N6 O3 . . 120.78(11) ?
    O4 N7 O5 . . 119.59(11) ?
    O4 N7 O6 . . 120.46(11) ?
    O5 N7 O6 . . 119.94(11) ?
    C1 N1 H1A . . 120.0 ?
    C1 N1 H1B . . 120.0 ?
    H1A N1 H1B . . 120.0 ?
    C2 N3 H3A . . 120.0 ?
    C2 N3 H3B . . 120.0 ?
    H3A N3 H3B . . 120.0 ?
    N1 C1 N5 . . 121.18(12) ?
    N1 C1 N2 . . 120.53(12) ?
    N5 C1 N2 . . 118.28(11) ?
    N4 C4 N5 . . 116.31(11) ?
    N4 C4 C3 . . 124.41(12) ?
    N5 C4 C3 . . 119.28(11) ?
    C2 C3 C4 . . 118.85(12) ?
    C2 C3 H3 . . 120.6 ?
    C4 C3 H3 . . 120.6 ?
    N3 C2 N2 . . 117.00(11) ?
    N3 C2 C3 . . 123.98(12) ?
    N2 C2 C3 . . 119.02(11) ?
loop_
    _geom_torsion_atom_site_label_1
    _geom_torsion_atom_site_label_2
    _geom_torsion_atom_site_label_3
    _geom_torsion_atom_site_label_4
    _geom_torsion_site_symmetry_1
    _geom_torsion_site_symmetry_2
    _geom_torsion_site_symmetry_3
    _geom_torsion_site_symmetry_4
    _geom_torsion
    _geom_torsion_publ_flag
    C4 N5 C1 N1 . . . . 178.85(11) ?
    C4 N5 C1 N2 . . . . -0.76(17) ?
    C2 N2 C1 N1 . . . . 179.46(11) ?
    C2 N2 C1 N5 . . . . -0.93(17) ?
    C1 N5 C4 N4 . . . . -178.68(11) ?
    C1 N5 C4 C3 . . . . 1.96(17) ?
    N4 C4 C3 C2 . . . . 179.23(12) ?
    N5 C4 C3 C2 . . . . -1.46(17) ?
    C1 N2 C2 N3 . . . . -178.59(10) ?
    C1 N2 C2 C3 . . . . 1.36(17) ?
    C4 C3 C2 N3 . . . . 179.81(11) ?
    C4 C3 C2 N2 . . . . -0.13(17) ?
loop_
    _geom_hbond_atom_site_label_D
    _geom_hbond_atom_site_label_H
    _geom_hbond_atom_site_label_A
    _geom_hbond_site_symmetry_A
    _geom_hbond_distance_DH
    _geom_hbond_distance_HA
    _geom_hbond_distance_DA
    _geom_hbond_angle_DHA
    _geom_hbond_publ_flag
    N5 H5 O4 . 0.86 1.88 2.7321(15) 173.8 yes
    N2 H2 O1 2_646 0.86 1.98 2.8319(15) 168.9 yes
    N4 H4A O6 . 0.86 2.08 2.9428(15) 177.0 yes
    N4 H4B O5 2_745 0.86 2.43 3.0706(16) 131.3 yes
    N4 H4B O6 2_745 0.86 2.11 2.9593(15) 172.1 yes
    N4 H4B N7 2_745 0.86 2.62 3.4400(16) 159.6 no
    N1 H1A O2 . 0.86 1.97 2.7986(15) 160.3 yes
    N1 H1A N6 . 0.86 2.69 3.3577(16) 135.2 no
    N1 H1B O3 2_646 0.86 1.94 2.7912(15) 172.4 yes
    N3 H3A O3 1_545 0.86 2.16 3.0018(14) 166.5 yes
    N3 H3A O2 1_545 0.86 2.54 2.9770(15) 112.7 yes
    N3 H3B O5 1_545 0.86 2.26 3.0619(15) 155.7 yes
    C3 H3 O5 1_545 0.93 2.56 3.3134(16) 138.6 yes
_shelx_space_group_comment
;
The symmetry employed for this shelxl refinement is uniquely defined
by the following loop, which should always be used as a source of
symmetry information in preference to the above space-group names.
They are only intended as comments.
;
_shelx_estimated_absorpt_T_min     0.942
_shelx_estimated_absorpt_T_max     0.977
_shelx_hkl_file
;
   1   0   0   88.29    7.40
   1   0   0   86.39    7.30
   3   0   0 1149.69   91.79
  -3   0   0 1256.67   92.69
  -3   0   0 1017.00   91.69
   4   0   0  283.77   25.40
   4   0   0  295.97   26.10
  -4   0   0  336.07   26.70
  -5   0   0 1420.16  116.09
  -5   0   0 1530.05  117.59
   5   0   0 1390.56  116.79
   5   0   0 1404.26  115.99
   6   0   0   39.80    5.00
   6   0   0   44.80    6.10
  -6   0   0   36.40    5.00
  -6   0   0   44.60    6.40
  -7   0   0   28.30    6.10
  -7   0   0   20.80    4.00
   7   0   0   19.60    4.00
   7   0   0   19.40    4.70
   8   0   0   51.59    6.50
  -8   0   0   41.20    8.60
  -8   0   0   50.09    6.40
   8   0   0   57.29    8.20
   9   0   0    1.90    2.40
  -9   0   0    1.20    2.20
  -9   0   0    3.50    3.60
   9   0   0    3.20    2.80
  10   0   0   16.20    5.40
 -10   0   0   17.40    4.80
 -10   0   0   12.50    5.00
  -1  -1   0  285.27   25.70
   1  -1   0  367.66   26.50
  -1  -1   0  374.66   26.60
  -1   1   0  289.47   26.20
   1   1   0  287.67   26.40
  -1   1   0  295.77   26.30
   1   1   0  350.76   26.10
  -2  -1   0    8.10    1.70
  -2  -1   0    4.90    1.10
  -2  -1   0    5.10    0.80
   2  -1   0    6.30    1.40
   2  -1   0    7.90    1.60
   2  -1   0    7.20    1.30
   2   1   0    6.90    1.20
  -2   1   0    7.90    1.70
  -2   1   0    7.80    1.30
  -2   1   0    5.90    1.20
   2   1   0    7.40    1.00
   2   1   0    8.00    1.70
   4  -1   0  823.12   67.59
  -4  -1   0  828.72   68.79
   4  -1   0  833.22   68.59
  -4  -1   0  758.12   67.19
   4   1   0  812.22   67.29
   4   1   0  935.01   68.19
  -5  -1   0  186.28   17.30
  -5  -1   0  173.88   15.60
   5  -1   0  160.58   15.70
   5  -1   0  184.98   16.90
   5   1   0  186.28   16.50
   5   1   0  174.08   15.50
  -5   1   0  176.28   16.00
  -6  -1   0  591.84   50.19
   6  -1   0  607.44   50.59
   6  -1   0  603.14   51.79
  -6  -1   0  583.84   52.19
   6   1   0  582.14   50.19
  -6   1   0  642.54   50.89
   6   1   0  640.94   51.39
  -7  -1   0   37.90    5.20
  -7  -1   0   42.80    7.10
   7  -1   0   35.80    5.20
   7  -1   0   45.10    6.80
   7   1   0   42.90    6.30
  -7   1   0   40.40    5.50
   7   1   0   35.30    5.20
  -7   1   0   47.60    7.00
  -8  -1   0   61.49    9.60
   8  -1   0   65.89    7.80
  -8  -1   0   57.49    7.00
   8  -1   0   46.50    8.20
  -8   1   0   60.39    9.20
   8   1   0   62.09    8.70
   8   1   0   62.39    7.20
  -8   1   0   53.09    7.40
   9  -1   0   78.79    9.60
  -9  -1   0   77.89   11.40
  -9  -1   0   81.19    9.20
   9  -1   0   81.39   11.00
  -9   1   0   67.09    9.30
   9   1   0   76.59    9.20
  -9   1   0   93.49   12.10
   9   1   0   72.59   10.40
 -10  -1   0   21.00    4.90
 -10  -1   0   27.60    8.00
  10  -1   0   23.00    5.10
  10  -1   0   26.70    7.00
 -10   1   0   28.40    5.80
  10   1   0   32.60    7.90
 -10   1   0   40.60    9.10
   1  -2   0    4.30    0.90
  -1  -2   0    4.50    1.40
   1  -2   0    7.40    1.60
  -1  -2   0    4.90    0.90
   1  -2   0    3.90    1.10
  -1   2   0    5.40    1.00
   1   2   0    6.40    1.60
  -1   2   0    4.30    1.20
  -1   2   0    4.60    1.10
   1   2   0    6.10    1.00
   2  -2   0  461.55   36.50
  -2  -2   0  421.66   35.80
  -2  -2   0  419.96   37.30
   2  -2   0  403.16   36.60
  -2  -2   0  386.26   36.40
   2  -2   0  433.66   37.20
   2   2   0  479.05   37.40
  -2   2   0  484.35   36.90
  -2   2   0  481.15   36.50
   2   2   0  474.85   35.90
   2   2   0  407.36   36.50
  -2   2   0  445.26   37.00
  -2   2   0  511.35   37.50
  -3  -2   0   74.09    6.80
   3  -2   0   83.79    7.50
   3  -2   0   75.29    7.70
   3  -2   0   71.49    8.10
  -3  -2   0   80.89    8.40
   3   2   0   86.59    7.00
   3   2   0   77.59    7.60
   4  -2   0 1025.90   83.79
  -4  -2   0  978.40   83.09
   4  -2   0 1045.70   84.99
  -4  -2   0  999.50   85.09
   4   2   0 1109.29   84.19
   4   2   0 1033.50   83.19
   5  -2   0  158.88   14.70
  -5  -2   0  154.98   14.10
   5  -2   0  163.78   16.00
  -5  -2   0  153.08   16.00
   5   2   0  153.78   14.10
  -5   2   0  166.08   15.00
   5   2   0  182.48   15.30
   6  -2   0    4.80    2.80
   6  -2   0    4.80    2.20
  -6  -2   0    4.40    1.60
  -6  -2   0    3.80    2.60
   6   2   0    5.70    2.60
  -6   2   0    4.80    2.20
  -6   2   0    6.30    2.90
   6   2   0    6.20    1.90
   7  -2   0  103.99   10.60
  -7  -2   0   97.19   12.00
  -7  -2   0  100.39    9.90
   7  -2   0  102.89   11.90
  -7   2   0   89.99   10.40
   7   2   0   93.19    9.80
   7   2   0  107.29   11.20
   8  -2   0   35.00    6.20
   8  -2   0   35.00    7.20
  -8  -2   0   34.50    8.00
  -8  -2   0   30.70    4.80
   8   2   0   40.50    6.30
   8   2   0   34.10    5.10
  -8   2   0   49.40    7.70
  -8   2   0   33.00    6.10
  -9  -2   0  255.97   26.80
   9  -2   0  233.38   23.80
  -9  -2   0  237.48   23.20
   9  -2   0  229.78   25.70
  -9   2   0  272.97   24.50
   9   2   0  286.17   25.70
  -9   2   0  295.47   26.90
 -10  -2   0   -0.50    4.20
  10  -2   0   -3.40    1.70
  10  -2   0   -0.30    2.60
 -10   2   0    1.40    3.60
 -10   2   0    3.60    2.70
  10   2   0    0.20    1.70
   0  -3   0    0.60    0.70
   0  -3   0    0.40    0.50
   0  -3   0    0.00    0.50
   0  -3   0   -0.50    0.20
   0   3   0   -0.10    0.60
   0   3   0    0.10    0.20
   0   3   0    0.00    0.30
   0   3   0    0.60    0.50
   0   3   0    0.30    0.30
  -1  -3   0 1088.59   97.89
   1  -3   0 1222.68   98.89
  -1  -3   0 1280.07   98.99
   1  -3   0 1297.07   98.49
   1   3   0 1118.79   98.59
  -1   3   0 1232.38   98.49
  -1   3   0 1271.47   98.79
   2  -3   0 1023.40   78.39
   2  -3   0 1043.50   79.19
   2  -3   0  879.61   79.29
  -2  -3   0  992.30   77.39
  -2  -3   0  859.31   78.39
  -2  -3   0  925.21   79.59
   2   3   0  972.90   77.39
   2   3   0 1006.40   79.59
  -2   3   0  892.61   78.89
   2   3   0  983.90   78.59
  -2   3   0  977.70   78.79
  -2   3   0 1033.70   78.39
  -2   3   0 1011.10   79.49
   3  -3   0   65.59    6.30
  -3  -3   0   58.29    5.30
  -3  -3   0   63.79    5.50
  -3  -3   0   59.89    7.40
   3  -3   0   58.19    7.10
   3  -3   0   53.79    6.30
  -3   3   0   71.49    6.90
   3   3   0   62.09    6.50
  -3   3   0   81.29    7.80
   3   3   0   63.09    5.50
  -3   3   0   56.19    6.70
  -4  -3   0  616.74   48.50
  -4  -3   0  589.14   48.60
  -4  -3   0  602.34   51.29
   4  -3   0  592.64   49.50
   4  -3   0  561.64   50.79
   4   3   0  586.24   48.70
  -4   3   0  624.14   49.80
   4   3   0  628.54   49.99
  -5  -3   0  131.99   12.50
  -5  -3   0  139.69   15.10
   5  -3   0  140.09   13.40
   5  -3   0  141.19   14.90
  -5  -3   0  144.29   12.40
   5   3   0  161.78   14.10
  -5   3   0  147.99   13.70
   5   3   0  141.69   12.60
  -6  -3   0   37.10    6.40
   6  -3   0   30.20    6.60
   6  -3   0   48.90    5.50
  -6  -3   0   31.30    4.20
   6   3   0   48.00    6.10
  -6   3   0   40.70    5.40
   6   3   0   37.90    4.40
  -7  -3   0   57.39    8.90
  -7  -3   0   52.49    5.90
   7  -3   0   49.80    6.90
   7  -3   0   48.20    7.80
   7   3   0   68.59    7.90
   7   3   0   48.10    6.00
  -7   3   0   53.29    7.10
  -8  -3   0   15.50    3.10
   8  -3   0   11.90    3.60
   8  -3   0    5.00    4.30
  -8  -3   0   14.20    4.90
  -8   3   0   14.60    4.00
   8   3   0   18.60    5.00
  -8   3   0   25.10    5.90
   9  -3   0   91.49   13.90
   9  -3   0   97.89   11.90
  -9  -3   0   95.59   10.90
  -9  -3   0  111.79   14.70
  -9   3   0  123.59   12.90
  -9   3   0  128.49   14.50
   9   3   0  124.09   13.70
 -10  -3   0   27.50    5.80
  10  -3   0   20.70    7.70
 -10  -3   0   36.10    8.90
  10  -3   0   28.60    6.10
 -10   3   0   34.20    7.90
 -10   3   0   34.60    7.20
  10   3   0   32.30    7.50
   0  -4   0 2452.85  194.28
   0   4   0 2344.77  194.38
   0   4   0 2424.16  194.08
   1  -4   0 2353.66  190.78
  -1  -4   0 2464.25  190.88
  -1   4   0 2242.08  190.18
  -1   4   0 2340.37  190.58
   1   4   0 2402.36  190.48
   2  -4   0  300.87   28.40
   2  -4   0  275.57   27.60
   2  -4   0  357.86   27.10
  -2  -4   0  307.87   28.70
  -2   4   0  276.97   27.40
  -2   4   0  369.46   27.30
  -2   4   0  357.76   28.70
   2   4   0  354.06   27.60
  -2   4   0  317.97   28.00
  -3  -4   0  235.48   19.40
   3  -4   0  239.88   20.60
  -3  -4   0  229.68   22.30
   3  -4   0  214.48   21.80
  -3   4   0  255.47   21.30
  -3   4   0  221.08   21.40
  -3   4   0  277.57   21.00
   3   4   0  240.48   21.00
   4  -4   0   13.10    2.60
  -4  -4   0    9.10    1.40
  -4  -4   0    7.90    1.20
  -4  -4   0    6.70    3.10
   4  -4   0    9.00    3.30
   4   4   0   10.80    2.50
  -4   4   0   17.10    3.50
  -4   4   0   12.70    2.50
   4   4   0    8.20    1.30
  -5  -4   0   79.99   11.00
   5  -4   0   93.49    9.40
  -5  -4   0   85.39    8.20
   5  -4   0   92.29   10.90
  -5  -4   0   91.89    8.00
  -5   4   0   98.39    9.70
   5   4   0  106.89   10.00
   5   4   0   86.09    8.20
  -6  -4   0  503.25   42.50
   6  -4   0  531.25   44.00
   6  -4   0  495.95   45.90
  -6  -4   0  512.55   46.40
  -6   4   0  588.44   44.60
   6   4   0  486.85   42.60
  -7  -4   0  138.39   16.50
  -7  -4   0  131.49   12.80
   7  -4   0  145.89   14.30
   7  -4   0  147.49   16.50
  -7   4   0  152.48   14.70
  -8  -4   0    3.70    2.10
   8  -4   0    3.80    3.70
  -8  -4   0    7.70    5.10
   8  -4   0    3.60    2.10
   8   4   0   11.30    4.40
  -8   4   0    9.60    4.10
  -8   4   0    4.70    2.50
  -9  -4   0    0.20    2.80
   9  -4   0    1.90    3.70
  -9  -4   0    4.30    2.00
   9  -4   0    3.00    2.80
  -9   4   0    5.30    3.60
   9   4   0    2.00    2.50
  -9   4   0    3.00    3.00
   0  -5   0    1.20    1.10
   0   5   0    0.70    0.50
   0   5   0    0.80    0.50
   0   5   0    1.00    0.70
   1  -5   0    2.00    0.90
  -1  -5   0    0.70    1.20
   1  -5   0    0.80    1.50
   1  -5   0    1.40    1.20
  -1   5   0    1.20    1.00
  -1   5   0    2.20    0.70
   1   5   0    1.90    0.50
  -1   5   0    2.60    0.90
  -1   5   0    2.10    1.10
   1   5   0    1.60    0.90
  -2  -5   0    7.30    2.60
   2  -5   0    5.00    2.20
   2  -5   0    5.70    1.60
   2  -5   0    3.50    1.80
  -2   5   0    6.20    1.90
  -2   5   0    5.90    1.60
   2   5   0    7.30    2.00
  -3  -5   0    1.00    2.20
   3  -5   0    3.10    1.30
   3  -5   0    1.20    1.30
   3   5   0    2.70    1.40
  -3   5   0    0.20    1.10
  -3   5   0    2.40    1.20
  -4  -5   0  177.68   19.60
  -4  -5   0  192.58   16.00
   4  -5   0  160.48   18.90
   4  -5   0  202.18   17.60
  -4   5   0  215.38   18.50
   4   5   0  209.28   18.30
  -4   5   0  208.58   17.90
  -5  -5   0    1.60    0.90
   5  -5   0    3.40    1.90
  -5  -5   0    4.00    2.50
   5  -5   0    4.00    3.00
  -5  -5   0    2.00    0.60
  -5   5   0    5.00    1.90
  -5   5   0    9.40    2.90
   5   5   0    4.10    2.10
   6  -5   0   83.49    9.00
  -6  -5   0   73.59    7.30
  -6  -5   0   69.99    7.10
   6  -5   0   87.09   10.80
  -6  -5   0   73.29   10.90
   6   5   0   97.29   10.00
  -6   5   0   89.19    9.50
   7  -5   0    1.70    2.70
   7  -5   0    3.30    2.10
  -7  -5   0    2.20    3.90
  -7  -5   0    0.00    1.10
   7   5   0    0.20    1.70
  -7   5   0    4.50    3.20
  -7   5   0   -2.10    1.80
   8  -5   0   64.59   10.90
   8  -5   0   85.89   10.00
  -8  -5   0   85.29   12.50
  -8  -5   0   63.69    7.70
   8   5   0   94.29   10.90
  -8   5   0   92.79   10.60
   9  -5   0   30.00    6.30
  -9  -5   0   41.40    9.60
   9  -5   0   24.30    7.30
  -9   5   0   29.40    6.20
   9   5   0   49.40    8.10
   0  -6   0 1141.69   99.39
   0   6   0 1272.47   96.69
   0   6   0 1292.07   96.99
   0   6   0 1097.39   98.19
   1  -6   0 1576.54  126.99
   1  -6   0 1487.05  129.49
   1  -6   0 1580.44  129.09
  -1  -6   0 1517.85  129.49
  -1   6   0 1454.65  128.19
  -1   6   0 1642.14  126.99
   1   6   0 1706.73  126.09
   1   6   0 1586.04  126.29
   1   6   0 1624.84  128.09
   2  -6   0    3.80    1.30
  -2  -6   0    0.10    1.80
   2  -6   0    5.80    2.20
   2  -6   0    7.20    3.10
  -2   6   0    4.20    2.20
   2   6   0    5.50    1.90
  -2   6   0    4.70    1.40
   3  -6   0  614.94   52.39
   3  -6   0  663.63   53.79
   3  -6   0  586.84   54.69
  -3  -6   0  585.04   54.99
  -3   6   0  659.73   53.49
   3   6   0  668.73   53.39
  -3   6   0  651.93   52.59
  -4  -6   0   79.79   10.50
   4  -6   0   75.09   10.20
   4  -6   0   68.99    8.20
   4   6   0   86.49    9.10
  -4   6   0   94.09    9.40
  -4   6   0   69.09    8.20
  -5  -6   0  298.47   30.40
   5  -6   0  286.97   29.60
   5  -6   0  292.87   27.40
  -5   6   0  325.17   27.90
   5   6   0  363.86   28.90
  -6  -6   0   13.60    1.70
  -6  -6   0    5.40    3.60
   6  -6   0    9.40    3.20
   6  -6   0    9.60    4.00
  -6  -6   0   10.40    1.50
  -6   6   0   16.00    4.10
  -6   6   0   17.80    4.80
   6   6   0   16.20    4.40
  -7  -6   0    3.10    4.10
   7  -6   0   14.40    4.00
   7   6   0   11.10    3.90
  -7   6   0    9.80    3.90
  -7   6   0   16.60    4.50
  -8  -6   0    2.70    1.30
  -8  -6   0    8.80    5.40
   8  -6   0    5.90    3.20
   8  -6   0    4.90    4.90
  -8   6   0    4.20    4.50
  -8   6   0    9.60    4.20
   8   6   0   12.90    5.40
   9  -6   0  428.26   39.80
   9  -6   0  421.66   43.00
  -9  -6   0  449.56   44.00
  -9   6   0  489.35   41.20
   0  -7   0    0.20    1.60
   0   7   0   -0.90    0.60
   0   7   0   -1.20    1.20
   1  -7   0  121.09   14.30
  -1  -7   0  122.59   14.70
   1  -7   0  134.39   15.10
  -1   7   0  141.29   12.50
   1   7   0  148.49   13.80
   1   7   0  130.19   11.70
   1   7   0  163.08   11.60
  -1   7   0  129.29   13.80
   2  -7   0  350.66   33.90
   2  -7   0  349.17   31.10
   2  -7   0  384.26   33.20
  -2  -7   0  323.27   33.60
  -2   7   0  363.56   32.80
  -2   7   0  383.96   31.20
   2   7   0  420.16   32.60
   3  -7   0  718.93   65.89
   3  -7   0  730.33   62.99
   3  -7   0  810.62   64.89
  -3  -7   0  685.03   65.99
  -3   7   0  771.92   63.19
  -3   7   0  796.12   64.39
   3   7   0  838.92   64.39
   4  -7   0    7.40    2.30
  -4  -7   0    5.60    3.90
   4  -7   0    8.20    3.80
   4   7   0   10.40    3.10
  -4   7   0    7.50    2.50
  -4   7   0   10.00    3.40
   5  -7   0   -0.30    1.10
  -5  -7   0    0.10    2.40
   5  -7   0    2.90    2.90
   5   7   0   -0.90    2.10
  -5   7   0    0.20    1.30
  -5   7   0    0.40    2.10
   6  -7   0    8.70    3.20
   6  -7   0    5.90    4.40
  -6  -7   0    5.50    3.90
  -6   7   0   11.40    3.90
   6   7   0   13.20    4.50
  -6   7   0   14.30    3.90
  -7  -7   0  188.48   22.90
   7  -7   0  193.28   19.50
   7  -7   0  192.48   22.20
  -7   7   0  232.58   20.70
   8  -7   0    9.00    3.40
   8  -7   0    8.50    5.50
  -8  -7   0    4.00    5.40
   8   7   0   15.70    5.40
  -8   7   0   19.00    5.80
  -8   7   0    9.10    3.40
   0  -8   0  148.79   16.70
   0   8   0  160.18   13.70
   0   8   0  162.68   13.40
   0   8   0  141.79   15.30
   1  -8   0  102.29   11.80
  -1  -8   0   78.89   11.20
   1   8   0  107.79   10.80
  -1   8   0   91.19    9.00
  -1   8   0   73.19   10.20
   1   8   0  106.89    8.10
   1   8   0   88.49    8.20
   2  -8   0    5.30    2.70
  -2  -8   0    6.90    4.10
   2  -8   0    8.10    2.10
   2  -8   0    3.00    3.30
  -2   8   0    8.00    2.30
  -2   8   0   10.50    3.50
   2   8   0   14.60    3.50
  -3  -8   0  247.98   25.20
   3  -8   0  259.27   23.40
   3  -8   0  250.17   25.00
   3  -8   0  204.48   21.20
  -3   8   0  211.98   21.30
   3   8   0  269.27   23.00
  -3   8   0  273.27   23.30
  -3   8   0  230.98   23.20
  -4  -8   0  845.02   81.19
   4  -8   0  874.91   80.89
   4  -8   0  900.81   77.59
  -4   8   0  989.70   78.99
  -4   8   0  938.61   77.79
   4   8   0 1086.39   79.39
  -5  -8   0  191.48   21.40
   5  -8   0  152.28   19.50
   5  -8   0  168.68   17.10
   5   8   0  194.38   18.60
  -5   8   0  167.28   17.20
  -5   8   0  205.58   18.50
  -6  -8   0  220.08   26.30
   6  -8   0  222.48   25.40
   6  -8   0  210.38   22.40
   6   8   0  285.07   24.50
  -6   8   0  282.17   24.00
  -6   8   0  237.58   23.10
   7  -8   0    5.30    2.80
  -7  -8   0    2.10    3.70
   7  -8   0   -2.10    3.50
  -7   8   0   -0.30    2.30
  -7   8   0   -0.80    3.10
   7   8   0    3.50    4.10
   8  -8   0  119.39   16.80
  -8  -8   0  116.89   17.30
   8  -8   0  131.39   13.90
  -8   8   0  130.39   14.50
   0  -9   0    1.10    1.50
   0   9   0   -1.10    1.00
   0   9   0    2.00    2.00
   1  -9   0  111.19   13.00
  -1  -9   0   86.39   12.80
  -1   9   0  103.99   10.00
  -1   9   0  103.19   11.90
   1   9   0  121.79   12.20
   1   9   0  102.19    8.70
   1   9   0   94.09    8.90
  -2  -9   0  500.35   50.19
   2  -9   0  538.65   50.69
   2  -9   0  533.05   49.20
  -2   9   0  602.74   49.40
  -2   9   0  532.75   46.50
   2   9   0  634.04   48.80
   3  -9   0    2.60    2.80
   3  -9   0    1.90    3.10
  -3  -9   0    6.40    4.90
   3   9   0    5.10    3.20
  -3   9   0    5.80    3.10
  -3   9   0    7.30    3.40
  -3   9   0    8.70    2.60
   4  -9   0   24.50    4.60
   4  -9   0   21.50    6.80
  -4  -9   0   25.50    8.00
  -4   9   0   24.70    5.70
   4   9   0   34.60    5.60
  -4   9   0   24.40    6.30
  -4   9   0   22.90    4.60
   5  -9   0  366.96   38.00
  -5  -9   0  338.27   38.40
   5  -9   0  352.46   34.30
  -5   9   0  406.56   34.90
   5   9   0  453.45   36.60
  -5   9   0  434.96   36.00
   6  -9   0   29.80    5.90
   6  -9   0   39.50    9.50
  -6  -9   0   34.60    9.50
   6   9   0   37.10    6.60
  -6   9   0   40.90    6.30
  -6   9   0   45.40    7.00
  -7  -9   0  101.19   15.50
   7  -9   0  118.89   15.80
  -7   9   0  112.09   12.90
   0 -10   0   15.10    5.10
   0  10   0    9.10    2.10
   0  10   0    9.30    3.50
  -1 -10   0  153.68   18.90
   1 -10   0  154.98   18.60
   1  10   0  207.08   18.40
  -1  10   0  164.18   15.30
   1  10   0  168.38   13.90
   1  10   0  150.68   13.90
  -1  10   0  194.08   18.50
  -2 -10   0   81.69   11.60
   2 -10   0   69.19   10.20
   2  10   0   79.59   10.00
  -2  10   0   82.29   10.50
  -2  10   0   57.39    7.60
   3 -10   0  572.44   56.89
  -3 -10   0  549.05   56.79
   3 -10   0  665.53   55.59
  -3  10   0  614.64   55.39
  -3  10   0  637.94   54.99
  -3  10   0  613.24   52.69
   3  10   0  723.93   55.19
   4 -10   0  428.06   44.40
  -4  10   0  467.75   40.70
  -4  10   0  443.56   42.90
   4  10   0  510.75   42.60
  -4  10   0  497.95   42.50
  -5 -10   0  100.49   15.90
   5 -10   0   98.99   14.50
   5  10   0  112.49   13.10
  -5  10   0  127.99   13.20
  -5  10   0  106.09   13.40
  -5  10   0   85.29   11.20
   6 -10   0   13.10    6.80
  -6 -10   0    6.50    6.70
  -6  10   0   14.50    5.50
  -6  10   0   20.00    5.10
  -6  10   0   19.70    5.40
   6  10   0   22.10    5.40
   0 -11   0   -0.90    3.60
   0  11   0   -0.40    2.00
   0  11   0   -0.50    1.40
  -1 -11   0  111.89   17.00
   1 -11   0  146.99   18.00
  -1  11   0  160.68   17.30
   1  11   0  173.98   17.20
  -1  11   0  154.68   14.20
   2 -11   0   51.59    8.90
  -2 -11   0   37.50    9.20
  -2  11   0   31.90    5.30
  -2  11   0   41.60    8.90
   2  11   0   46.90    7.40
  -3 -11   0    0.80    4.70
   3 -11   0    8.00    4.20
  -3  11   0    2.60    3.70
   3  11   0    4.00    2.90
  -3  11   0    8.90    3.70
  -3  11   0    0.40    2.00
  -4 -11   0   90.69   15.10
   4 -11   0   89.99   14.70
  -4  11   0  101.19   13.40
  -4  11   0   92.69   11.20
   4  11   0  120.19   13.30
  -4  11   0  115.99   13.10
  -5 -11   0    2.10    4.50
   5 -11   0    2.90    4.10
  -5  11   0    9.80    4.40
  -5  11   0    6.40    2.80
   5  11   0    9.90    4.60
  -5  11   0    0.50    3.10
   0 -12   0   59.29   10.50
   0  12   0   69.09   10.60
  -1 -12   0   11.30    5.90
   1 -12   0    9.90    5.40
  -1  12   0   13.90    5.30
  -1  12   0    6.80    2.40
   1  12   0    1.80    2.90
  -2 -12   0    0.70    4.20
   2 -12   0    1.10    4.10
   2  12   0   -3.10    1.90
  -2  12   0   -1.70    2.20
  -3 -12   0  111.09   16.30
   3 -12   0  103.39   14.10
  -3  12   0   94.99   11.50
  -3  12   0  117.49   14.90
   3  12   0  113.19   13.90
  -3  12   0  100.79   13.80
  -4 -12   0   16.30    7.20
  -4  12   0   20.50    4.40
  -4  12   0   13.80    5.60
   4  12   0   20.60    5.80
  -4  12   0   17.90    6.40
   0 -13   0   -0.70    5.00
   0  13   0   -0.30    3.70
  -1 -13   0   86.79   15.90
   1 -13   0  130.19   16.90
   1  13   0  141.19   15.90
  -1  13   0  129.29   16.10
 -10   0   1   -7.00    3.50
  10   0  -1    0.00    2.30
 -10   0   1    1.00    2.70
  -9   0   1    2.40    3.30
  -9   0   1   -2.00    1.70
   9   0  -1   -4.40    2.50
  -8   0   1   -0.70    2.40
   8   0  -1    6.90    3.10
  -8   0   1   -1.50    1.60
   8   0  -1   -0.10    1.70
  -7   0   1    0.80    1.10
   7   0  -1    0.80    1.70
  -7   0   1    1.10    1.70
   7   0  -1    0.00    1.30
   6   0  -1    3.40    1.40
  -6   0   1   -0.30    1.60
   6   0  -1    1.00    1.80
  -6   0   1    6.70    1.80
   5   0  -1   -0.30    0.80
  -5   0   1    0.20    0.40
  -5   0   1   -0.40    1.30
   5   0  -1   -1.30    0.50
   4   0  -1    0.40    0.70
   4   0  -1    0.70    0.80
  -4   0   1    0.30    0.60
  -4   0   1    0.40    0.80
   3   0  -1   -0.20    0.60
   3   0  -1    0.50    0.50
  -3   0   1    0.00    0.30
   3   0  -1   -0.20    0.30
  -3   0   1    0.40    0.60
  -3   0   1    0.40    0.50
  -3   0   1    1.20    0.80
   2   0  -1    0.50    0.40
  -2   0   1    0.10    0.20
  -2   0   1    0.90    0.40
  -2   0   1   -0.10    0.40
  -2   0   1    3.90    1.00
   2   0  -1    0.90    0.40
   2   0  -1    2.60    0.70
   2   0  -1    0.70    0.40
  -1   0   1    1.70    0.40
  -1   0  -1    2.80    0.50
  -1   0  -1    3.30    0.50
   1   0   1    3.40    0.50
  -2   0  -1    3.00    0.70
  -2   0  -1    3.00    1.10
   2   0   1    2.30    0.80
   2   0   1    2.80    1.00
  -3   0  -1    0.50    0.40
   3   0   1    0.30    0.50
   3   0   1   -1.50    0.70
  -3   0  -1   -0.40    0.30
   3   0   1    0.50    0.60
  -3   0  -1   -0.40    1.10
  -4   0  -1   -1.60    1.20
   4   0   1   -0.60    0.80
   4   0   1   -0.40    0.60
   5   0   1   -0.20    0.90
  -5   0  -1    1.00    1.90
  -6   0  -1    3.30    2.40
   6   0   1    3.20    2.00
   7   0   1    0.40    2.10
   7   0   1   -0.20    1.40
  -7   0  -1    5.80    2.00
  -7   0  -1    1.20    2.70
  -8   0  -1    1.30    2.60
   8   0   1    0.50    2.00
   8   0   1    0.90    2.00
  -8   0  -1   -2.30    1.50
   9   0   1   -1.30    1.90
  -9   0  -1    1.90    2.20
  -9   0  -1   -2.60    2.30
   9   0   1   -5.20    2.00
 -10   0  -1   -8.20    4.20
 -10   0  -1   -2.10    2.20
  10   0   1   -2.00    3.50
  10   0   1    1.50    2.70
 -10  -1   1    0.80    2.60
 -10  -1   1   11.40    4.50
  10  -1  -1    4.80    4.20
 -10   1   1    4.70    3.20
 -10   1   1    6.50    4.40
  10   1  -1   10.90    4.50
  -9  -1   1   38.10    7.70
   9  -1  -1   19.90    5.60
  -9  -1   1   21.20    4.70
  -9   1   1   20.10    4.80
   9   1  -1   20.00    5.50
  -9   1   1   28.80    6.80
  -8  -1   1    1.10    1.70
   8  -1  -1    1.50    1.80
  -8  -1   1    0.50    2.70
   8  -1  -1   -0.40    1.70
  -8   1   1    0.10    1.40
   8   1  -1   -0.20    1.50
  -8   1   1    2.60    3.30
   7  -1  -1  400.46   36.60
   7  -1  -1  407.26   37.90
  -7  -1   1  406.96   36.20
  -7  -1   1  435.76   38.50
  -7   1   1  455.55   37.00
   7   1  -1  463.95   37.90
  -7   1   1  474.35   38.40
   7   1  -1  387.46   36.20
   6  -1  -1    0.40    1.20
  -6  -1   1   -0.20    1.60
  -6  -1   1    1.10    1.10
   6   1  -1    1.30    1.30
   6   1  -1   -2.60    1.30
  -6   1   1   -1.10    1.10
  -6   1   1    1.90    1.90
  -5  -1   1 1300.67  108.79
  -5  -1   1 1270.77  107.29
   5  -1  -1 1264.47  107.59
   5  -1  -1 1368.46  108.89
  -5   1   1 1290.77  107.69
  -5   1   1 1488.95  108.69
   5   1  -1 1251.07  107.29
   5   1  -1 1394.16  108.29
   4  -1  -1   37.90    5.40
  -4  -1   1   40.50    4.40
  -4  -1   1   46.20    4.50
   4  -1  -1   49.70    5.30
  -4  -1   1   36.90    5.30
   4  -1  -1   46.90    4.90
  -4   1   1   41.90    5.10
   4   1  -1   45.90    5.10
  -4   1   1   47.30    4.90
   4   1  -1   36.10    4.40
   3  -1  -1   23.60    2.90
  -3  -1   1   16.60    3.00
  -3  -1   1   24.90    2.50
  -3  -1   1   15.50    2.30
  -3  -1   1   24.30    3.00
   3  -1  -1   21.90    3.30
   3  -1  -1   19.00    2.70
  -3   1   1   28.60    3.50
   3   1  -1   22.60    3.20
  -3   1   1   29.40    2.90
   3   1  -1   22.00    2.90
   3   1  -1   18.20    2.40
  -3   1   1   20.80    2.70
   1  -1  -1  296.37   26.60
  -1  -1   1  331.37   26.70
   1  -1  -1  329.17   27.40
  -1  -1   1  319.37   27.30
   1  -1  -1  294.37   26.90
   1   1  -1  333.07   26.70
  -1   1   1  365.46   27.00
   1   1  -1  343.07   26.90
  -1   1   1  335.87   27.40
  -1   1   1  361.66   26.70
   0  -1   1   18.50    2.20
   0  -1  -1   19.50    2.20
   0   1   1   16.00    1.90
   0   1  -1   20.80    1.70
  -1  -1  -1    0.00    0.30
  -1  -1  -1    0.10    0.10
   1  -1   1    0.30    0.30
  -1  -1  -1    0.00    0.30
   1  -1   1    0.20    0.40
   1  -1   1   -0.10    0.20
  -1   1  -1    0.00    0.40
  -1   1  -1    0.10    0.30
  -1   1  -1    0.50    0.40
   1   1   1    0.10    0.20
   1   1   1    0.50    0.30
  -1   1  -1   -0.10    0.40
   1   1   1   -0.10    0.20
   2  -1   1  235.68   20.80
  -2  -1  -1  260.27   21.20
  -2  -1  -1  212.78   20.30
   2  -1   1  274.37   20.90
   2  -1   1  250.67   20.40
  -2  -1  -1  232.18   20.00
   2   1   1  238.08   20.10
  -2   1  -1  237.98   20.30
  -2   1  -1  292.67   21.20
   2   1   1  236.68   20.40
  -3  -1  -1  115.49   11.40
  -3  -1  -1  143.59   12.60
  -3  -1  -1  120.29   11.10
   3  -1   1  138.29   11.50
   3  -1   1  143.29   12.10
   3  -1   1  128.49   12.10
   3   1   1  137.89   11.70
   3   1   1  131.69   11.20
  -3   1  -1  124.19   11.40
   4  -1   1 1601.84  131.69
  -4  -1  -1 1657.23  133.09
   4  -1   1 1597.94  132.49
   4   1   1 1668.23  132.09
   4   1   1 1649.83  131.49
   5  -1   1    2.40    1.60
  -5  -1  -1    1.40    2.00
   5  -1   1    3.10    1.60
  -5   1  -1    4.10    2.20
   5   1   1    1.40    1.40
   5   1   1    1.60    1.20
   6  -1   1   26.00    4.60
   6  -1   1   20.00    4.00
  -6  -1  -1   29.10    5.90
   6   1   1   27.80    4.40
   6   1   1   27.10    3.90
  -6   1  -1   32.40    6.10
  -7  -1  -1  280.07   25.20
   7  -1   1  262.87   25.20
  -7  -1  -1  309.87   28.00
   7  -1   1  271.47   26.60
  -7   1  -1  281.47   25.60
   7   1   1  286.67   26.30
  -7   1  -1  335.17   28.20
   7   1   1  283.97   25.20
   8  -1   1   -3.30    1.50
  -8  -1  -1    0.20    1.90
  -8  -1  -1   -1.40    2.80
   8  -1   1    0.30    2.00
   8   1   1   -0.30    1.10
  -8   1  -1    1.00    2.30
   8   1   1    2.50    2.70
  -8   1  -1    2.00    2.20
   9  -1   1  199.88   20.10
  -9  -1  -1  174.08   17.40
   9  -1   1  161.18   17.50
  -9  -1  -1  187.78   21.10
   9   1   1  170.48   17.40
  -9   1  -1  173.88   17.90
  -9   1  -1  207.08   21.10
   9   1   1  182.48   19.30
 -10  -1  -1    4.10    4.40
  10  -1   1   -1.60    3.40
  10  -1   1    4.60    3.00
 -10  -1  -1    0.80    2.00
 -10   1  -1   -3.10    1.70
  10   1   1    3.20    2.50
 -10   1  -1    2.60    3.90
  10   1   1   -0.30    3.70
  10  -2  -1   57.99    9.70
 -10  -2   1   58.09   11.80
 -10  -2   1   64.49    8.50
 -10   2   1   69.29    9.30
 -10   2   1   69.79   10.50
  10   2  -1   77.69   10.40
   9  -2  -1    2.20    3.00
   9  -2  -1    0.60    2.10
  -9  -2   1    3.30    3.80
  -9  -2   1   -1.10    1.80
  -9   2   1    3.50    3.40
   9   2  -1    1.10    2.80
  -9   2   1   -0.90    1.90
  -8  -2   1   12.90    3.40
  -8  -2   1   23.10    6.30
   8  -2  -1   17.80    4.20
   8  -2  -1   21.80    5.50
  -8   2   1   19.40    4.20
  -8   2   1   18.90    5.30
   8   2  -1   16.60    4.80
  -7  -2   1   41.30    5.10
   7  -2  -1   45.20    7.20
  -7  -2   1   32.40    6.10
   7  -2  -1   39.00    5.70
  -7   2   1   36.80    5.80
  -7   2   1   47.10    6.70
   7   2  -1   44.00    6.50
   6  -2  -1   14.90    4.10
  -6  -2   1   15.70    4.50
  -6  -2   1   12.30    2.60
   6  -2  -1   14.80    3.20
   6   2  -1   12.70    2.70
  -6   2   1   14.80    3.30
  -6   2   1   17.60    4.00
   6   2  -1   16.30    3.80
  -5  -2   1  776.42   67.49
  -5  -2   1  772.42   65.49
   5  -2  -1  782.42   66.09
   5  -2  -1  826.62   67.69
  -5   2   1  827.82   66.39
   5   2  -1  722.23   65.39
   5   2  -1  938.31   66.89
  -4  -2   1   25.20    4.30
  -4  -2   1   26.10    2.80
   4  -2  -1   27.50    4.40
   4  -2  -1   26.70    3.40
   4  -2  -1   22.40    3.30
  -4  -2   1   24.00    2.90
   4   2  -1   26.60    3.50
  -4   2   1   24.20    3.40
   4   2  -1   21.60    2.80
   3  -2  -1  390.36   33.70
   3  -2  -1  389.06   33.80
   3  -2  -1  400.06   34.80
  -3  -2   1  370.66   34.70
  -3  -2   1  456.05   33.20
  -3  -2   1  387.06   33.20
  -3   2   1  421.76   33.90
   3   2  -1  449.86   35.10
   3   2  -1  406.66   33.90
   2  -2  -1 1532.95  123.69
  -2  -2   1 1514.25  124.79
   2  -2  -1 1490.45  124.69
  -2  -2   1 1464.55  123.79
   2   2  -1 1549.94  124.69
  -2   2   1 1605.84  124.79
  -2   2   1 1630.84  123.99
  -1  -2   1  281.47   26.30
   1  -2  -1  321.57   26.90
   1  -2  -1  305.17   27.70
  -1  -2   1  298.27   27.60
   1  -2  -1  367.66   26.90
  -1  -2   1  345.57   26.90
  -1   2   1  310.37   26.90
  -1   2   1  369.06   26.90
   1   2  -1  311.17   27.50
   1   2  -1  347.07   26.40
  -1   2   1  357.66   26.90
   1   2  -1  335.17   26.90
  -1   2   1  313.67   27.60
   0  -2   1  107.29    9.70
   0  -2   1   89.99    8.90
   0  -2  -1  122.79    8.90
   0  -2  -1   88.09    9.10
   0  -2  -1  102.29    9.30
   0  -2   1  117.39    8.70
   0  -2  -1  108.29    9.80
   0   2   1  116.99    9.30
   0   2   1   90.59    9.10
   0   2   1  100.99    9.60
   0   2  -1   99.99    8.90
   0   2   1  116.89    8.90
   0   2  -1  102.99    9.60
   0   2  -1  108.29    9.50
  -2  -2  -1  144.99   14.00
   2  -2   1  141.19   14.30
   2  -2   1  183.58   14.10
   2  -2   1  153.78   14.50
  -2  -2  -1  177.18   15.10
   2   2   1  197.88   15.10
   2   2   1  169.98   13.60
  -2   2  -1  175.38   14.70
   2   2   1  157.98   14.20
  -2   2  -1  153.28   14.80
  -2   2  -1  167.18   14.00
   3  -2   1   25.60    2.90
   3  -2   1   23.80    3.30
  -3  -2  -1   21.30    2.40
   3  -2   1   20.40    3.20
  -3  -2  -1   23.50    3.80
  -3   2  -1   32.50    3.70
  -3   2  -1   26.60    3.60
   3   2   1   23.70    2.60
   3   2   1   21.30    3.00
  -4  -2  -1  624.64   54.29
  -4  -2  -1  649.04   56.49
   4  -2   1  670.43   55.09
   4  -2   1  676.23   56.09
   4   2   1  714.43   54.59
   4   2   1  694.13   55.39
  -5  -2  -1  166.18   17.80
   5  -2   1  175.88   17.60
   5  -2   1  184.68   16.50
   5   2   1  186.18   16.00
   5   2   1  200.08   17.10
  -6  -2  -1   29.70    6.60
   6  -2   1   29.10    5.90
   6  -2   1   33.90    4.60
   6   2   1   36.80    5.40
  -6   2  -1   41.90    6.60
   6   2   1   32.90    4.30
   7  -2   1  255.27   22.40
   7  -2   1  251.97   24.00
  -7  -2  -1  248.18   24.80
  -7  -2  -1  244.88   21.70
   7   2   1  237.18   22.90
  -7   2  -1  249.48   22.70
   7   2   1  238.38   21.70
  -8  -2  -1    7.40    4.30
   8  -2   1    4.50    2.70
   8  -2   1    7.10    4.10
  -8  -2  -1    4.80    2.10
   8   2   1    5.90    2.40
  -8   2  -1    6.00    4.30
   8   2   1   11.30    3.70
  -8   2  -1    0.70    2.20
   9  -2   1   21.50    6.00
  -9  -2  -1   13.00    3.70
  -9  -2  -1   22.50    7.50
   9  -2   1   17.90    4.70
  -9   2  -1   23.20    5.30
   9   2   1   22.10    4.60
   9   2   1   25.30    6.30
  -9   2  -1   28.40    7.10
 -10  -2  -1    7.40    3.00
 -10  -2  -1   11.40    5.00
  10  -2   1   10.00    4.50
  10  -2   1    2.60    2.30
  10   2   1    8.80    3.30
 -10   2  -1    7.90    5.80
  10   2   1    8.90    3.70
 -10   2  -1    6.10    2.90
 -10  -3   1    4.60    2.30
 -10  -3   1   13.90    5.90
  10  -3  -1    6.60    4.90
 -10   3   1   -2.00    3.80
 -10   3   1   -0.30    3.00
  10   3  -1    2.60    3.80
   9  -3  -1   21.90    5.00
  -9  -3   1   21.90    6.50
  -9  -3   1   18.60    3.90
   9  -3  -1   22.10    6.50
   9   3  -1   28.10    6.50
  -9   3   1   20.70    5.00
  -9   3   1   21.50    6.00
  -8  -3   1   31.00    4.90
  -8  -3   1   30.00    7.30
   8  -3  -1   30.00    5.80
   8  -3  -1   35.20    8.00
  -8   3   1   41.00    6.90
   8   3  -1   40.00    6.80
  -8   3   1   43.10    6.10
  -7  -3   1   34.40    4.60
   7  -3  -1   35.80    7.40
  -7  -3   1   29.80    7.00
   7  -3  -1   31.60    5.10
  -7   3   1   51.19    6.70
   7   3  -1   37.90    5.70
  -7   3   1   40.60    5.60
  -6  -3   1  432.96   39.90
   6  -3  -1  392.76   39.50
   6  -3  -1  441.76   38.00
  -6  -3   1  410.96   36.90
   6   3  -1  518.85   38.90
  -6   3   1  479.25   38.40
  -5  -3   1  343.47   28.00
  -5  -3   1  317.97   30.60
  -5  -3   1  314.57   28.10
   5  -3  -1  322.27   30.60
   5  -3  -1  328.27   29.00
  -5   3   1  342.27   29.30
   5   3  -1  400.56   29.80
  -4  -3   1   26.80    5.10
   4  -3  -1   16.50    4.00
   4  -3  -1   16.40    2.70
   4  -3  -1   17.20    2.70
  -4  -3   1   16.40    2.20
  -4  -3   1   16.90    2.10
  -4   3   1   20.80    3.30
  -4   3   1   26.60    3.50
  -4   3   1   21.80    3.00
   4   3  -1   19.50    3.10
  -3  -3   1   11.40    1.60
  -3  -3   1   15.00    1.60
   3  -3  -1   14.40    2.20
   3  -3  -1   13.50    3.30
   3  -3  -1   13.00    2.30
  -3  -3   1   13.60    3.40
  -3   3   1   17.30    2.50
   3   3  -1   17.70    2.60
  -3   3   1   18.10    2.50
  -3   3   1   14.40    2.40
   2  -3  -1   15.50    2.20
  -2  -3   1   14.90    1.20
  -2  -3   1   11.90    1.90
  -2  -3   1    8.20    2.70
  -2  -3   1   12.60    1.20
   2  -3  -1   11.90    2.00
   2  -3  -1   15.20    3.30
  -2   3   1   11.80    2.30
  -2   3   1   14.70    1.90
  -2   3   1   12.40    2.00
   2   3  -1   12.90    2.00
  -2   3   1   18.00    3.00
  -2   3   1   15.10    2.10
   2   3  -1   10.60    2.70
  -1  -3   1  260.27   20.00
  -1  -3   1  232.88   21.80
   1  -3  -1  233.68   21.00
  -1  -3   1  239.88   20.80
   1  -3  -1  247.78   22.00
   1   3  -1  247.68   21.80
  -1   3   1  235.38   21.80
   1   3  -1  259.77   20.90
  -1   3   1  297.07   20.80
  -1   3   1  235.68   21.00
   1   3  -1  242.58   20.00
   0  -3  -1 2093.59  162.98
   0   3  -1 2112.59  162.78
   0   3  -1 2088.59  162.58
   0   3   1 1776.52  162.58
  -1  -3  -1   26.30    3.40
   1  -3   1   15.20    2.60
   1  -3   1   18.00    3.00
  -1  -3  -1   22.00    2.00
   1  -3   1   19.70    2.20
   1   3   1   17.20    2.70
   1   3   1   20.10    2.60
  -1   3  -1   13.30    2.60
  -1   3  -1   21.70    3.10
   1   3   1   20.60    1.90
  -1   3  -1   20.80    2.20
  -2  -3  -1 2084.39  152.98
  -2  -3  -1 1640.14  151.38
   2  -3   1 1793.22  152.28
   2  -3   1 1787.02  152.18
  -2   3  -1 2184.68  152.48
   2   3   1 2110.79  152.68
  -2   3  -1 1639.94  151.88
  -2   3  -1 1827.62  152.28
  -2   3  -1 1917.71  151.28
  -3  -3  -1  136.79   14.10
   3  -3   1  155.58   12.80
   3  -3   1  124.99   13.40
   3   3   1  154.48   12.00
  -3   3  -1  153.98   13.60
   3   3   1  126.59   12.90
   4  -3   1    2.90    2.20
   4  -3   1    4.80    1.50
  -4  -3  -1    1.80    0.80
  -4  -3  -1    2.00    2.10
   4   3   1    4.40    1.90
   4   3   1    4.10    1.00
  -4   3  -1    5.30    2.10
   5  -3   1    0.70    1.70
   5  -3   1    0.00    0.80
  -5  -3  -1   -0.50    1.20
   5   3   1    0.50    0.80
  -5   3  -1    0.90    1.90
   5   3   1    1.50    1.70
   6  -3   1    2.00    1.60
  -6  -3  -1    0.80    0.90
  -6  -3  -1    2.90    2.80
   6  -3   1    0.90    1.70
   6   3   1    2.20    1.30
   6   3   1    0.10    1.90
  -6   3  -1    3.40    2.50
   7  -3   1  119.69   12.00
  -7  -3  -1  105.79   13.80
  -7  -3  -1  109.39   11.00
   7  -3   1  109.79   13.60
  -7   3  -1  121.59   12.40
   7   3   1  136.79   13.20
   7   3   1  110.39   11.10
  -8  -3  -1  151.48   19.50
  -8  -3  -1  169.68   16.10
   8  -3   1  168.78   19.10
   8  -3   1  177.78   17.20
   8   3   1  162.58   16.20
  -8   3  -1  182.98   17.60
   8   3   1  207.78   18.70
  -9  -3  -1    7.40    5.50
  -9  -3  -1    6.90    3.20
   9  -3   1   14.10    5.60
   9  -3   1   14.60    4.10
   9   3   1    9.80    3.50
  -9   3  -1    7.50    3.70
  -9   3  -1    8.10    4.80
   9   3   1   16.00    5.20
   9  -4  -1    9.50    5.10
  -9  -4   1   16.80    6.00
  -9  -4   1   11.60    3.00
   9   4  -1   21.80    5.90
  -9   4   1   18.30    5.20
  -9   4   1   16.40    4.90
   8  -4  -1   18.70    6.40
   8  -4  -1   20.20    4.70
  -8  -4   1   18.50    3.40
  -8  -4   1   19.50    5.90
  -8   4   1   22.70    5.10
   8   4  -1   21.80    5.70
  -8   4   1   22.00    5.40
   7  -4  -1   13.00    3.40
   7  -4  -1   11.70    4.70
  -7  -4   1    8.30    2.20
  -7  -4   1   16.90    5.00
  -7   4   1   14.70    3.70
   7   4  -1   16.60    4.20
  -7   4   1    8.00    3.60
   6  -4  -1  970.50   82.69
   6  -4  -1  946.41   80.29
  -6  -4   1  961.40   78.89
  -6  -4   1  961.30   82.69
  -6   4   1 1033.60   80.79
   5  -4  -1   64.39    7.80
  -5  -4   1   83.29    6.80
  -5  -4   1   77.49    7.00
  -5  -4   1   73.09    9.70
   5  -4  -1   69.09    9.40
   5   4  -1   81.49    8.50
  -5   4   1   63.49    7.90
   4  -4  -1    2.30    2.10
   4  -4  -1    3.10    1.60
  -4  -4   1    0.40    1.40
  -4  -4   1    1.40    0.80
  -4  -4   1    3.30    0.70
   4   4  -1    1.60    1.10
  -4   4   1    3.80    1.60
  -4   4   1    4.00    1.90
  -3  -4   1 1221.68  103.49
  -3  -4   1 1205.58  100.19
   3  -4  -1 1173.28  103.19
   3  -4  -1 1216.48  101.59
  -3  -4   1 1223.48  100.09
  -3   4   1 1209.58  102.09
  -3   4   1 1366.46  101.79
   3   4  -1 1286.27  101.89
  -3   4   1 1388.86  101.89
  -2  -4   1 2256.37  187.68
   2  -4  -1 2427.56  186.48
   2  -4  -1 2269.27  187.68
  -2   4   1 2309.37  186.58
   1  -4  -1  112.39   12.20
   1  -4  -1  124.59   11.50
  -1  -4   1  139.99   10.10
  -1  -4   1  103.89   10.90
  -1  -4   1  111.49   12.10
   1   4  -1  116.59   12.10
   1   4  -1  133.39   11.20
  -1   4   1  137.49   10.90
  -1   4   1  109.49   11.30
   1   4  -1  114.29   10.00
  -1   4   1  136.19   10.70
  -1   4   1  119.09   12.10
   0  -4  -1  543.45   49.40
   0  -4   1  607.44   50.09
   0  -4   1  689.53   48.10
   0  -4  -1  561.24   49.99
   0   4  -1  573.64   48.70
   0   4   1  660.13   48.10
   0   4   1  541.05   49.00
   0   4  -1  596.04   49.90
   0   4  -1  530.55   49.70
   0   4   1  632.54   48.30
   0   4  -1  676.63   48.10
   0   4   1  526.55   49.80
   0   4   1  572.44   49.30
  -1   4  -1 4442.06  356.46
  -2  -4  -1  287.67   24.20
  -2  -4  -1  293.07   26.70
   2  -4   1  303.57   26.30
   2  -4   1  265.57   26.10
   2  -4   1  316.57   25.10
  -2   4  -1  278.27   25.90
  -2   4  -1  278.07   26.30
   2   4   1  332.37   24.10
   2   4   1  311.87   25.70
  -2   4  -1  314.17   26.40
   3  -4   1   87.29    8.70
  -3  -4  -1   89.09   10.40
  -3   4  -1   92.79    9.60
   3   4   1   88.99    9.10
   3   4   1   94.59    7.70
  -4  -4  -1 1161.68  100.49
   4  -4   1 1196.08   98.29
   4  -4   1 1033.10   99.49
  -4   4  -1 1338.87   99.69
   4   4   1 1287.47   97.29
   4   4   1 1240.98   98.99
   5  -4   1  409.06   37.90
  -5  -4  -1  362.16   34.90
  -5  -4  -1  412.86   38.60
   5  -4   1  447.16   36.40
   5   4   1  492.05   37.40
   5   4   1  458.05   35.30
   6  -4   1    1.30    2.10
  -6  -4  -1    2.80    1.20
  -6  -4  -1    3.20    2.50
   6  -4   1    2.10    1.60
   6   4   1    0.20    1.30
   6   4   1    4.70    2.50
  -6   4  -1    1.20    1.40
  -6   4  -1    4.60    3.20
  -7  -4  -1   35.90    8.00
   7  -4   1   45.30    5.90
  -7  -4  -1   35.40    4.60
   7  -4   1   32.60    7.70
  -7   4  -1   41.50    6.10
   7   4   1   56.29    7.50
   7   4   1   40.80    4.90
   8  -4   1  448.16   40.00
  -8  -4  -1  390.76   39.90
  -8  -4  -1  372.96   35.30
   8  -4   1  431.36   37.10
  -8   4  -1  456.35   37.80
   8   4   1  429.56   35.80
  -9  -4  -1   -2.20    4.30
  -9  -4  -1   -0.20    2.20
   9  -4   1    2.20    3.60
   9  -4   1    0.30    1.80
  -9   4  -1    0.70    3.60
   9   4   1    1.00    3.90
  -9   4  -1   -0.10    2.10
   9  -5  -1   14.70    6.30
  -9  -5   1   16.40    6.70
  -9   5   1   19.70    5.40
  -9   5   1   14.10    4.70
   9   5  -1   16.80    5.50
  -8  -5   1  285.57   25.20
  -8  -5   1  282.27   29.90
   8  -5  -1  309.77   27.40
   8  -5  -1  302.77   30.30
  -7  -5   1   83.49   12.00
  -7  -5   1   83.09    8.20
   7  -5  -1   83.89   11.80
   7  -5  -1   85.89    9.80
  -7   5   1   97.39   10.40
  -6  -5   1   14.40    2.00
   6  -5  -1   19.40    3.90
  -6  -5   1   12.00    4.50
   6  -5  -1   11.90    4.20
  -6  -5   1   12.00    2.20
  -6   5   1   13.10    3.50
   6   5  -1   20.40    4.30
  -5  -5   1   -3.30    1.40
   5  -5  -1   -0.50    1.30
   5  -5  -1   -0.60    2.50
  -5  -5   1   -0.20    0.60
  -5  -5   1   -1.00    0.40
  -5   5   1    1.10    1.80
   5   5  -1    3.10    1.80
  -5   5   1    2.80    1.70
   4  -5  -1  102.29   10.50
  -4  -5   1   98.09   12.20
   4  -5  -1   82.39   11.60
  -4   5   1  114.29   10.80
   4   5  -1  114.09   11.10
  -4   5   1  126.09   11.10
   3  -5  -1  304.77   26.00
   3  -5  -1  270.97   27.70
  -3  -5   1  284.67   28.10
  -3   5   1  323.47   26.20
   3   5  -1  336.07   26.60
  -3   5   1  328.17   26.40
  -3   5   1  274.77   26.60
   2  -5  -1  923.91   73.19
   2  -5  -1  826.32   75.09
   2  -5  -1  922.51   73.89
  -2  -5   1  840.42   75.19
  -2   5   1  831.12   73.89
   2   5  -1  964.10   73.69
  -2   5   1  971.30   73.29
  -1  -5   1  541.75   40.90
   1  -5  -1  480.55   42.80
   1  -5  -1  433.86   43.50
  -1  -5   1  486.25   43.70
   1   5  -1  480.05   40.80
  -1   5   1  551.64   41.80
  -1   5   1  473.15   42.70
   1   5  -1  551.24   40.90
  -1   5   1  587.04   41.60
   1   5  -1  522.85   42.30
  -1   5   1  453.05   42.60
   0  -5   1   71.89    6.00
   0  -5  -1   55.89    7.40
   0  -5   1   61.09    7.70
   0   5  -1   63.19    6.70
   0   5   1   75.89    6.00
   0   5  -1   71.69    5.90
   0   5   1   64.39    6.10
   0   5   1   54.39    6.80
   0   5   1   60.59    7.20
   1  -5   1    0.30    0.80
  -1  -5  -1    0.20    1.10
   1  -5   1    0.60    0.60
   1  -5   1    0.10    1.20
  -1   5  -1    0.50    0.50
  -1   5  -1    1.20    0.60
   1   5   1    0.60    0.40
   1   5   1    1.30    1.10
   1   5   1    1.70    0.40
   2  -5   1   17.50    2.60
   2  -5   1   15.60    3.80
  -2  -5  -1   18.20    4.30
  -2  -5  -1   20.10    1.70
   2  -5   1   15.50    3.80
   2   5   1   19.80    1.70
  -2   5  -1   21.10    3.70
   2   5   1   18.70    3.20
   3  -5   1  210.98   22.00
  -3  -5  -1  217.78   19.20
   3  -5   1  243.38   20.50
  -3  -5  -1  240.48   22.80
  -3   5  -1  245.98   21.70
   3   5   1  254.07   19.10
   3   5   1  242.98   21.30
  -4  -5  -1  551.54   45.20
  -4  -5  -1  543.85   49.20
   4  -5   1  493.75   48.20
   4  -5   1  555.24   46.70
   4   5   1  559.04   45.30
  -4   5  -1  608.34   48.10
   4   5   1  617.24   47.80
  -5  -5  -1  142.69   16.40
   5  -5   1  147.59   14.00
   5  -5   1  135.09   15.50
  -5  -5  -1  140.19   12.60
  -5   5  -1  161.18   14.60
   5   5   1  148.49   12.70
   5   5   1  166.78   15.10
   6  -5   1   51.19    6.60
  -6  -5  -1   45.80    8.30
  -6  -5  -1   46.80    5.30
   6  -5   1   48.80    8.00
  -6   5  -1   75.49    8.80
   6   5   1   55.09    5.50
   6   5   1   61.59    7.90
  -6   5  -1   58.39    7.20
   7  -5   1    6.30    3.30
  -7  -5  -1    6.20    3.80
  -7  -5  -1    3.00    1.60
   7  -5   1    5.70    2.80
  -7   5  -1    4.80    3.10
   7   5   1    8.20    3.90
  -7   5  -1    8.30    3.40
   8  -5   1    5.90    2.50
   8  -5   1   -2.60    3.50
  -8  -5  -1    3.10    1.90
  -8  -5  -1    1.80    3.10
  -8   5  -1    8.20    4.70
   8   5   1    8.00    4.40
  -8   5  -1    1.00    1.80
  -9  -5  -1   46.30   10.70
   9  -5   1   37.40   10.10
   9  -5   1   51.79    7.90
  -9   5  -1   53.69    8.50
   9   5   1   71.39    9.50
  -9  -6   1  153.78   20.30
   9  -6  -1  178.58   21.60
  -9   6   1  190.58   19.10
   8  -6  -1  196.78   22.40
  -8  -6   1  167.38   21.50
   8  -6  -1  189.78   19.20
  -8   6   1  226.08   20.40
  -7  -6   1   23.40    7.00
   7  -6  -1   17.20    4.80
   7  -6  -1   31.10    8.10
  -7   6   1   23.70    5.40
  -7   6   1   41.80    6.50
   7   6  -1   31.30    6.40
  -6  -6   1    6.40    4.40
   6  -6  -1    6.40    2.70
  -6  -6   1   11.00    1.30
   6  -6  -1    4.90    4.00
  -6  -6   1    9.60    1.20
   6   6  -1   18.20    4.70
  -6   6   1    8.60    3.40
  -6   6   1    6.60    2.60
   5  -6  -1   81.39    9.60
  -5  -6   1   74.89   11.60
   5  -6  -1   77.09   11.40
  -5   6   1  111.49   10.60
  -5   6   1   97.19   10.20
   5   6  -1  109.59   10.90
   4  -6  -1  520.25   49.20
  -4  -6   1  577.24   52.39
   4  -6  -1  556.54   51.79
  -4   6   1  661.73   50.09
   4   6  -1  646.84   50.29
  -4   6   1  582.44   49.60
   3  -6  -1    9.40    2.60
   3  -6  -1    5.60    1.80
  -3  -6   1    5.00    2.60
   3  -6  -1    6.00    2.90
  -3   6   1   11.40    2.80
   3   6  -1    4.70    1.90
  -3   6   1   10.00    2.40
   2  -6  -1   67.29    9.50
   2  -6  -1   71.59    8.40
  -2  -6   1   67.59    9.50
  -2   6   1   84.59    7.80
   2   6  -1   81.79    8.30
   1  -6  -1   12.60    3.60
  -1  -6   1    2.60    1.70
   1  -6  -1    2.80    1.90
   1   6  -1    5.90    0.90
  -1   6   1    5.90    1.60
   1   6  -1    3.80    1.70
  -1   6   1    5.00    2.20
   1   6  -1    5.30    1.00
   0  -6   1  101.29   11.90
   0  -6  -1  108.69   11.70
   0  -6   1  107.79    9.60
   0   6   1  112.79    9.80
   0   6  -1  105.39    9.40
   0   6  -1  118.49    9.70
   0   6   1  104.39   11.00
   0   6   1  112.29    9.50
   0   6  -1  105.49   10.60
   1  -6   1 1078.09   98.09
   1  -6   1 1192.48   98.49
  -1  -6  -1 1032.80   98.09
   1  -6   1 1218.38   95.99
  -1   6  -1 1084.49   96.99
   1   6   1 1200.98   95.49
   1   6   1 1350.36   95.29
   1   6   1 1241.58   97.39
  -1   6  -1 1279.07   96.09
   2  -6   1   39.40    6.40
  -2  -6  -1   34.40    6.00
   2  -6   1   49.60    6.60
   2  -6   1   44.60    4.80
  -2   6  -1   39.10    5.60
  -2   6  -1   41.00    6.00
   2   6   1   51.29    5.80
   3  -6   1    0.20    0.70
  -3  -6  -1    1.20    1.80
   3  -6   1   -1.50    1.20
   3  -6   1    0.80    2.10
  -3   6  -1    0.20    1.20
  -3   6  -1    2.40    1.10
   3   6   1    0.40    1.40
   4  -6   1   27.30    4.10
   4  -6   1   24.10    5.70
  -4  -6  -1   26.10    6.20
   4   6   1   24.90    4.40
  -4   6  -1   22.00    4.30
  -4   6  -1   36.70    5.40
  -5  -6  -1   -2.30    1.80
   5  -6   1   -0.30    1.00
   5  -6   1    2.10    2.60
  -5  -6  -1    0.30    0.50
   5   6   1    4.40    2.70
  -5   6  -1    3.20    1.70
  -5   6  -1    1.00    1.80
   6  -6   1  309.07   30.70
  -6  -6  -1  303.17   31.70
   6  -6   1  313.27   28.40
  -6   6  -1  349.67   29.10
   7  -6   1   38.10    8.30
  -7  -6  -1   28.70    7.60
   7  -6   1   29.10    5.90
   7   6   1   47.40    7.10
  -7   6  -1   28.20    6.30
  -8  -6  -1   -0.60    1.50
   8  -6   1   -3.40    3.90
   8  -6   1   -0.40    2.40
  -8  -6  -1   -0.60    3.20
  -8   6  -1   -1.50    2.80
   8   6   1   -0.80    2.10
  -8   6  -1    0.80    3.30
  -9  -6  -1   30.70    9.00
   9  -6   1   33.50    6.70
   9  -6   1   30.60    7.70
   9   6   1   58.99    9.30
  -9   6  -1   51.19    9.70
  -9   6  -1   30.90    6.80
  -8  -7   1  684.23   65.29
   8  -7  -1  717.43   65.19
  -8   7   1  745.63   62.09
   7  -7  -1   44.70    6.90
   7  -7  -1   44.00   10.10
  -7  -7   1   44.00   10.40
  -7   7   1   51.29    7.90
   7   7  -1   62.89    9.00
  -7   7   1   68.59    8.60
   6  -7  -1  126.89   15.40
  -6  -7   1  111.09   15.40
   6  -7  -1  100.69   12.30
   6   7  -1  155.68   14.50
  -6   7   1  119.69   12.90
   5  -7  -1  171.58   20.30
  -5  -7   1  178.88   20.90
   5  -7  -1  171.98   17.70
   5   7  -1  204.98   19.00
  -5   7   1  217.18   18.60
  -5   7   1  187.98   18.10
  -4  -7   1  588.74   55.59
   4  -7  -1  536.75   54.69
   4  -7  -1  614.24   52.29
  -4   7   1  674.23   52.99
   4   7  -1  697.03   53.49
  -4   7   1  627.14   52.49
   3  -7  -1  366.86   32.90
  -3  -7   1  359.26   35.00
   3  -7  -1  355.26   34.90
  -3   7   1  367.36   32.00
   3   7  -1  412.36   33.10
  -3   7   1  380.26   32.70
  -2  -7   1  115.49   15.80
   2  -7  -1  145.39   15.00
   2  -7  -1  143.69   16.50
  -2   7   1  154.38   15.50
  -2   7   1  168.28   14.00
   2   7  -1  167.38   14.80
   1  -7  -1   41.90    7.80
  -1  -7   1   55.29    8.20
   1  -7  -1   50.79    7.30
   1   7  -1   57.09    4.90
  -1   7   1   61.59    7.50
   1   7  -1   63.39    7.00
  -1   7   1   55.19    5.90
   1   7  -1   55.59    5.10
   0  -7  -1  207.28   21.20
   0  -7   1  203.58   21.50
   0   7  -1  212.18   18.60
   0   7   1  238.98   18.50
   0   7  -1  224.78   20.20
   0   7   1  204.38   20.40
   0   7  -1  247.98   18.50
   0   7   1  207.38   18.70
   1  -7   1    3.00    2.40
  -1  -7  -1    5.60    2.80
   1  -7   1    3.20    1.20
   1   7   1    6.60    1.00
   1   7   1    5.40    1.20
  -1   7  -1    3.20    1.60
  -1   7  -1    7.10    1.70
   1   7   1    6.10    2.30
   2  -7   1  178.98   16.10
  -2  -7  -1  179.28   18.90
   2  -7   1  176.38   18.60
   2  -7   1  189.28   18.50
   2   7   1  191.88   17.60
  -2   7  -1  183.38   16.30
  -2   7  -1  175.58   17.50
   3  -7   1   14.00    3.90
   3  -7   1   10.50    3.70
  -3  -7  -1   13.70    4.70
   3  -7   1   18.20    3.30
  -3   7  -1   11.40    3.60
  -3   7  -1   17.80    4.40
  -3   7  -1   14.60    3.10
   3   7   1   19.40    4.10
   4  -7   1   39.90    8.10
   4  -7   1   45.40    5.60
  -4  -7  -1   37.20    8.40
  -4   7  -1   49.80    6.90
  -4   7  -1   39.30    5.60
   4   7   1   50.49    6.60
  -5  -7  -1  203.58   24.30
   5  -7   1  221.48   21.30
  -5   7  -1  248.88   22.90
   5   7   1  263.17   23.00
  -5   7  -1  233.48   21.70
   6  -7   1  299.97   34.00
   6  -7   1  343.67   32.10
  -6  -7  -1  358.56   36.20
   6   7   1  429.46   34.10
  -6   7  -1  393.86   32.90
  -7  -7  -1   84.69   13.60
   7  -7   1   75.69   12.10
   7  -7   1   77.19    9.80
  -7   7  -1   83.89   10.60
   7   7   1  105.29   11.90
   8  -7   1   39.50    6.60
  -8  -7  -1   29.20    8.80
   8  -7   1   37.90    9.40
  -8   7  -1   62.19    9.40
   8   7   1   59.29    8.60
  -8   7  -1   43.90    8.40
   8  -8  -1  178.58   23.70
  -8  -8   1  175.88   23.90
  -8   8   1  263.07   22.60
   8   8  -1  250.77   23.20
  -8   8   1  197.08   21.40
   7  -8  -1   -0.80    4.30
  -7  -8   1    1.00    3.40
   7   8  -1    2.20    3.50
  -7   8   1   -5.00    2.10
  -7   8   1   -5.40    2.40
  -6  -8   1  131.89   19.10
   6  -8  -1  146.99   19.00
  -6   8   1  158.98   16.70
  -6   8   1  201.78   17.60
   6   8  -1  185.98   18.00
  -5  -8   1  328.37   36.40
   5  -8  -1  307.97   35.50
  -5   8   1  428.96   33.90
   5   8  -1  430.46   34.60
  -5   8   1  375.36   33.30
  -4  -8   1  742.83   72.69
   4  -8  -1  777.92   72.59
  -4   8   1  832.72   69.29
   4   8  -1  919.41   70.59
  -4   8   1  881.21   69.99
  -3  -8   1   86.29   12.30
   3  -8  -1   91.39   10.60
   3  -8  -1   93.29   12.50
   3   8  -1  102.49   10.60
  -3   8   1   88.09   11.10
  -3   8   1  103.79   10.70
  -3   8   1   82.39    9.40
   2  -8  -1 1083.89   92.59
  -2  -8   1 1010.10   91.99
   2  -8  -1 1068.79   90.49
  -2   8   1 1090.19   88.59
  -2   8   1 1070.19   90.79
   2   8  -1 1181.38   89.99
   1  -8  -1   74.69    9.70
  -1  -8   1   81.29   10.60
  -1   8   1   85.29    7.90
   1   8  -1   76.69    8.80
   1   8  -1   72.79    6.60
   1   8  -1   76.79    6.90
  -1   8   1   70.49    9.40
   0  -8  -1   11.10    3.90
   0  -8   1   16.70    5.00
   0   8  -1   12.80    2.30
   0   8   1   14.30    2.50
   0   8   1   12.50    3.50
   0   8  -1   13.50    2.00
   0   8   1   12.50    2.00
   0   8  -1   14.30    3.60
   1  -8   1  349.77   30.90
   1  -8   1  360.86   34.20
  -1  -8  -1  323.97   33.70
   1   8   1  366.46   30.20
  -1   8  -1  374.86   31.00
   1   8   1  433.16   33.40
  -1   8  -1  371.86   32.80
   2  -8   1   -1.60    1.30
  -2  -8  -1    0.60    1.90
   2  -8   1   -0.70    1.10
   2  -8   1    1.30    2.10
  -2   8  -1   -0.20    2.00
   2   8   1    1.20    1.40
  -2   8  -1   -2.20    1.00
  -3  -8  -1  107.39   13.80
   3  -8   1  116.89   13.00
   3  -8   1  107.69   10.80
   3  -8   1   89.69   12.90
   3   8   1  125.99   12.40
  -3   8  -1  113.49   12.60
  -3   8  -1  101.59   12.10
  -3   8  -1  109.69   11.00
  -4  -8  -1  703.43   65.89
   4  -8   1  685.23   61.79
   4  -8   1  652.13   64.59
  -4   8  -1  829.52   64.09
   4   8   1  859.01   63.89
  -4   8  -1  739.23   62.19
   5  -8   1   12.80    5.10
   5  -8   1   13.40    3.50
  -5  -8  -1    4.60    3.90
  -5   8  -1   17.60    4.70
  -5   8  -1    9.20    2.80
   5   8   1   11.50    3.90
  -6  -8  -1  527.85   47.50
   6  -8   1  458.55   42.20
   6  -8   1  461.85   45.30
  -6   8  -1  515.85   43.00
   7  -8   1  211.88   24.00
  -7  -8  -1  212.78   25.50
   7  -8   1  214.68   21.10
  -7   8  -1  235.38   22.00
   8  -8   1   89.59   11.10
   8  -8   1   92.59   14.00
  -8  -8  -1   96.19   14.20
  -8   8  -1   95.69   11.90
  -7  -9   1   -1.80    2.60
   7  -9  -1    2.20    4.10
  -7   9   1   -5.50    2.80
   7   9  -1   -2.90    2.20
  -7   9   1    3.40    3.00
   6  -9  -1    5.60    3.90
  -6  -9   1    3.90    3.70
  -6   9   1   -0.80    1.70
  -6   9   1    2.90    3.10
   6   9  -1    1.40    1.90
  -5  -9   1   -1.10    3.00
   5  -9  -1   -2.10    3.40
   5   9  -1    2.30    2.10
  -5   9   1    3.30    1.80
  -5   9   1    0.70    2.40
  -4  -9   1   25.50    7.20
   4  -9  -1   29.20    7.80
  -4   9   1   26.20    6.40
  -4   9   1   32.50    5.60
  -4   9   1   28.20    5.10
  -3  -9   1  160.58   19.70
   3  -9  -1  169.88   20.10
   3  -9  -1  164.08   17.50
  -3   9   1  181.58   17.60
  -3   9   1  168.68   18.50
  -3   9   1  162.98   16.20
   3   9  -1  202.38   18.00
   2  -9  -1  329.07   32.70
  -2  -9   1  271.37   31.40
   2  -9  -1  319.77   30.50
  -2   9   1  343.07   31.10
   2   9  -1  362.66   30.10
  -2   9   1  336.57   28.50
  -1  -9   1   88.19   12.10
   1  -9  -1   89.69   11.30
  -1   9   1   96.79   11.10
  -1   9   1   86.19    8.80
   1   9  -1   76.69    7.50
   1   9  -1   84.79    7.70
   1   9  -1  105.99   10.70
   0  -9  -1    4.20    2.70
   0  -9   1    5.40    4.00
   0   9   1    6.60    2.80
   0   9  -1    4.70    1.60
   0   9   1    2.40    1.40
   0   9  -1    4.60    2.40
   1   9   1    1.70    1.10
  -1   9  -1    0.20    1.10
   1   9   1   -1.30    0.70
  -1   9  -1   -0.90    2.00
   1   9   1    1.50    2.30
  -2  -9  -1    4.40    3.90
   2  -9   1   14.00    4.90
   2  -9   1    7.00    2.30
  -2   9  -1    8.50    2.50
  -2   9  -1   12.00    4.00
   2   9   1    7.60    3.10
   3  -9   1   81.39    9.40
   3  -9   1   81.39   12.20
  -3  -9  -1   96.99   13.30
   3  -9   1  103.69   12.20
  -3   9  -1   95.79   11.70
  -3   9  -1   88.29    9.60
  -3   9  -1   85.29   11.10
   3   9   1  101.89   11.20
   4  -9   1  191.18   22.30
   4  -9   1  203.78   19.50
  -4  -9  -1  200.78   23.60
   4   9   1  245.08   21.60
  -4   9  -1  209.88   21.40
  -4   9  -1  205.78   19.70
  -4   9  -1  222.88   21.60
   5  -9   1  116.09   15.70
  -5  -9  -1  101.89   16.10
   5  -9   1  110.49   12.70
  -5   9  -1  114.19   14.20
  -5   9  -1  137.59   14.60
   5   9   1  152.38   15.10
  -5   9  -1  135.09   13.40
   6  -9   1   35.20    9.40
  -6  -9  -1   47.00   11.70
   6  -9   1   41.40    6.50
   6   9   1   53.39    8.70
  -6   9  -1   57.99    7.50
  -6   9  -1   57.79    8.60
   7  -9   1   -0.20    3.90
   7  -9   1    0.40    2.20
  -7  -9  -1   -3.00    4.00
   7   9   1   -3.70    2.70
  -7   9  -1    0.60    3.80
  -7   9  -1    0.00    1.80
   6 -10  -1  132.99   18.60
  -6 -10   1  129.29   18.60
  -6  10   1  126.69   15.20
   6  10  -1  167.28   17.20
  -6  10   1  165.68   15.80
   5 -10  -1    4.80    5.10
  -5 -10   1    9.10    5.00
   5  10  -1   14.30    4.30
  -5  10   1    7.20    4.00
  -5  10   1   17.50    4.20
  -5  10   1    6.60    3.10
  -4 -10   1    7.40    4.30
   4 -10  -1   12.50    5.70
  -4  10   1    6.00    3.10
  -4  10   1    7.50    2.70
   4  10  -1    7.60    3.40
  -4  10   1    6.10    4.00
   3 -10  -1   77.19    9.60
  -3 -10   1   71.49   11.70
   3 -10  -1   68.69   11.30
   3  10  -1   73.29    9.40
  -3  10   1   68.09   10.00
  -3  10   1   64.69    8.10
  -3  10   1   77.29    9.70
  -2 -10   1   -1.50    3.50
   2 -10  -1   -2.00    2.50
   2  10  -1   -0.90    2.50
  -2  10   1    2.50    1.60
  -2  10   1    4.10    3.20
   1 -10  -1  247.98   24.90
  -1 -10   1  235.68   25.70
   1  10  -1  228.88   20.10
   1  10  -1  293.87   24.40
   1  10  -1  227.48   20.20
  -1  10   1  243.38   21.70
  -1  10   1  268.07   24.80
   0 -10   1   13.00    5.10
   0 -10  -1   18.50    5.50
   0  10  -1   17.10    4.30
   0  10  -1   17.30    3.00
   0  10   1   22.20    5.50
   0  10   1   16.90    3.00
  -1 -10  -1  300.47   33.10
   1 -10   1  341.67   33.80
   1  10   1  308.27   28.40
   1  10   1  384.26   28.50
   1  10   1  411.26   33.20
  -1  10  -1  375.06   32.60
  -1  10  -1  327.17   29.60
   2 -10   1    5.70    4.30
  -2 -10  -1   14.30    5.80
  -2  10  -1    9.70    4.10
   2  10   1   12.80    4.50
  -2  10  -1    8.30    2.80
   3 -10   1  155.08   17.10
   3 -10   1  216.08   20.90
   3 -10   1  191.88   21.50
  -3 -10  -1  180.98   21.40
  -3  10  -1  191.98   20.00
  -3  10  -1  161.98   17.20
   3  10   1  211.58   19.70
  -3  10  -1  201.08   20.00
  -4 -10  -1   -0.70    2.50
   4 -10   1   -0.20    2.60
   4 -10   1    3.40    2.60
  -4  10  -1   -0.20    1.70
  -4  10  -1    6.00    3.50
  -4  10  -1    4.30    3.20
   4  10   1    1.90    2.60
   5 -10   1   87.59   12.50
   5 -10   1   57.39    8.40
  -5 -10  -1   66.79   13.60
   5  10   1   72.29    9.90
  -5  10  -1   70.89    9.90
  -5  10  -1   79.29   10.50
  -5  10  -1   66.19    8.70
   6 -10   1    1.20    2.50
  -6 -10  -1    7.00    5.90
   6 -10   1    9.90    5.00
   6  10   1   10.50    4.00
  -6  10  -1    4.70    3.20
  -6  10  -1    4.60    4.20
  -6  10  -1    3.60    3.30
   5 -11  -1    5.20    5.30
  -5  11   1   -0.50    2.50
  -5  11   1    1.10    2.20
  -5  11   1   -0.70    3.00
   5  11  -1    3.10    3.30
   4 -11  -1   56.99   12.80
  -4 -11   1   50.09   12.70
   4  11  -1   84.19   10.10
  -4  11   1   69.19    9.80
  -4  11   1   75.19   11.00
  -4  11   1   61.39    8.10
  -3 -11   1  275.87   32.20
   3 -11  -1  322.77   30.10
   3 -11  -1  313.17   32.90
   3  11  -1  335.17   29.90
  -3  11   1  325.07   29.80
  -3  11   1  298.07   27.70
  -3  11   1  299.07   30.60
  -2 -11   1  139.79   18.40
   2 -11  -1  138.89   16.50
  -2  11   1  119.49   13.80
   2  11  -1  169.08   16.40
  -2  11   1  167.88   17.70
   1 -11  -1   87.49   12.60
  -1 -11   1   76.79   12.90
   1  11  -1   86.79   11.10
  -1  11   1   82.49    9.00
  -1  11   1  116.79   13.20
   0 -11  -1    4.40    4.60
   0 -11   1    4.20    4.60
   0  11  -1    7.20    1.90
   0  11   1    3.90    3.30
   0  11  -1    4.50    2.90
   0  11   1    7.80    1.90
  -1 -11  -1   -2.30    3.00
   1 -11   1   -1.30    3.60
   1  11   1   -1.40    2.50
  -1  11  -1   -0.60    1.20
  -1  11  -1   -2.70    2.10
   2 -11   1    4.70    3.70
  -2 -11  -1    7.20    4.60
  -2  11  -1    2.60    4.00
  -2  11  -1    5.80    2.90
  -2  11  -1    4.00    2.20
   2  11   1    8.00    4.00
  -3 -11  -1   42.00   10.00
   3 -11   1   43.10    9.20
  -3  11  -1   40.20    8.40
  -3  11  -1   37.90    5.90
  -3  11  -1   46.10    9.20
   3  11   1   53.59    8.40
   4 -11   1   52.99   11.50
  -4 -11  -1   66.79   11.70
   4  11   1   81.19   10.90
  -4  11  -1   56.89    8.10
  -4  11  -1   76.69   10.80
  -4  11  -1   65.19   10.10
   5 -11   1  219.88   26.20
  -5 -11  -1  223.78   27.40
  -5  11  -1  241.78   25.00
  -5  11  -1  214.88   22.70
   5  11   1  288.87   25.80
  -5  11  -1  272.47   25.40
   4 -12  -1   31.40    9.00
  -4 -12   1   19.30    7.80
  -4  12   1   30.80    7.00
  -4  12   1   26.10    5.20
  -4  12   1   28.90    7.60
   4  12  -1   27.10    6.50
   3 -12  -1   -0.80    3.70
  -3 -12   1    5.90    5.20
  -3  12   1   -1.20    2.30
   3  12  -1   -3.90    2.90
   2 -12  -1    2.30    3.70
  -2 -12   1    3.80    3.90
   2  12  -1    0.50    2.20
  -2  12   1   -0.10    3.50
  -2  12   1    0.60    2.50
  -1 -12   1   70.89   12.10
   1 -12  -1   51.59   11.40
   1  12  -1   70.39    9.90
  -1  12   1   82.49   11.20
  -1  12   1   62.79    7.60
   0 -12   1    0.30    3.50
   0 -12  -1   10.50    5.20
   0  12   1    0.10    3.00
   0  12  -1   -0.20    3.00
  -1 -12  -1   38.80   10.40
   1 -12   1   41.60   10.20
  -1  12  -1   38.70    5.90
  -1  12  -1   57.19    9.00
   1  12   1   68.89   10.10
   2 -12   1    6.60    4.90
  -2 -12  -1    6.20    5.40
  -2  12  -1   10.00    2.70
   2  12   1    7.90    3.80
  -2  12  -1    2.80    3.70
  -2  12  -1    1.40    3.50
   3 -12   1   76.99   12.70
  -3 -12  -1   80.09   13.40
  -3  12  -1   88.89   12.70
  -3  12  -1   87.49   12.40
   3  12   1  104.69   12.50
  -3  12  -1   83.99    9.80
  -4 -12  -1   -0.70    4.00
   4  12   1   -3.00    3.30
  -4  12  -1    0.90    2.40
  -4  12  -1   -1.20    3.50
  -4  12  -1   -1.00    3.10
  -1 -13   1   33.10    9.40
   1 -13  -1   49.10   10.60
   1  13  -1   33.20    7.50
  -1  13   1   37.70    8.40
   0 -13  -1   12.60    6.10
   0 -13   1   10.00    5.70
   0  13   1   12.10    4.10
   0  13  -1   17.20    5.70
  -1 -13  -1   -1.20    4.80
   1 -13   1   -3.20    4.40
   1  13   1   -4.70    3.10
  -1  13  -1    1.00    3.50
 -10   0   2    9.80    4.60
  10   0  -2   11.20    5.10
 -10   0   2    8.70    3.90
   9   0  -2   18.10    5.50
  -9   0   2   17.80    4.10
  -9   0   2   28.40    6.90
   8   0  -2   40.90    6.90
  -8   0   2   32.10    5.00
  -8   0   2   36.50    7.40
  -7   0   2    2.60    1.50
   7   0  -2    0.90    2.20
  -7   0   2    2.20    2.10
  -6   0   2   86.59    9.00
  -6   0   2   95.39   10.00
   6   0  -2   82.29    9.60
   5   0  -2  485.75   40.90
  -5   0   2  481.25   40.00
  -5   0   2  470.65   40.70
  -4   0   2  224.68   20.20
  -4   0   2  221.38   19.70
   4   0  -2  244.88   20.60
   2   0  -2  697.43   55.39
  -2   0   2  609.24   55.39
   2   0  -2  711.33   55.49
  -2   0   2  644.64   55.29
   2   0  -2  759.32   55.99
   0   0   2  506.95   47.80
   0   0   2  556.34   48.00
   0   0  -2  617.24   47.90
   0   0   2  624.44   47.90
   0   0  -2  669.93   48.10
   1   0   2  588.24   46.40
   1   0   2  593.44   46.60
  -1   0  -2  515.25   46.50
  -1   0  -2  565.14   46.40
   1   0   2  630.14   47.20
  -3   0  -2   20.70    2.40
   3   0   2   19.90    2.60
  -3   0  -2   16.80    2.40
  -3   0  -2   29.90    3.80
   3   0   2   20.60    2.70
   4   0   2 1177.28   92.69
   4   0   2 1101.89   92.09
  -5   0  -2  462.45   35.60
   5   0   2  370.06   33.00
   5   0   2  364.86   33.70
   6   0   2   81.29    9.50
   6   0   2   85.99    8.80
  -6   0  -2   88.89   10.70
   7   0   2  520.25   47.20
   7   0   2  533.95   48.50
  -7   0  -2  653.53   50.89
  -8   0  -2    8.10    3.90
   8   0   2   -1.60    2.10
  -8   0  -2   -0.10    2.00
   8   0   2    1.70    2.20
  -9   0  -2   14.80    6.10
   9   0   2   13.60    3.90
  -9   0  -2    7.50    3.00
   9   0   2    6.40    4.20
 -10  -1   2  261.67   24.70
  10  -1  -2  252.87   27.00
 -10  -1   2  271.27   27.60
 -10   1   2  257.17   25.20
 -10   1   2  272.87   27.00
  10   1  -2  283.47   27.00
  -9  -1   2   70.79   10.20
   9  -1  -2   52.79    9.30
  -9  -1   2   61.39    7.90
  -9   1   2   76.79   10.20
  -9   1   2   64.39    8.60
   9   1  -2   86.19   10.40
  -8  -1   2   27.30    4.30
  -8  -1   2   26.70    6.30
   8  -1  -2   30.40    6.70
  -8   1   2   40.10    7.30
   8   1  -2   29.40    6.20
  -8   1   2   35.20    5.40
  -7  -1   2  218.48   21.20
  -7  -1   2  244.28   23.10
   7  -1  -2  250.57   23.30
  -7   1   2  255.37   22.80
  -7   1   2  240.18   21.80
   7   1  -2  238.68   22.60
  -6  -1   2  146.59   15.00
   6  -1  -2  126.19   13.60
   6  -1  -2  146.89   15.00
  -6  -1   2  145.69   13.50
   6   1  -2  157.38   14.60
  -6   1   2  153.78   14.00
  -6   1   2  151.48   14.50
  -5  -1   2   67.89    7.90
   5  -1  -2   59.99    6.90
  -5  -1   2   60.29    6.60
   5  -1  -2   64.69    7.80
   5   1  -2   73.09    7.50
  -5   1   2   66.39    7.30
  -5   1   2   67.09    7.00
  -4  -1   2 1423.46  126.59
   4  -1  -2 1433.66  125.79
   4  -1  -2 1669.33  127.19
  -4  -1   2 1555.14  125.59
   4   1  -2 1673.53  126.39
  -4   1   2 1627.54  125.99
  -4   1   2 1540.25  125.99
  -3  -1   2  598.64   42.00
  -3  -1   2  519.65   41.10
   3  -1  -2  480.75   42.20
  -3  -1   2  459.15   41.00
  -3  -1   2  436.46   41.80
   3  -1  -2  522.35   41.40
   3   1  -2  500.05   41.50
  -3   1   2  473.45   41.30
  -3   1   2  521.35   41.30
   3   1  -2  496.55   41.90
  -3   1   2  483.95   41.10
   3   1  -2  545.15   41.10
   2  -1  -2 2001.80  154.68
  -2   1   2 2167.88  155.48
  -2   1   2 1777.02  154.48
   2   1  -2 1769.52  154.98
   0  -1  -2    6.00    1.30
   0  -1   2    7.10    0.70
   0  -1   2    8.30    1.40
   0  -1  -2    6.80    1.00
   0  -1   2    6.10    0.80
   0   1  -2    6.20    1.40
   0   1   2    5.50    1.30
   0   1  -2    6.80    0.70
   0   1  -2    4.60    0.80
  -1  -1  -2  739.33   69.39
   1  -1   2  835.92   69.99
   1  -1   2  944.11   69.29
  -1   1  -2  907.21   70.09
  -1   1  -2  954.30   70.49
  -1   1  -2  809.62   69.39
   2  -1   2   23.50    2.70
   2  -1   2   26.90    3.00
  -2  -1  -2   20.80    2.40
  -2  -1  -2   23.30    2.70
   2  -1   2   18.00    3.10
   2   1   2   23.10    2.80
  -2   1  -2   30.70    2.80
  -2   1  -2   26.00    2.70
   2   1   2   26.80    2.60
  -2   1  -2   29.80    3.60
  -3  -1  -2    8.20    1.70
  -3  -1  -2    7.80    1.40
   3  -1   2    8.30    1.80
   3  -1   2   12.30    2.10
  -3  -1  -2    8.60    2.40
   3   1   2    8.60    1.60
  -3   1  -2    9.30    1.60
   3   1   2    9.00    1.60
  -3   1  -2   12.70    2.70
   4  -1   2    7.50    2.30
   4  -1   2    3.10    1.50
  -4  -1  -2    6.90    2.40
   4   1   2    8.00    1.70
  -4   1  -2    9.80    3.10
   4   1   2    8.20    2.10
   5  -1   2 1099.69   92.89
  -5  -1  -2 1213.58   95.19
   5  -1   2 1127.39   93.79
   5   1   2 1146.39   93.49
   5   1   2 1136.59   92.69
   6  -1   2  278.57   25.60
  -6  -1  -2  291.87   26.90
   6  -1   2  270.07   24.50
   6   1   2  282.87   24.30
   6   1   2  282.37   25.30
   7  -1   2   70.89    9.30
   7  -1   2   65.39    8.20
  -7  -1  -2   85.79   11.20
   7   1   2   74.69    8.30
   7   1   2   88.89    9.60
  -7   1  -2   76.99   10.60
  -8  -1  -2  208.98   20.40
   8  -1   2  219.78   20.70
   8  -1   2  201.58   22.00
  -8  -1  -2  242.58   24.10
  -8   1  -2  262.67   24.50
   8   1   2  223.18   21.80
  -8   1  -2  216.78   20.90
   8   1   2  218.28   20.40
   9  -1   2   31.20    7.60
  -9  -1  -2   28.80    5.70
   9  -1   2   42.10    6.30
  -9  -1  -2   41.60    9.80
  -9   1  -2   33.90    6.60
   9   1   2   24.50    6.20
   9   1   2   32.10    5.80
  -9   1  -2   35.70    9.20
 -10  -2   2   60.49   10.50
 -10  -2   2   66.49    8.40
  10  -2  -2   69.39   10.40
 -10   2   2   76.29   11.10
  10   2  -2   65.89    9.80
 -10   2   2   61.09    9.20
   9  -2  -2   11.00    4.60
  -9  -2   2   13.70    5.20
  -9  -2   2   15.30    3.80
  -9   2   2   17.50    4.40
  -9   2   2   11.30    4.20
   9   2  -2   15.20    4.50
  -8  -2   2    2.50    1.80
   8  -2  -2    2.20    2.90
  -8  -2   2   -3.30    2.50
  -8   2   2    1.40    1.70
  -8   2   2   -2.90    2.30
   8   2  -2    3.30    3.10
   7  -2  -2  632.54   59.39
  -7  -2   2  638.74   59.29
  -7  -2   2  647.34   56.99
  -7   2   2  759.72   58.79
  -7   2   2  729.43   58.19
   7   2  -2  738.73   58.79
  -6  -2   2   30.50    5.50
  -6  -2   2   25.30    3.80
   6  -2  -2   27.70    4.20
   6  -2  -2   30.90    5.20
   6   2  -2   33.00    5.00
  -6   2   2   29.50    4.40
  -6   2   2   37.20    4.90
  -5  -2   2  176.68   16.80
   5  -2  -2  169.68   17.30
  -5  -2   2  177.68   18.40
   5  -2  -2  194.08   18.90
   5   2  -2  207.68   17.90
  -5   2   2  206.78   17.70
  -5   2   2  228.68   17.80
  -4  -2   2   31.20    3.90
   4  -2  -2   35.40    4.40
  -4  -2   2   28.20    5.00
  -4  -2   2   41.10    4.00
   4  -2  -2   37.00    5.50
   4  -2  -2   39.00    4.50
  -4   2   2   39.00    4.60
  -4   2   2   46.40    4.60
   4   2  -2   42.80    4.70
  -3  -2   2  549.25   40.80
  -3  -2   2  468.25   40.80
  -3  -2   2  451.65   42.20
   3  -2  -2  476.15   42.50
   3  -2  -2  468.95   40.90
  -3   2   2  496.75   41.40
   3   2  -2  559.84   40.80
   3   2  -2  545.45   41.50
   3   2  -2  489.55   42.20
   2  -2  -2 2200.08  183.98
  -2  -2   2 2148.69  183.78
  -2   2   2 2519.65  184.18
   2   2  -2 2258.87  183.78
   1  -2  -2  398.06   29.40
  -1  -2   2  342.67   28.80
  -1  -2   2  334.67   30.00
  -1  -2   2  364.06   29.10
   1  -2  -2  335.27   28.80
   1  -2  -2  348.87   30.20
  -1   2   2  349.37   28.80
  -1   2   2  358.56   30.20
  -1   2   2  368.56   29.30
   1   2  -2  359.56   28.90
   1   2  -2  368.76   29.10
   1   2  -2  348.67   30.10
   0  -2  -2  533.25   45.00
   0  -2  -2  598.74   44.10
   0  -2   2  541.85   43.70
   0  -2   2  568.84   45.10
   0  -2   2  497.75   43.80
   0  -2  -2  629.44   44.30
   0   2  -2  508.55   43.70
   0   2   2  469.55   44.20
   0   2   2  604.14   44.10
   0   2  -2  585.14   43.80
   0   2  -2  506.35   44.80
   0   2   2  474.95   44.70
  -1  -2  -2   41.60    4.20
   1  -2   2   37.20    3.50
  -1  -2  -2   28.30    3.30
   1  -2   2   30.60    3.60
   1  -2   2   39.40    4.50
  -1  -2  -2   29.50    3.60
  -1   2  -2   34.10    3.40
  -1   2  -2   46.90    4.50
   1   2   2   31.90    3.30
  -1   2  -2   37.60    3.70
   1   2   2   38.50    3.80
  -1   2  -2   37.30    4.40
   1   2   2   45.30    4.10
   2  -2   2 2647.14  230.88
  -2   2  -2 3108.99  231.68
   3  -2   2    4.90    1.70
   3  -2   2    4.30    1.20
  -3  -2  -2    5.20    2.00
  -3  -2  -2    4.10    0.90
  -3   2  -2    6.60    1.80
  -3   2  -2    7.20    2.10
   3   2   2    4.80    1.10
   3   2   2    3.90    1.30
   4  -2   2  127.29   11.60
  -4  -2  -2  119.99   12.90
   4  -2   2  122.39   12.30
   4   2   2  132.89   12.00
   4   2   2  126.99   11.20
   5  -2   2    8.00    2.90
   5  -2   2    7.90    2.10
  -5  -2  -2    6.70    3.10
   5   2   2    7.50    1.90
   5   2   2    8.50    2.50
  -5   2  -2   12.10    3.60
   6  -2   2  325.37   31.50
   6  -2   2  333.37   30.30
  -6  -2  -2  365.86   32.90
   6   2   2  377.06   31.20
   6   2   2  360.26   29.90
   7  -2   2   53.69    7.00
   7  -2   2   46.10    7.90
  -7  -2  -2   58.09    8.90
   7   2   2   57.09    6.70
   7   2   2   52.09    7.70
  -7   2  -2   80.39    9.80
  -8  -2  -2    0.30    1.50
   8  -2   2   -1.00    2.40
  -8  -2  -2   -0.30    2.50
   8  -2   2   -2.30    1.80
  -8   2  -2    1.10    3.60
   8   2   2   -0.50    2.60
   8   2   2   -1.10    1.70
  -8   2  -2   -2.70    1.90
   9  -2   2   44.00    9.00
  -9  -2  -2   45.80    6.60
  -9  -2  -2   43.20   10.40
   9  -2   2   40.80    6.70
  -9   2  -2   53.29    9.10
   9   2   2   46.90    8.40
  -9   2  -2   46.20    7.30
   9   2   2   50.09    6.70
 -10  -3   2  156.58   16.30
  10  -3  -2  144.69   19.20
 -10  -3   2  179.98   20.40
  10   3  -2  176.78   19.00
 -10   3   2  169.68   18.20
 -10   3   2  210.98   19.70
  -9  -3   2    6.70    4.10
  -9  -3   2    5.30    2.50
   9  -3  -2    6.60    3.50
  -9   3   2    2.60    2.50
   9   3  -2    3.50    3.00
  -9   3   2    7.00    3.70
   8  -3  -2   85.49   12.00
  -8  -3   2   67.59   11.00
  -8  -3   2   68.59    8.50
  -8   3   2   98.19   10.30
   8   3  -2   96.09   10.70
  -8   3   2   94.79   10.60
  -7  -3   2  287.67   27.10
   7  -3  -2  303.97   30.30
  -7  -3   2  286.47   29.90
  -7   3   2  360.26   29.10
  -7   3   2  331.47   28.70
   7   3  -2  347.27   29.20
  -6  -3   2   44.40    5.30
   6  -3  -2   46.10    7.30
  -6  -3   2   48.50    7.20
   6  -3  -2   45.70    6.00
   6   3  -2   58.39    6.90
  -6   3   2   53.59    6.40
  -5  -3   2  163.28   17.00
  -5  -3   2  191.38   14.60
   5  -3  -2  150.38   16.90
  -5  -3   2  151.78   14.50
   5  -3  -2  146.89   15.30
   5   3  -2  197.08   16.00
  -5   3   2  167.88   15.60
   4  -3  -2  296.37   28.00
   4  -3  -2  313.77   29.60
  -4  -3   2  317.77   27.20
   4  -3  -2  304.67   27.70
  -4  -3   2  320.47   29.70
   4   3  -2  386.26   28.50
  -4   3   2  357.56   28.40
  -4   3   2  342.07   28.30
   3  -3  -2  355.46   34.30
  -3  -3   2  362.56   34.40
  -3  -3   2  379.76   32.30
  -3  -3   2  468.65   32.30
   3   3  -2  403.06   33.20
  -3   3   2  395.76   33.00
  -3   3   2  394.86   33.20
  -2  -3   2 1344.67  115.49
   2  -3  -2 1360.16  117.79
  -2  -3   2 1414.56  116.29
  -2  -3   2 1329.47  117.69
  -2   3   2 1515.85  115.99
  -2   3   2 1368.36  116.19
   2   3  -2 1373.66  117.49
  -2   3   2 1637.94  116.49
  -2   3   2 1461.55  117.79
   2   3  -2 1532.55  115.59
  -2   3   2 1552.04  116.59
   1  -3  -2  104.79   10.90
  -1  -3   2  107.69    9.10
  -1  -3   2  109.29    9.70
  -1  -3   2   85.59   10.50
   1  -3  -2  112.49    9.80
   1   3  -2   97.99   10.60
  -1   3   2  102.49   10.70
  -1   3   2  109.09    9.70
   1   3  -2  109.09    9.20
  -1   3   2  124.59    9.80
  -1   3   2  129.99   10.00
   1   3  -2  118.29    9.70
   0  -3   2  866.21   80.19
   0  -3  -2  963.60   81.69
   0  -3  -2 1020.30   80.89
   0  -3  -2 1114.39   80.29
   0  -3   2 1054.49   81.79
   0   3  -2  970.30   81.59
   0   3  -2 1023.80   81.09
   0   3   2 1131.09   80.89
   0   3   2  867.21   81.29
   0   3   2  914.11   80.79
   0   3   2 1043.80   80.29
   0   3  -2  989.70   79.99
  -1  -3  -2  754.82   57.09
   1  -3   2  700.83   55.79
  -1  -3  -2  672.53   55.59
   1  -3   2  674.53   57.19
   1  -3   2  611.04   56.19
  -1   3  -2  698.43   56.49
  -1   3  -2  699.33   56.99
   1   3   2  652.83   57.19
   1   3   2  701.53   56.39
   1   3   2  723.13   55.59
  -1   3  -2  797.52   55.89
  -1   3  -2  675.03   57.09
  -1   3  -2  605.94   55.79
   2  -3   2    2.20    1.20
   2  -3   2    1.10    1.20
  -2  -3  -2    0.50    0.30
   2  -3   2    1.10    0.70
  -2  -3  -2    1.80    1.20
   2   3   2    0.50    0.60
  -2   3  -2    0.90    0.80
   2   3   2    0.60    0.40
  -2   3  -2    1.60    1.10
  -2   3  -2    1.30    0.90
   3  -3   2  680.53   64.39
  -3  -3  -2  796.42   65.59
   3  -3   2  790.02   63.89
   3   3   2  773.22   64.29
   3   3   2  811.52   63.29
  -3   3  -2  856.11   65.29
  -4  -3  -2  398.16   34.50
   4  -3   2  337.17   33.20
   4  -3   2  390.96   32.50
   4   3   2  415.16   31.90
   4   3   2  390.16   33.00
  -5  -3  -2   14.00    4.30
   5  -3   2   17.80    4.30
   5  -3   2   14.50    3.10
  -5   3  -2   26.90    5.30
   5   3   2   21.10    4.20
   5   3   2   20.20    2.80
  -6  -3  -2  200.58   20.40
   6  -3   2  187.78   17.70
   6  -3   2  163.38   18.70
   6   3   2  212.78   18.70
   6   3   2  199.48   17.10
  -7  -3  -2   51.29    8.90
   7  -3   2   54.39    6.90
   7  -3   2   48.50    7.80
  -7   3  -2   69.89    9.30
   7   3   2   46.70    6.10
   7   3   2   62.19    7.80
  -8  -3  -2   -1.40    1.60
   8  -3   2    0.90    1.60
  -8  -3  -2   -1.60    3.80
  -8   3  -2   -5.10    3.20
   8   3   2    0.10    1.90
  -8   3  -2   -1.40    1.60
   8   3   2    5.60    2.10
   9  -3   2   16.60    4.20
  -9  -3  -2    9.40    3.30
  -9  -3  -2   14.70    6.30
   9  -3   2   15.10    5.00
  -9   3  -2   10.70    4.90
   9   3   2   14.60    3.80
  -9   3  -2   13.10    4.20
   9   3   2   20.30    6.00
  -9  -4   2   -3.10    1.80
   9  -4  -2   -0.60    2.50
  -9  -4   2    1.90    3.30
  -9   4   2   -0.40    2.60
   9   4  -2    6.70    3.80
  -9   4   2   20.20    5.40
  -8  -4   2    1.40    1.80
  -8  -4   2    6.50    3.80
   8  -4  -2    1.30    3.10
  -8   4   2    2.10    2.50
   8   4  -2    0.20    1.80
  -8   4   2    0.90    2.70
  -7  -4   2    0.00    1.10
   7  -4  -2    0.20    2.00
  -7  -4   2   -1.10    2.50
  -7   4   2    1.40    2.00
  -7   4   2    2.30    2.10
   7   4  -2    0.50    1.60
  -6  -4   2   30.00    3.90
   6  -4  -2   25.70    6.30
  -6  -4   2   31.20    6.90
   6  -4  -2   28.30    4.60
  -6   4   2   40.40    5.40
   6   4  -2   43.80    5.60
  -5  -4   2  605.44   43.80
   5  -4  -2  541.95   47.40
  -5  -4   2  512.45   47.20
  -5  -4   2  537.45   43.90
  -5   4   2  460.65   45.00
   5   4  -2  550.24   45.50
  -4  -4   2 1219.28   99.79
   4  -4  -2 1092.79  100.89
  -4  -4   2 1342.27   99.59
  -4  -4   2 1149.78  102.89
   4  -4  -2 1121.09  102.69
  -4   4   2 1282.87  101.29
   4   4  -2 1338.37  101.39
  -4   4   2 1170.28  101.09
  -4   4   2 1444.76  101.09
  -3  -4   2  380.86   35.80
   3  -4  -2  355.46   35.60
  -3  -4   2  369.66   32.80
  -3   4   2  410.06   34.20
   3   4  -2  409.86   34.20
  -3   4   2  445.16   34.40
  -3   4   2  471.75   34.00
   2  -4  -2   42.80    4.50
  -2  -4   2   37.10    3.40
   2  -4  -2   34.00    5.50
  -2  -4   2   36.60    5.50
  -2   4   2   38.70    4.50
  -2   4   2   42.20    4.60
   2   4  -2   41.20    4.50
   2   4  -2   41.60    3.50
  -2   4   2   44.30    4.40
   1  -4  -2  332.47   29.10
  -1  -4   2  327.67   28.80
  -1  -4   2  358.66   27.90
   1  -4  -2  331.07   30.50
  -1  -4   2  328.47   30.30
   1   4  -2  312.77   27.90
  -1   4   2  376.46   28.80
  -1   4   2  381.16   28.70
   1   4  -2  373.66   28.90
  -1   4   2  327.67   28.90
   0  -4  -2  127.79   10.00
   0  -4   2  112.69   11.60
   0  -4  -2  114.59   11.70
   0  -4   2   91.09   10.10
   0  -4   2  123.29    9.70
   0  -4  -2  103.79   10.70
   0   4  -2  113.69   10.20
   0   4   2  115.89   10.00
   0   4   2  118.09   10.80
   0   4   2   98.89   10.60
   0   4  -2  123.79    9.70
   0   4  -2  111.29   11.10
  -1  -4  -2 2601.14  202.28
   1  -4   2 2163.58  201.48
   1  -4   2 2560.64  202.68
  -1   4  -2 2390.76  201.78
   1   4   2 2472.85  201.58
   1   4   2 2856.41  202.18
  -2  -4  -2 1401.56  115.69
  -2  -4  -2 1224.28  113.29
   2  -4   2 1507.75  113.99
   2  -4   2 1279.77  114.89
   2  -4   2 1494.35  115.79
  -2   4  -2 1520.65  115.09
  -2   4  -2 1414.36  115.29
   2   4   2 1414.46  113.19
   2   4   2 1480.55  114.79
   3  -4   2  960.00   75.09
  -3  -4  -2  875.81   76.99
   3  -4   2  784.12   75.89
   3   4   2  970.70   74.19
  -3   4  -2  944.71   76.49
   3   4   2  995.30   75.89
   4  -4   2  203.08   22.20
  -4  -4  -2  241.78   23.60
   4  -4   2  247.18   21.50
  -4   4  -2  260.07   22.90
   4   4   2  260.47   20.60
   4   4   2  265.07   22.30
   5  -4   2   72.39    9.20
   5  -4   2   72.29    8.00
  -5  -4  -2   63.69    9.80
   5   4   2   80.39    8.80
  -5   4  -2   85.09    9.70
   5   4   2   81.49    7.30
   6  -4   2    2.70    1.70
  -6  -4  -2   -2.40    2.30
   6  -4   2    2.70    2.60
   6   4   2    2.40    1.40
  -6   4  -2    6.10    3.10
   6   4   2    2.60    2.50
   7  -4   2   17.40    5.10
   7  -4   2   26.70    4.90
  -7  -4  -2   13.30    3.20
  -7  -4  -2   18.80    5.90
  -7   4  -2   21.80    4.60
  -7   4  -2   35.80    7.20
   7   4   2   30.40    5.80
   7   4   2   23.20    4.00
  -8  -4  -2  217.98   23.60
  -8  -4  -2  202.38   18.60
   8  -4   2  199.38   19.90
   8  -4   2  180.68   21.70
   8   4   2  239.88   21.80
   8   4   2  208.68   18.90
  -8   4  -2  201.48   20.50
  -9  -4  -2   39.10    8.70
   9  -4   2   35.70    6.60
  -9  -4  -2   22.90    5.00
   9  -4   2   29.20    8.10
   9   4   2   30.20    5.30
   9   4   2   43.40    8.90
  -9   4  -2   38.20    9.00
  -9   4  -2   23.70    5.50
  -9  -5   2   98.09   15.60
   9  -5  -2  123.79   16.80
  -9   5   2  135.19   15.00
   9   5  -2  164.38   16.40
  -9   5   2  136.69   14.80
  -8  -5   2   10.50    2.60
  -8  -5   2    2.60    4.00
   8  -5  -2    6.90    3.80
  -8   5   2   16.60    4.50
   8   5  -2   17.90    5.00
  -8   5   2   16.10    4.60
  -7  -5   2   99.89    9.60
   7  -5  -2   93.69   13.40
  -7  -5   2   84.49   12.70
  -7   5   2  106.79   11.60
   7   5  -2  128.49   12.50
  -6  -5   2   77.09    7.90
   6  -5  -2   78.69   11.20
  -6  -5   2   89.49    7.70
  -6  -5   2   77.79   11.40
  -6   5   2   84.99    9.80
   6   5  -2  103.49   10.40
  -5  -5   2   22.20    2.70
  -5  -5   2   19.10    6.10
   5  -5  -2   20.60    5.30
  -5  -5   2   23.20    2.40
  -5   5   2   34.10    4.40
   5   5  -2   20.80    4.40
  -5   5   2   27.70    4.30
  -4  -5   2  167.98   12.70
   4  -5  -2  136.19   16.20
  -4  -5   2  140.29   12.80
  -4  -5   2  138.19   16.50
  -4   5   2  189.18   14.80
  -4   5   2  163.68   14.80
  -4   5   2  144.19   14.80
   4   5  -2  172.68   15.10
   3  -5  -2    4.70    2.70
  -3  -5   2    3.10    2.60
  -3   5   2    6.10    2.00
  -3   5   2    5.90    1.80
   3   5  -2    6.90    2.20
  -3   5   2    8.90    2.20
   2  -5  -2  389.66   33.60
   2  -5  -2  366.86   35.50
  -2  -5   2  451.95   32.00
  -2  -5   2  364.56   35.40
  -2   5   2  402.56   33.50
  -2   5   2  336.17   33.50
   2   5  -2  431.26   33.80
   2   5  -2  422.86   32.00
   1  -5  -2   26.40    4.00
   1  -5  -2   29.40    3.20
  -1  -5   2   30.20    2.60
  -1  -5   2   26.30    5.40
   1  -5  -2   26.80    5.60
   1   5  -2   21.90    2.50
  -1   5   2   32.20    3.20
  -1   5   2   22.40    4.00
  -1   5   2   27.20    3.40
  -1   5   2   23.80    3.60
   1   5  -2   28.30    3.50
   0  -5  -2    0.40    0.90
   0  -5  -2   -0.30    0.60
   0  -5   2   -0.30    1.00
   0  -5   2    0.10    0.80
   0  -5  -2    0.50    0.60
   0  -5   2    0.20    0.50
   0   5   2    0.50    0.50
   0   5  -2    1.30    1.00
   0   5  -2    0.80    0.60
   0   5   2    2.00    0.90
   0   5  -2   -0.50    1.00
   0   5   2    1.00    1.00
   0   5   2    1.50    0.60
   1  -5   2    0.60    1.30
  -1  -5  -2    1.60    0.60
   1  -5   2    0.20    0.60
   1  -5   2    0.70    1.30
  -1  -5  -2   -1.80    1.00
   1   5   2    0.60    0.80
  -1   5  -2    2.40    1.30
  -1   5  -2    0.50    0.70
   1   5   2    0.10    0.60
  -1   5  -2    0.70    0.80
   2  -5   2   32.50    3.60
  -2  -5  -2   30.70    5.00
   2  -5   2   24.00    4.40
  -2  -5  -2   27.50    3.00
   2  -5   2   31.40    4.90
  -2   5  -2   31.90    4.70
  -2   5  -2   34.40    5.50
   2   5   2   30.50    4.20
   2   5   2   28.60    2.80
   3  -5   2    5.30    2.40
  -3  -5  -2   11.00    1.50
   3  -5   2   13.30    2.50
  -3  -5  -2    8.90    3.20
  -3   5  -2    9.40    2.80
   3   5   2    5.80    2.40
   3   5   2    8.80    1.30
   4  -5   2   -0.20    0.90
   4  -5   2   -2.40    1.30
  -4  -5  -2    1.20    0.60
  -4  -5  -2   -1.30    1.30
   4   5   2    1.30    1.50
   4   5   2   -0.70    0.60
  -4   5  -2    2.20    1.90
   5  -5   2    3.50    1.90
   5  -5   2    0.00    2.10
  -5  -5  -2   -0.80    2.10
  -5  -5  -2    1.80    0.90
   5   5   2    3.90    2.00
   5   5   2   -0.10    0.90
  -5   5  -2    0.00    1.80
  -6  -5  -2   73.29   11.20
   6  -5   2   76.99    8.90
   6  -5   2   67.99    9.90
   6   5   2   84.99    7.90
   6   5   2  101.59   10.50
  -7  -5  -2    0.60    1.30
  -7  -5  -2   -0.80    2.90
   7  -5   2    0.80    2.00
   7  -5   2    1.10    2.70
   7   5   2    0.20    2.30
  -7   5  -2   -0.90    2.20
  -7   5  -2   -2.40    2.00
   7   5   2    1.40    1.50
   8  -5   2   38.80    8.90
  -8  -5  -2   33.10    8.40
   8  -5   2   39.80    6.20
  -8  -5  -2   38.10    5.20
   8   5   2   51.39    8.00
  -8   5  -2   33.10    6.80
  -8   5  -2   65.69    9.90
   8   5   2   38.80    5.30
   9  -5   2    0.00    2.00
  -9  -5  -2   -1.00    1.90
   9  -5   2    8.00    5.00
  -9  -5  -2    7.40    5.10
   9   5   2    0.90    3.60
  -9   5  -2    2.90    2.30
  -9   5  -2    3.90    3.80
  -9  -6   2   23.20    6.60
   9  -6  -2   20.00    7.80
   9   6  -2   33.00    7.30
  -9   6   2   25.60    6.00
  -9   6   2   37.80    7.00
  -8  -6   2  225.98   24.90
   8  -6  -2  200.38   24.10
  -8   6   2  242.28   22.40
  -7  -6   2  819.32   77.09
   7  -6  -2  836.32   77.29
  -7   6   2  997.80   75.09
   6  -6  -2   35.30    8.30
  -6  -6   2   35.50    3.40
  -6  -6   2   41.60    3.60
  -6  -6   2   39.50    8.80
  -6   6   2   39.40    5.90
   6   6  -2   48.70    6.50
  -5  -6   2   13.80    5.20
   5  -6  -2   19.60    6.00
  -5   6   2   28.20    4.40
  -5   6   2   18.90    4.20
   5   6  -2   26.70    4.30
  -4  -6   2   34.60    7.60
   4  -6  -2   44.00    7.30
   4   6  -2   46.20    5.90
  -4   6   2   33.20    5.00
  -4   6   2   43.90    5.20
   3  -6  -2  617.94   48.40
  -3  -6   2  555.64   50.79
   3  -6  -2  532.55   50.49
  -3   6   2  498.15   48.30
   3   6  -2  625.94   48.60
  -3   6   2  590.74   48.10
  -3   6   2  606.04   48.20
   2  -6  -2  186.78   17.20
   2  -6  -2  188.08   19.20
  -2  -6   2  174.58   18.90
   2   6  -2  201.28   17.20
  -2   6   2  196.28   16.80
  -2   6   2  171.38   17.10
   1  -6  -2  652.23   56.79
  -1  -6   2  625.84   56.29
  -1  -6   2  729.83   52.89
   1  -6  -2  654.93   55.09
   1   6  -2  588.64   52.79
  -1   6   2  614.34   55.19
  -1   6   2  680.93   53.89
   1   6  -2  693.63   54.39
   0  -6  -2   40.40    6.20
   0  -6   2   44.90    6.70
   0  -6  -2   54.89    4.80
   0  -6   2   50.49    4.70
   0   6  -2   43.90    4.60
   0   6  -2   46.10    5.40
   0   6   2   46.80    4.70
   0   6   2   45.50    6.00
   0   6   2   49.60    5.00
   1  -6   2 1677.73  126.69
  -1  -6  -2 1686.83  126.19
  -1  -6  -2 1398.26  128.69
   1  -6   2 1652.73  129.79
   1   6   2 1621.64  128.29
  -1   6  -2 1448.56  127.49
   1   6   2 1546.75  126.19
   1   6   2 1556.74  126.39
   2  -6   2  960.10   72.19
  -2  -6  -2  892.81   74.79
   2  -6   2  878.61   74.49
   2  -6   2  809.32   73.89
  -2  -6  -2  892.21   71.09
   2   6   2  953.40   73.49
  -2   6  -2  923.21   74.19
   2   6   2  849.91   70.99
  -2   6  -2  812.52   72.89
  -3  -6  -2  739.83   66.19
   3  -6   2  779.92   63.49
  -3  -6  -2  744.43   62.09
   3  -6   2  676.83   65.09
   3  -6   2  822.02   65.99
   3   6   2  728.03   64.49
   3   6   2  858.51   62.09
  -3   6  -2  829.52   65.49
  -4  -6  -2   -0.20    0.60
  -4  -6  -2    0.50    1.90
   4  -6   2    1.10    1.50
   4  -6   2    0.10    1.70
   4   6   2    0.50    0.60
  -4   6  -2   -0.60    1.60
   4   6   2   -0.80    1.00
  -5  -6  -2  320.97   32.00
   5  -6   2  333.47   28.80
   5  -6   2  280.27   30.20
   5   6   2  342.27   27.10
   5   6   2  365.16   30.30
  -6  -6  -2   11.40    2.20
   6  -6   2   16.10    5.30
   6  -6   2   19.00    3.90
  -6  -6  -2   15.00    2.20
  -6  -6  -2   19.80    6.20
  -6   6  -2   21.80    5.60
   6   6   2   15.10    2.30
   6   6   2   20.00    5.20
  -6   6  -2   13.50    3.50
   7  -6   2  141.99   15.00
   7  -6   2  133.09   16.90
  -7  -6  -2  143.39   18.10
  -7   6  -2  174.28   16.30
   8  -6   2    7.40    3.00
  -8  -6  -2    2.90    1.60
  -8  -6  -2    7.80    4.70
   8  -6   2    1.00    4.20
   8   6   2    7.00    5.00
  -8   6  -2    6.30    3.00
  -8   6  -2   11.40    4.90
  -8  -7   2   49.80   11.60
   8  -7  -2   62.19   11.00
  -8   7   2   56.19    8.30
   7  -7  -2   22.20    7.10
  -7  -7   2   20.20    6.70
  -7   7   2   29.80    5.80
  -7   7   2   17.30    5.20
   7   7  -2   24.20    5.60
   6  -7  -2   -0.80    3.00
  -6  -7   2    1.80    4.10
   6   7  -2    7.50    3.10
  -6   7   2    5.80    2.40
  -6   7   2    1.70    1.80
   5  -7  -2  344.27   39.00
  -5  -7   2  381.86   39.80
   5   7  -2  446.96   37.70
  -5   7   2  490.45   37.00
  -5   7   2  443.86   37.20
  -4  -7   2   18.90    5.70
  -4   7   2   24.80    4.20
   4   7  -2   29.50    4.90
  -4   7   2   26.50    4.20
  -3  -7   2    4.30    3.20
   3  -7  -2    8.90    3.70
   3  -7  -2    6.80    2.50
   3   7  -2    7.50    2.40
  -3   7   2    6.20    2.00
  -3   7   2   10.00    2.70
   2  -7  -2   19.60    5.90
  -2  -7   2   29.80    6.90
   2  -7  -2   26.40    4.60
   2   7  -2   30.90    4.30
  -2   7   2   28.80    4.00
  -2   7   2   23.50    5.30
  -1  -7   2  970.10   86.19
   1  -7  -2  992.10   84.89
  -1  -7   2 1118.79   82.29
   1  -7  -2  974.20   86.59
   1   7  -2  893.81   81.99
   1   7  -2 1125.99   84.09
  -1   7   2 1053.69   83.29
  -1   7   2  937.51   84.79
   1   7  -2 1115.59   82.19
   0  -7   2  368.56   35.70
   0  -7   2  416.56   32.40
   0  -7  -2  365.06   34.80
   0   7   2  419.76   32.40
   0   7  -2  396.16   32.20
   0   7  -2  405.16   33.70
   0   7   2  378.96   32.60
   0   7   2  373.16   34.40
  -1  -7  -2  155.68   17.00
   1  -7   2  159.38   17.40
   1  -7   2  171.88   14.70
   1   7   2  159.68   14.30
  -1   7  -2  164.18   15.80
   1   7   2  183.38   16.60
   1   7   2  173.98   14.10
  -2  -7  -2    4.10    3.10
   2  -7   2    0.10    1.60
   2  -7   2    2.50    1.50
   2  -7   2    4.40    2.80
  -2   7  -2   -1.50    1.50
   2   7   2    1.60    0.50
   2   7   2    4.10    2.10
  -2   7  -2    0.00    1.20
   2   7   2    3.10    0.60
  -3  -7  -2   58.49    9.00
   3  -7   2   62.89    8.60
   3  -7   2   67.79    9.00
   3  -7   2   61.39    6.80
  -3   7  -2   62.09    8.10
  -3   7  -2   55.29    7.60
   3   7   2   67.89    8.00
   4  -7   2  211.78   19.30
   4  -7   2  180.98   21.00
  -4  -7  -2  216.08   22.60
  -4   7  -2  216.58   21.10
   4   7   2  241.28   20.90
  -5  -7  -2  403.96   39.70
   5  -7   2  387.06   35.90
   5  -7   2  353.86   37.80
  -5   7  -2  413.56   36.50
   5   7   2  473.45   37.90
  -5   7  -2  483.45   38.40
  -6  -7  -2    4.50    4.50
  -6  -7  -2    1.30    0.50
   6  -7   2    1.80    2.90
   6  -7   2    1.80    2.20
  -6   7  -2    5.00    3.50
  -6   7  -2    1.50    2.50
   6   7   2    0.50    2.90
   7  -7   2    4.00    4.20
  -7  -7  -2    9.70    5.20
   7  -7   2   11.40    3.50
   7   7   2   20.20    5.80
  -7   7  -2   12.40    5.10
  -7   7  -2    3.50    3.10
   8  -7   2   -0.20    1.60
   8  -7   2    2.10    4.70
  -8  -7  -2    4.30    2.50
   8   7   2    2.30    4.00
  -8   7  -2    3.70    2.90
  -8   7  -2    9.70    4.70
  -8  -8   2   33.80    9.20
   8  -8  -2   41.80   10.20
  -8   8   2   35.10    7.60
   8   8  -2   56.79    8.40
  -7  -8   2    1.90    4.50
   7  -8  -2    2.40    4.90
  -7   8   2    4.00    3.50
  -7   8   2    8.50    3.40
   7   8  -2   17.90    4.50
  -6  -8   2  275.67   33.30
   6  -8  -2  335.77   34.00
   6   8  -2  385.16   31.80
  -6   8   2  340.17   30.60
   5  -8  -2    2.50    3.80
  -5  -8   2   -2.40    2.00
  -5   8   2    2.30    2.40
  -5   8   2    2.90    2.10
   5   8  -2    5.10    3.20
  -4  -8   2  234.98   27.00
   4  -8  -2  232.48   26.80
  -4   8   2  257.27   23.70
   4   8  -2  302.47   24.90
  -4   8   2  272.67   23.80
   3  -8  -2  205.48   18.60
   3  -8  -2  183.08   21.00
  -3  -8   2  164.98   20.50
   3   8  -2  217.08   18.80
  -3   8   2  177.78   17.70
  -3   8   2  192.18   19.80
  -3   8   2  204.08   18.40
  -2  -8   2 1636.64  141.89
   2  -8  -2 1691.23  142.39
   2  -8  -2 1700.83  139.59
  -2   8   2 1699.83  140.49
   2   8  -2 1763.42  139.09
  -2   8   2 1733.93  138.19
   1  -8  -2  286.37   26.60
  -1  -8   2  266.77   27.70
   1  -8  -2  294.57   28.60
   1   8  -2  300.17   23.40
  -1   8   2  267.47   24.40
   1   8  -2  251.27   23.20
   1   8  -2  310.37   25.60
  -1   8   2  300.17   26.80
   0  -8   2   13.50    2.40
   0  -8   2   16.30    5.20
   0  -8  -2   12.90    4.10
   0   8   2   13.10    3.70
   0   8  -2   14.90    3.50
   0   8  -2   10.40    2.10
   0   8   2   13.30    2.60
   1  -8   2   72.59   10.00
  -1  -8  -2   61.19    9.30
   1  -8   2   71.39    7.10
  -1   8  -2   70.09    7.20
  -1   8  -2   67.79    8.30
   1   8   2   79.19    6.50
   1   8   2   64.59    6.60
   1   8   2   75.29    8.90
   2  -8   2  124.79   14.60
  -2  -8  -2  106.89   14.20
   2  -8   2  122.09   11.70
   2  -8   2  116.39   14.00
   2   8   2  130.39   10.20
  -2   8  -2  121.29   13.90
   2   8   2  126.29   10.20
   2   8   2  152.08   13.90
  -2   8  -2  121.89   13.10
  -2   8  -2  113.89   11.70
   3  -8   2   65.09   10.30
  -3  -8  -2   65.29   10.90
   3  -8   2   82.19    8.50
   3  -8   2   89.99   11.20
  -3   8  -2   81.49    8.60
  -3   8  -2   79.69    9.70
   3   8   2   98.89   10.40
  -3   8  -2   84.19   10.50
   4  -8   2    4.30    3.10
  -4  -8  -2    0.10    2.50
   4  -8   2   -0.10    1.50
   4   8   2    1.00    2.20
  -4   8  -2    3.60    2.30
  -4   8  -2    1.40    2.00
  -4   8  -2    0.50    2.60
   5  -8   2  138.29   14.00
  -5  -8  -2  136.99   17.70
   5  -8   2  118.39   15.80
  -5   8  -2  142.89   14.40
   5   8   2  154.48   15.70
  -5   8  -2  159.68   16.30
   6  -8   2  384.96   34.90
   6  -8   2  348.57   37.20
  -6  -8  -2  356.96   39.10
  -6   8  -2  433.26   35.80
   6   8   2  463.45   37.50
  -7  -8  -2  120.99   17.20
   7  -8   2  122.29   15.60
   7  -8   2  115.89   12.80
  -7   8  -2  113.89   13.20
  -7  -9   2   30.20    9.50
   7  -9  -2   38.90   10.30
  -7   9   2   55.29    7.20
   7   9  -2   46.60    8.20
  -7   9   2   36.70    7.20
   6  -9  -2   -1.40    4.00
  -6  -9   2   -3.50    3.70
   6   9  -2    0.80    2.20
  -6   9   2   -1.40    2.20
  -6   9   2   -3.70    2.00
  -5  -9   2  261.47   31.70
   5  -9  -2  304.27   32.30
  -5   9   2  290.77   28.30
   5   9  -2  353.06   29.70
  -5   9   2  342.17   28.40
  -4  -9   2   45.20   10.80
   4  -9  -2   35.90    9.20
  -4   9   2   50.29    6.40
  -4   9   2   36.90    5.90
   4   9  -2   50.39    6.90
  -4   9   2   31.20    7.50
   3  -9  -2  526.65   49.20
   3  -9  -2  529.15   45.70
  -3  -9   2  482.75   48.60
  -3   9   2  512.65   47.10
  -3   9   2  539.05   45.50
  -3   9   2  536.75   44.80
   3   9  -2  549.45   45.80
   2  -9  -2   54.09    8.00
  -2  -9   2   57.09    9.90
   2  -9  -2   64.99   10.10
  -2   9   2   67.79    8.90
  -2   9   2   45.20    6.40
   2   9  -2   59.19    7.60
  -1  -9   2    1.60    1.90
   1  -9  -2   -0.60    1.80
   1   9  -2    0.40    1.40
   1   9  -2   -0.30    0.70
   1   9  -2   -0.40    0.80
  -1   9   2   -0.20    2.00
  -1   9   2    0.90    1.60
   0  -9  -2  472.45   47.80
   0  -9   2  547.45   44.90
   0  -9   2  516.65   49.20
   0   9   2  606.34   48.30
   0   9  -2  529.75   44.70
   0   9   2  519.95   44.90
   0   9  -2  616.04   47.20
  -1  -9  -2   42.60    8.00
   1  -9   2   54.19    5.90
   1  -9   2   59.19    9.40
  -1   9  -2   55.39    7.40
   1   9   2   53.09    7.60
   1   9   2   56.39    5.10
  -1   9  -2   57.89    6.00
   1   9   2   46.10    5.10
   2  -9   2    1.70    2.40
  -2  -9  -2    1.40    2.00
   2  -9   2    4.80    1.90
   2   9   2    0.90    2.80
  -2   9  -2   -1.60    1.60
  -2   9  -2    1.00    1.50
  -2   9  -2    1.30    2.80
  -3  -9  -2  106.99   14.80
   3  -9   2  119.89   14.00
   3  -9   2  100.49   11.00
   3  -9   2  108.89   14.00
  -3   9  -2  107.69   11.30
  -3   9  -2  129.59   13.90
   3   9   2  123.89   13.20
  -3   9  -2  113.79   12.90
   4  -9   2  439.96   41.20
  -4  -9  -2  466.45   45.90
   4  -9   2  437.86   44.30
   4   9   2  570.54   44.10
  -4   9  -2  528.65   44.30
  -4   9  -2  470.55   41.60
  -4   9  -2  495.05   43.30
   5  -9   2    5.70    2.90
  -5  -9  -2   11.10    5.40
   5  -9   2    4.40    4.60
  -5   9  -2    8.10    4.30
  -5   9  -2    6.30    3.20
   5   9   2   12.00    4.00
  -5   9  -2    5.20    2.90
   6  -9   2   20.70    6.60
  -6  -9  -2   18.20    6.30
   6  -9   2   16.90    4.50
  -6   9  -2   17.80    5.90
   6   9   2   17.90    5.40
  -6   9  -2   16.40    4.70
   7  -9   2  193.98   23.80
   7  -9   2  194.78   20.20
  -7  -9  -2  236.38   25.80
  -7   9  -2  225.88   21.40
   6 -10  -2  102.89   16.40
  -6 -10   2  122.09   17.60
  -6  10   2  123.79   14.00
   6  10  -2  141.79   15.30
  -6  10   2  137.99   13.70
  -5 -10   2    5.40    4.60
   5 -10  -2    3.10    4.80
  -5  10   2    4.10    2.30
   5  10  -2   -2.40    1.50
  -5  10   2    1.90    2.40
  -5  10   2    2.00    2.30
  -4 -10   2   50.99   11.70
   4 -10  -2   43.70   10.60
  -4  10   2   49.80    8.20
  -4  10   2   49.60    7.00
   4  10  -2   51.39    7.50
  -4  10   2   47.70    6.70
  -3 -10   2   84.49   13.00
   3 -10  -2   77.29   10.00
   3 -10  -2   67.29   12.30
   3  10  -2   73.19    9.40
  -3  10   2   68.09    9.40
  -3  10   2   70.49    8.50
  -3  10   2   75.99   10.80
  -2 -10   2  699.23   67.99
   2 -10  -2  764.92   69.09
   2 -10  -2  757.12   65.79
  -2  10   2  714.43   63.59
   2  10  -2  831.22   65.39
  -2  10   2  829.02   67.19
   1 -10  -2  787.82   69.79
  -1 -10   2  801.22   71.79
  -1  10   2  748.33   66.79
   1  10  -2  874.11   68.89
   1  10  -2  798.02   65.49
  -1  10   2  863.71   70.39
   0 -10   2   37.70    8.60
   0 -10  -2   35.10    7.70
   0  10   2   31.00    4.50
   0  10  -2   41.10    6.60
   0  10   2   42.10    8.20
   0  10  -2   35.50    4.40
   1 -10   2  122.69   11.90
  -1 -10  -2  126.49   15.50
   1 -10   2  127.09   15.80
  -1  10  -2  149.19   14.50
   1  10   2  146.69   15.10
  -1  10  -2  114.99   11.80
   1  10   2  115.49   10.90
   2 -10   2    3.90    2.20
   2 -10   2    8.90    4.30
  -2 -10  -2    6.70    4.70
  -2  10  -2    6.40    2.40
   2  10   2    7.80    3.40
  -2  10  -2    9.20    4.10
  -2  10  -2    6.60    3.30
  -3 -10  -2  137.19   18.20
   3 -10   2  158.48   18.00
   3 -10   2  139.69   14.40
  -3  10  -2  149.79   17.10
  -3  10  -2  160.08   16.60
  -3  10  -2  149.99   14.60
   3  10   2  149.79   16.50
   4 -10   2   58.39   11.20
  -4 -10  -2   74.99   12.70
   4 -10   2   74.29    8.80
  -4  10  -2   78.59   10.40
  -4  10  -2   87.59   11.70
  -4  10  -2   81.49    9.30
   4  10   2   93.49   11.50
   5 -10   2  289.57   27.80
  -5 -10  -2  284.17   32.70
   5 -10   2  266.07   30.80
   5  10   2  371.36   31.00
  -5  10  -2  299.97   28.20
  -5  10  -2  313.87   29.80
  -5  10  -2  347.47   30.90
   6 -10   2  164.48   16.90
  -6 -10  -2  173.58   21.60
   6 -10   2  174.38   20.30
  -6  10  -2  163.28   17.10
  -6  10  -2  160.88   18.00
   5 -11  -2   42.20   10.80
  -5 -11   2   48.40   12.00
  -5  11   2   42.90    6.90
  -5  11   2   34.10    6.90
  -5  11   2   54.19    9.20
   5  11  -2   52.39    8.30
   4 -11  -2   27.20    8.30
  -4 -11   2   33.20    9.00
  -4  11   2   30.40    6.10
   4  11  -2   29.50    6.30
  -4  11   2   26.60    7.40
  -4  11   2   29.50    5.80
  -3 -11   2    5.10    4.10
   3 -11  -2    5.50    3.10
   3 -11  -2    1.60    4.30
  -3  11   2    7.30    2.80
   3  11  -2    7.60    3.50
  -3  11   2    7.80    4.50
  -3  11   2    8.30    2.90
  -2 -11   2  118.59   16.20
   2 -11  -2   99.39   13.40
  -2  11   2  114.59   14.20
   2  11  -2  126.59   13.60
  -2  11   2  104.49   11.50
   1 -11  -2   12.00    5.20
  -1 -11   2   10.80    5.70
  -1  11   2   17.60    3.50
  -1  11   2   20.70    6.30
   1  11  -2   21.20    5.50
   0 -11   2   26.70    7.50
   0 -11  -2   25.50    7.30
   0  11   2   28.10    7.10
   0  11  -2   27.40    3.90
   0  11  -2   28.80    6.30
   0  11   2   26.90    3.80
  -1 -11  -2   85.09   13.80
   1 -11   2  110.19   15.40
  -1  11  -2  112.09   11.20
   1  11   2  131.69   14.70
  -1  11  -2  135.29   14.10
  -2 -11  -2   -4.10    3.30
   2  11   2   -0.80    2.80
  -2  11  -2   -4.00    2.40
  -2  11  -2   -3.80    2.60
  -2  11  -2    2.40    2.00
  -3 -11  -2  133.79   16.80
   3 -11   2  107.89   12.40
   3 -11   2  133.79   16.20
  -3  11  -2  114.69   15.00
   3  11   2  151.58   15.60
  -3  11  -2  121.19   12.60
  -3  11  -2  115.89   14.50
   4 -11   2   35.50    6.40
  -4 -11  -2   29.90    8.60
  -4  11  -2   47.70    8.10
   4  11   2   59.49    8.60
  -4  11  -2   56.69    9.20
  -4  11  -2   35.00    6.60
   5 -11   2    0.80    4.40
  -5 -11  -2    6.30    5.20
   5 -11   2    2.40    2.50
   5  11   2    1.40    2.70
  -5  11  -2   -4.90    2.70
  -5  11  -2    1.30    2.30
  -5  11  -2   -5.00    3.60
  -4 -12   2    4.30    6.20
   4 -12  -2   10.50    5.20
  -4  12   2   19.20    4.40
  -4  12   2   12.10    5.70
   4  12  -2   20.70    5.00
  -4  12   2   19.30    5.50
  -3 -12   2    1.30    5.40
   3 -12  -2    6.80    4.40
   3  12  -2    8.80    4.80
  -3  12   2    8.00    5.40
  -3  12   2    7.40    3.60
  -3  12   2   13.60    4.90
  -2 -12   2   32.70    9.20
   2 -12  -2   35.30    8.00
   2  12  -2   37.10    7.50
  -2  12   2   32.20    8.00
  -2  12   2   38.80    5.70
  -1 -12   2  112.89   16.60
   1 -12  -2  118.89   15.50
  -1  12   2  109.79   12.10
  -1  12   2  141.69   16.10
   1  12  -2  136.39   15.00
   0 -12   2   -1.70    3.70
   0 -12  -2   -1.40    3.40
   0  12  -2   -1.70    3.10
   0  12   2    0.70    2.40
   1 -12   2    5.70    5.10
  -1 -12  -2   13.30    5.80
   1  12   2    8.00    4.60
  -1  12  -2    8.50    3.70
  -1  12  -2    9.50    2.90
  -2 -12  -2   35.20    9.20
   2 -12   2   45.20   10.20
  -2  12  -2   29.00    5.50
  -2  12  -2   35.80    9.00
  -2  12  -2   40.90    8.10
   2  12   2   39.00    8.50
  -3 -12  -2    0.30    3.00
   3 -12   2    3.00    4.60
  -3  12  -2    6.50    2.90
  -3  12  -2    5.00    3.80
  -3  12  -2    0.90    4.20
   3  12   2   12.80    5.30
   1 -13  -2   18.10    7.00
  -1 -13   2   18.20    7.50
   1  13  -2   12.20    5.50
  -1  13   2   26.50    7.40
   0 -13  -2  112.49   16.80
   0 -13   2  119.69   18.40
   0  13   2  162.18   18.10
   0  13  -2  166.98   17.60
   1 -13   2   94.59   15.70
  -1 -13  -2   91.29   14.60
   1  13   2  117.59   15.60
  -1  13  -2  114.89   14.00
 -10   0   3   -2.30    2.20
 -10   0   3   -0.70    3.00
  10   0  -3   -1.20    2.20
   9   0  -3    1.00    2.80
  -9   0   3    0.90    2.60
  -9   0   3   -0.90    1.80
  -8   0   3   -0.10    1.70
  -8   0   3   -1.10    1.60
   8   0  -3   -3.70    2.40
   7   0  -3   -1.00    1.30
  -7   0   3   -0.10    1.20
  -7   0   3    1.00    1.60
  -6   0   3   -0.30    1.00
  -6   0   3    1.40    1.50
   6   0  -3   -1.60    1.50
  -5   0   3    0.50    1.30
   5   0  -3    0.30    1.10
  -5   0   3   -0.30    0.60
   4   0  -3    0.40    1.00
  -4   0   3   -0.20    0.70
  -4   0   3   -0.30    0.50
  -3   0   3    3.20    0.90
  -3   0   3    0.00    0.60
  -3   0   3   -0.50    0.60
   3   0  -3   -0.20    0.60
   3   0  -3   -0.60    0.30
   3   0  -3    0.30    0.70
   2   0  -3    0.80    0.60
  -2   0   3   -0.50    0.40
   2   0  -3   -0.10    0.30
  -2   0   3   -0.80    0.60
  -2   0   3    0.00    0.40
   2   0  -3    0.30    0.50
  -1   0   3    0.00    0.40
   1   0  -3    0.40    0.40
  -1   0   3    0.70    0.40
  -1   0   3    1.10    0.60
   1   0  -3   -0.10    0.30
   1   0  -3   -0.30    0.30
   0   0   3    0.80    0.30
   0   0  -3    0.10    0.40
   0   0   3    1.70    0.60
   0   0  -3    0.90    0.40
   0   0  -3    1.80    0.60
  -1   0  -3    1.30    0.40
  -1   0  -3    1.00    0.60
  -1   0  -3    0.40    0.30
   1   0   3    0.70    0.70
   1   0   3    0.40    0.30
   1   0   3    2.00    0.70
  -2   0  -3   -0.10    0.70
  -2   0  -3    0.80    0.60
  -2   0  -3    1.70    0.70
   2   0   3    0.20    0.80
   2   0   3    0.60    0.60
   2   0   3    1.40    0.70
   3   0   3    1.10    0.80
  -3   0  -3   -1.10    0.90
  -3   0  -3    0.50    0.50
   4   0   3    2.40    1.30
  -4   0  -3    3.00    1.70
   4   0   3    3.40    1.60
  -5   0  -3   -2.40    1.80
   5   0   3    1.40    1.30
   5   0   3    0.00    0.70
   6   0   3    0.90    1.40
   6   0   3   -0.30    1.10
  -6   0  -3   -0.50    1.60
   7   0   3   -0.50    1.20
  -7   0  -3    1.20    2.50
   7   0   3   -0.20    1.80
   8   0   3   -2.80    1.70
   8   0   3   -1.20    2.00
   9   0   3   -1.00    2.80
  -9   0  -3    7.10    5.10
   9   0   3   -0.70    2.30
 -10  -1   3  215.38   20.50
  10  -1  -3  240.78   23.30
 -10  -1   3  204.78   22.70
 -10   1   3  216.98   21.00
  10   1  -3  193.08   22.10
  -9  -1   3    2.40    2.40
  -9  -1   3    3.70    3.50
   9  -1  -3    4.40    2.90
  -9   1   3    3.80    3.00
  -9   1   3    3.90    2.90
   9   1  -3    4.50    2.80
  -8  -1   3    4.50    2.30
  -8  -1   3    6.00    3.00
   8  -1  -3    5.10    3.10
  -8   1   3    6.80    2.60
   8   1  -3    3.80    3.10
  -8   1   3    6.30    3.50
  -7  -1   3   13.40    4.10
   7  -1  -3   13.50    4.30
  -7  -1   3   17.20    3.40
  -7   1   3   15.90    4.10
   7   1  -3   16.10    4.00
  -7   1   3   19.10    4.00
  -6  -1   3    1.40    2.00
  -6  -1   3    1.40    1.10
   6  -1  -3   -0.30    1.20
  -6   1   3    0.20    1.40
   6   1  -3    0.20    1.10
  -6   1   3    0.50    1.20
  -5  -1   3  857.11   74.99
   5  -1  -3  943.01   75.59
  -5  -1   3  883.11   73.89
  -5   1   3  939.21   74.29
  -5   1   3  902.51   74.29
   5   1  -3  909.21   74.69
  -4  -1   3   -0.30    1.20
  -4  -1   3    3.50    1.50
   4  -1  -3    0.60    1.30
  -4  -1   3    2.30    1.10
   4  -1  -3    3.60    1.40
   4   1  -3    3.60    1.60
  -4   1   3    1.30    1.00
   4   1  -3    2.60    1.20
  -4   1   3    0.50    0.70
   2  -1  -3   27.80    3.20
   2  -1  -3   33.20    2.80
  -2  -1   3   23.20    3.40
  -2  -1   3   28.40    3.10
   2  -1  -3   28.20    3.90
   2   1  -3   25.60    3.40
  -2   1   3   38.10    4.10
  -2   1   3   23.30    2.70
  -2   1   3   26.90    3.30
   2   1  -3   33.60    3.40
   2   1  -3   29.30    3.10
   1  -1  -3   79.79    6.10
   1  -1  -3   68.99    6.10
   1  -1  -3   68.99    7.10
   1  -1  -3   75.39    6.70
  -1  -1   3   70.89    7.10
  -1  -1   3   71.29    6.50
  -1   1   3   74.09    6.80
  -1   1   3   77.09    7.20
   1   1  -3   71.59    6.50
   1   1  -3   60.39    6.80
   1  -1   3  378.46   28.70
   1  -1   3  388.16   28.20
   1  -1   3  301.57   29.20
  -1   1  -3  374.16   29.50
   1   1   3  341.77   28.70
  -1   1  -3  348.67   29.70
  -1   1  -3  339.57   28.00
   1   1   3  321.47   29.10
  -2  -1  -3   25.60    2.90
   2  -1   3   29.80    3.10
   2  -1   3   25.70    3.70
  -2  -1  -3   23.50    2.80
  -2   1  -3   23.40    2.90
   2   1   3   36.60    3.90
  -2   1  -3   28.40    3.80
   2   1   3   29.00    3.10
  -2   1  -3   27.60    2.70
   2   1   3   27.10    2.90
  -3  -1  -3    0.20    0.50
   3  -1   3    1.90    0.90
  -3  -1  -3   -0.90    1.30
   3  -1   3    0.20    0.80
  -3   1  -3   -0.40    1.30
   3   1   3    0.30    0.70
  -3   1  -3    1.60    0.80
   3   1   3    0.20    0.80
   4  -1   3  153.58   13.10
  -4  -1  -3  160.88   14.40
   4  -1   3  128.89   12.40
   4   1   3  128.19   12.20
   4   1   3  140.19   12.70
  -4   1  -3  118.69   12.60
  -5  -1  -3   18.90    4.80
   5  -1   3   19.70    3.70
   5  -1   3   20.30    4.20
  -5   1  -3   23.30    5.30
   5   1   3   25.40    3.60
   5   1   3   19.20    3.40
  -6  -1  -3  546.15   44.70
   6  -1   3  461.35   41.50
   6  -1   3  475.05   42.60
   6   1   3  497.05   42.30
   6   1   3  500.15   41.50
   7  -1   3   -1.40    2.00
  -7  -1  -3    4.00    3.90
   7  -1   3   -0.60    1.30
   7   1   3   -2.50    2.00
  -7   1  -3   -1.40    2.40
   7   1   3    2.30    2.00
   8  -1   3   10.00    3.80
  -8  -1  -3   22.20    6.70
   8  -1   3   16.10    4.70
   8   1   3    9.50    3.10
   8   1   3   15.40    4.60
  -8   1  -3    9.10    5.50
  -9  -1  -3   50.79   11.20
   9  -1   3   50.49    7.60
   9  -1   3   52.09    8.90
  -9  -1  -3   62.59    7.70
   9   1   3   55.19    8.50
  -9   1  -3   48.30    7.90
   9   1   3   55.99    7.40
  -9   1  -3   67.39   10.50
 -10  -2   3  122.09   15.20
 -10  -2   3   98.79   12.00
  10  -2  -3  101.49   14.10
 -10   2   3  120.79   13.30
  10   2  -3  108.49   13.80
 -10   2   3  128.99   14.10
  -9  -2   3  210.68   20.40
  -9  -2   3  204.88   22.80
   9  -2  -3  218.08   23.20
  -9   2   3  228.88   21.60
  -9   2   3  246.48   22.40
   9   2  -3  221.28   22.30
  -8  -2   3   86.89    9.60
   8  -2  -3   85.79   11.60
  -8  -2   3   85.39   11.40
  -8   2   3   95.79   10.80
  -8   2   3  107.09   11.40
   8   2  -3   98.09   11.20
   7  -2  -3    2.70    2.60
  -7  -2   3    1.70    2.50
  -7  -2   3    0.80    1.20
   7   2  -3    4.60    2.60
  -7   2   3    3.70    1.90
  -7   2   3    1.50    1.80
  -6  -2   3   80.09    9.90
   6  -2  -3   85.49   10.30
  -6  -2   3   75.59    8.20
  -6   2   3   84.99    8.90
   6   2  -3   87.69    9.30
  -6   2   3   80.09    8.90
   5  -2  -3   77.39    7.50
  -5  -2   3   71.99    7.20
  -5  -2   3   72.19    8.90
   5  -2  -3   72.19    8.90
  -5   2   3   64.79    7.30
  -5   2   3   72.69    7.80
   5   2  -3   74.09    7.90
  -4  -2   3  146.59   16.50
  -4  -2   3  198.98   15.30
   4  -2  -3  175.88   15.20
   4  -2  -3  165.18   17.00
  -4  -2   3  163.88   15.20
   4   2  -3  184.88   15.90
  -4   2   3  164.48   15.80
   4   2  -3  199.78   15.30
  -4   2   3  171.78   15.20
   3  -2  -3 2003.10  162.28
   3  -2  -3 1982.30  160.08
  -3  -2   3 1877.21  161.88
  -3  -2   3 1969.10  160.48
   3   2  -3 2135.59  160.38
  -3   2   3 2097.79  161.08
   3   2  -3 1929.21  161.68
   2  -2  -3    4.60    1.20
  -2  -2   3    4.20    1.10
  -2  -2   3    4.10    1.70
  -2  -2   3    5.40    1.30
   2  -2  -3    4.70    1.70
  -2   2   3   10.30    2.00
   2   2  -3    5.00    1.20
  -2   2   3    5.20    1.50
   2   2  -3    5.90    1.40
   2   2  -3    4.50    1.60
  -1  -2   3  383.56   31.80
  -1  -2   3  409.56   31.90
   1  -2  -3  386.46   31.50
   1  -2  -3  410.26   32.30
  -1  -2   3  397.76   33.20
   1  -2  -3  420.26   33.40
  -1   2   3  350.36   32.90
  -1   2   3  399.36   32.30
   1   2  -3  425.56   31.90
   1   2  -3  349.87   32.90
   1   2  -3  362.26   31.80
   0  -2  -3 1593.44  119.99
   0  -2  -3 1565.64  118.79
   0  -2   3 1664.13  120.19
   0   2   3 1385.96  119.49
   0   2  -3 1293.17  119.49
   0   2  -3 1390.86  118.49
   0   2   3 1463.65  119.09
  -1  -2  -3  470.35   43.60
   1  -2   3  491.35   43.40
   1  -2   3  623.64   43.80
   1  -2   3  519.75   45.00
  -1   2  -3  541.75   44.80
   1   2   3  508.55   44.70
  -1   2  -3  582.24   45.20
  -1   2  -3  541.15   43.70
   1   2   3  591.44   44.20
  -1   2  -3  463.15   43.20
   1   2   3  598.74   43.80
  -2  -2  -3   21.70    3.00
  -2  -2  -3   31.70    4.10
   2  -2   3   27.40    3.20
   2  -2   3   28.80    3.30
   2   2   3   37.50    4.20
  -2   2  -3   31.00    4.10
   2   2   3   29.70    3.50
   2   2   3   27.60    3.00
   3  -2   3 2007.60  170.48
   3  -2   3 1924.41  170.18
  -3  -2  -3 2335.47  172.08
  -3   2  -3 2292.17  171.88
   3   2   3 2099.19  169.88
   3   2   3 2073.29  170.48
   4  -2   3  102.39   10.40
  -4  -2  -3  114.19   12.20
   4  -2   3   97.89   10.90
  -4   2  -3  123.49   10.60
   4   2   3  103.59   10.00
  -4   2  -3  134.09   12.40
   4   2   3  112.89   10.80
   5  -2   3    7.30    2.10
  -5  -2  -3    6.90    3.10
   5  -2   3    2.70    2.00
   5   2   3    5.70    2.00
   5   2   3    2.20    1.40
  -5   2  -3    9.30    3.70
   6  -2   3  249.08   23.20
  -6  -2  -3  279.67   26.20
   6  -2   3  253.57   24.50
   6   2   3  279.27   24.20
   6   2   3  260.17   22.90
   7  -2   3   66.99    9.50
   7  -2   3   65.29    8.40
  -7  -2  -3   82.49   11.00
   7   2   3   71.09    9.20
  -7   2  -3   98.39   11.30
   7   2   3   66.49    7.90
   8  -2   3   12.20    3.90
   8  -2   3    9.80    4.30
  -8  -2  -3   14.80    5.70
  -8   2  -3   14.30    5.90
   8   2   3    9.90    3.80
   8   2   3   17.10    3.90
   9  -2   3   58.79    8.60
  -9  -2  -3   78.19    9.20
   9  -2   3   67.29   10.70
  -9  -2  -3   93.19   13.60
  -9   2  -3   77.39    9.60
   9   2   3   71.29   10.50
  -9   2  -3   89.19   12.90
   9   2   3   70.29    9.00
 -10  -3   3  157.28   15.90
  10  -3  -3  141.29   18.40
 -10  -3   3  158.08   19.20
 -10   3   3  172.58   17.60
 -10   3   3  183.18   18.30
  10   3  -3  172.08   18.50
  -9  -3   3  111.89   15.00
   9  -3  -3  107.79   15.10
  -9  -3   3  110.99   12.30
  -9   3   3  129.89   13.90
  -9   3   3  144.29   14.40
   9   3  -3  136.59   14.60
  -8  -3   3   -0.10    1.60
  -8  -3   3   10.20    4.10
   8  -3  -3    0.70    2.50
   8   3  -3    2.50    2.50
  -8   3   3    4.00    2.70
  -8   3   3    7.30    3.40
   7  -3  -3   16.40    4.80
  -7  -3   3   21.30    3.60
  -7  -3   3   17.70    4.90
  -7   3   3   19.20    4.30
  -7   3   3   23.30    4.70
   7   3  -3   19.20    4.50
  -6  -3   3   68.79   10.20
  -6  -3   3   77.39    8.40
   6  -3  -3   85.79   11.20
  -6   3   3   96.89    9.30
   6   3  -3   99.89    9.90
  -6   3   3   96.49    9.80
  -5  -3   3   92.49   11.10
  -5  -3   3   90.69    8.90
   5  -3  -3   88.69    9.10
   5  -3  -3   88.09   11.20
   5   3  -3  111.49   10.20
  -5   3   3   90.99    9.80
  -5   3   3  103.79    9.30
  -4  -3   3 1628.14  115.39
  -4  -3   3 1369.46  115.39
   4  -3  -3 1309.17  117.79
  -4  -3   3 1237.48  117.49
  -4   3   3 1385.56  116.29
   4   3  -3 1520.35  116.29
  -4   3   3 1415.86  115.79
   4   3  -3 1578.24  115.29
  -3  -3   3  693.23   65.59
  -3  -3   3  784.62   63.69
   3  -3  -3  727.73   65.89
  -3   3   3  776.72   63.69
   3   3  -3  860.71   63.59
  -3   3   3  797.42   64.59
   3   3  -3  853.61   64.39
   2  -3  -3   12.30    3.10
  -2  -3   3   12.20    1.90
  -2  -3   3   11.80    1.70
   2  -3  -3   15.60    2.80
  -2  -3   3   10.90    3.00
   2   3  -3   14.90    2.10
   2   3  -3   18.60    1.80
  -2   3   3   17.70    2.60
  -2   3   3   14.30    1.70
  -2   3   3   16.40    1.60
  -2   3   3   11.90    2.50
  -1  -3   3   64.39    6.00
   1  -3  -3   65.79    6.30
   1  -3  -3   69.89    7.90
   1  -3  -3   85.39    6.80
  -1  -3   3   70.79    6.40
  -1  -3   3   71.79    7.90
   1   3  -3   66.19    7.50
  -1   3   3   81.79    6.90
   1   3  -3   68.69    6.30
   1   3  -3   60.99    6.10
  -1   3   3   65.99    7.50
   0  -3  -3   74.89    6.60
   0  -3   3   53.69    5.80
   0  -3  -3   64.09    6.10
   0  -3   3   72.09    5.80
   0  -3   3   64.09    7.40
   0  -3  -3   65.19    7.40
   0   3   3   75.49    6.30
   0   3   3   68.99    6.20
   0   3   3   57.19    6.50
   0   3  -3   56.79    7.00
   0   3   3   53.49    6.80
   0   3  -3   56.59    5.70
   0   3  -3   70.99    5.80
   0   3  -3   65.89    6.50
  -1  -3  -3  122.09   10.50
   1  -3   3  122.59   11.20
  -1  -3  -3   94.49    9.20
   1  -3   3  114.49    9.40
   1  -3   3   99.29    9.50
   1   3   3  102.19   10.60
  -1   3  -3  117.19    9.70
  -1   3  -3  118.19   10.80
   1   3   3  115.79    9.40
  -1   3  -3   87.39    9.00
  -1   3  -3   98.49    9.30
   1   3   3  101.19    9.90
   2  -3   3  878.41   73.39
   2  -3   3  798.12   73.59
  -2  -3  -3  997.00   75.09
   2   3   3  894.91   72.99
   2   3   3  963.50   74.09
  -2   3  -3  916.21   74.79
  -3  -3  -3   65.49    7.80
   3  -3   3   55.69    6.30
   3  -3   3   52.79    6.60
   3   3   3   66.29    5.90
   3   3   3   63.19    6.80
  -3   3  -3   67.19    7.60
  -3   3  -3   66.39    6.60
   4  -3   3  754.42   68.59
   4  -3   3  799.82   67.99
  -4  -3  -3  857.01   70.29
   4   3   3  805.62   67.39
   4   3   3  851.41   68.69
  -4   3  -3  933.51   70.09
   5  -3   3   30.50    5.50
  -5  -3  -3   32.20    6.80
   5  -3   3   34.30    4.70
   5   3   3   39.70    4.40
  -5   3  -3   45.20    6.70
   5   3   3   40.00    5.30
   6  -3   3   12.80    4.10
   6  -3   3   15.70    3.40
  -6  -3  -3    5.70    4.00
   6   3   3   13.30    3.80
   6   3   3   19.80    3.40
  -6   3  -3   17.70    4.90
   7  -3   3    2.60    2.40
   7  -3   3    0.10    1.50
  -7  -3  -3   -2.90    2.90
   7   3   3   -0.70    1.40
  -7   3  -3    1.20    2.80
   7   3   3   -1.50    2.00
  -8  -3  -3    3.70    4.50
   8  -3   3   -1.60    2.50
   8  -3   3   -0.90    1.60
   8   3   3    3.60    2.10
  -8   3  -3    1.30    3.20
   8   3   3    2.60    3.30
  -9  -3  -3   64.69   10.50
  -9  -3  -3   33.40    6.30
   9  -3   3   46.60    9.60
   9  -3   3   37.70    7.20
  -9   3  -3   36.20    7.50
  -9   3  -3   55.89    9.70
   9   3   3   53.09    7.00
   9   3   3   49.50    8.70
  10  -4  -3   32.30    8.10
  10   4  -3   36.40    7.70
  -9  -4   3    2.90    2.10
   9  -4  -3   -0.90    2.60
  -9  -4   3   -1.70    1.80
  -9   4   3    1.50    3.00
  -9   4   3    1.40    2.70
   9   4  -3   -2.20    1.70
   8  -4  -3    1.90    3.00
  -8  -4   3    0.00    2.80
  -8  -4   3    4.90    1.90
   8   4  -3    2.20    2.40
  -8   4   3   -0.90    2.40
  -8   4   3    5.10    2.50
  -7  -4   3   47.80    7.70
  -7  -4   3   43.50    5.40
   7  -4  -3   39.80    9.10
  -7   4   3   50.29    6.30
   7   4  -3   50.39    6.90
  -7   4   3   52.19    6.80
  -6  -4   3   65.59   10.30
   6  -4  -3   88.59   11.20
  -6  -4   3   73.59    8.00
  -6   4   3   95.79    8.90
  -6   4   3   79.59    9.20
   6   4  -3   90.89    9.70
  -5  -4   3   50.99    5.60
   5  -4  -3   58.29    8.40
  -5  -4   3   53.29    7.90
   5  -4  -3   52.89    5.90
  -5   4   3   60.09    6.50
  -5   4   3   57.79    6.80
   5   4  -3   63.79    6.90
  -4  -4   3 2017.90  182.38
   4  -4  -3 2088.29  182.48
  -4  -4   3 2234.58  179.38
  -4   4   3 2216.28  180.18
  -4   4   3 2313.97  180.78
   4   4  -3 2547.05  180.88
  -3  -4   3   84.39   11.00
   3  -4  -3   91.59   11.20
  -3  -4   3   91.59    8.60
   3   4  -3  110.29    8.70
   3   4  -3  104.59    9.70
  -3   4   3  104.89    9.90
  -3   4   3  119.49    9.20
  -3   4   3   89.59    9.20
  -2  -4   3    0.70    1.20
  -2  -4   3    0.90    0.40
   2  -4  -3    0.10    0.50
   2  -4  -3   -0.50    1.10
   2   4  -3    1.00    0.60
  -2   4   3    1.60    0.90
   2   4  -3    0.20    0.60
  -2   4   3    1.10    0.70
  -1  -4   3 1924.41  155.08
  -1  -4   3 1885.71  153.08
   1  -4  -3 1846.02  153.18
   1  -4  -3 1858.21  155.18
   1   4  -3 1727.73  152.38
  -1   4   3 2104.09  153.18
  -1   4   3 1989.40  153.28
   0  -4  -3 1976.70  152.48
   0  -4   3 1989.50  154.68
   0  -4   3 1661.33  152.48
   0  -4  -3 1886.91  153.18
   0  -4  -3 1887.41  154.68
   0   4  -3 1944.11  153.58
   0   4   3 2033.40  152.68
   0   4   3 1699.33  153.28
   0   4   3 2179.98  153.18
   0   4  -3 1742.63  152.08
  -1  -4  -3   38.50    5.00
  -1  -4  -3   34.50    3.80
   1  -4   3   42.90    3.90
   1  -4   3   32.70    5.30
  -1   4  -3   38.00    4.10
  -1   4  -3   32.80    4.40
   1   4   3   36.20    4.50
   1   4   3   37.00    3.80
   1   4   3   37.00    4.60
  -1   4  -3   31.10    3.70
   2  -4   3  349.07   33.90
   2  -4   3  380.16   33.40
   2  -4   3  417.06   35.60
  -2  -4  -3  397.96   35.10
  -2   4  -3  459.15   34.40
   2   4   3  427.86   34.40
   2   4   3  391.36   32.90
  -2   4  -3  414.56   35.10
   3  -4   3 2105.89  177.38
  -3  -4  -3 2137.89  179.48
   3   4   3 2340.47  176.68
  -3   4  -3 2174.48  179.08
   3   4   3 2266.77  178.28
  -4  -4  -3   54.39    7.90
   4  -4   3   48.30    6.80
   4  -4   3   64.09    6.50
   4   4   3   63.79    7.10
  -4   4  -3   60.19    7.60
   4   4   3   57.69    5.70
   5  -4   3   10.50    3.30
   5  -4   3   15.90    3.30
  -5  -4  -3   13.80    4.50
   5   4   3   15.70    3.80
  -5   4  -3   19.30    4.60
   5   4   3   16.30    2.80
   6  -4   3  326.67   35.30
  -6  -4  -3  365.86   37.10
   6  -4   3  380.76   34.40
   6   4   3  489.55   36.20
   6   4   3  430.56   33.60
  -7  -4  -3  148.89   17.90
   7  -4   3  151.88   14.90
   7  -4   3  127.69   15.60
   7   4   3  167.48   14.20
   8  -4   3   -2.30    1.10
   8  -4   3    0.90    4.00
  -8  -4  -3   -0.20    1.80
  -8  -4  -3    1.70    4.60
   8   4   3   -0.90    2.00
   8   4   3    0.50    3.30
  -8   4  -3   -2.60    1.30
  -8   4  -3   -0.70    4.10
  -9  -4  -3   10.30    3.90
  -9  -4  -3   12.70    6.90
   9  -4   3   17.50    6.50
   9  -4   3   21.90    4.90
   9   4   3   28.40    7.60
  -9   4  -3   35.80    8.40
   9   4   3   17.60    4.60
  -9   4  -3   15.80    5.10
  -9  -5   3   -0.70    1.80
  -9  -5   3    0.30    3.80
   9  -5  -3    1.20    2.80
   9   5  -3   -3.70    2.30
  -9   5   3    0.50    2.70
  -9   5   3   -0.70    2.70
  -8  -5   3   12.90    5.80
  -8  -5   3   22.70    3.40
   8  -5  -3   15.40    5.90
  -8   5   3   20.30    4.50
   8   5  -3   13.00    4.10
  -8   5   3   13.60    4.10
  -7  -5   3   22.40    6.40
   7  -5  -3   18.00    7.10
  -7  -5   3   32.20    4.10
  -7   5   3   28.70    5.80
   7   5  -3   40.20    6.00
  -7   5   3   42.90    5.40
   6  -5  -3  510.55   46.70
  -6  -5   3  473.45   46.10
  -6  -5   3  505.45   42.00
  -6   5   3  553.64   44.30
  -5  -5   3  133.39   10.50
   5  -5  -3  105.99   13.90
  -5  -5   3  124.29   10.80
  -5  -5   3  109.09   14.00
   5   5  -3  142.29   12.80
  -5   5   3  116.29   12.40
  -5   5   3  114.39   11.90
   4  -5  -3   27.40    6.10
  -4  -5   3   22.80    6.00
  -4  -5   3   30.90    3.00
  -4   5   3   26.20    4.10
   4   5  -3   42.40    4.90
  -4   5   3   34.30    4.80
  -3  -5   3   27.80    6.20
  -3  -5   3   22.50    2.20
   3  -5  -3   24.50    5.70
  -3   5   3   27.90    3.20
  -3   5   3   21.00    3.20
   3   5  -3   30.70    3.90
  -3   5   3   22.70    3.50
  -2  -5   3  183.88   14.20
   2  -5  -3  172.58   15.20
   2  -5  -3  154.38   17.30
  -2  -5   3  161.88   17.30
   2   5  -3  184.18   15.60
  -2   5   3  174.68   15.60
  -2   5   3  167.28   15.20
   2   5  -3  170.38   14.40
   1  -5  -3  326.77   28.50
  -1  -5   3  348.17   27.20
  -1  -5   3  315.97   30.20
   1  -5  -3  332.17   30.60
  -1   5   3  303.87   29.10
  -1   5   3  357.16   28.50
   1   5  -3  302.57   27.20
   1   5  -3  361.36   28.20
  -1   5   3  350.06   28.20
   0  -5   3  617.24   57.99
   0  -5   3  608.14   57.19
   0  -5  -3  729.03   60.59
   0  -5   3  742.73   60.39
   0  -5  -3  795.02   57.79
   0  -5  -3  682.23   58.79
   0   5   3  800.22   58.79
   0   5   3  688.93   58.99
   0   5  -3  750.42   59.49
   0   5  -3  679.93   57.29
   0   5   3  669.83   57.69
   0   5  -3  759.02   57.89
  -1  -5  -3  479.05   39.50
   1  -5   3  469.65   37.60
   1  -5   3  485.85   40.40
  -1  -5  -3  488.95   37.60
   1   5   3  481.45   37.60
   1   5   3  443.46   38.80
  -1   5  -3  380.46   37.60
  -1   5  -3  437.56   38.90
   2  -5   3   86.49   10.00
   2  -5   3   63.09    8.50
  -2  -5  -3   76.49    7.50
   2  -5   3   93.29    8.10
  -2  -5  -3   89.09    9.90
  -2   5  -3   89.29    9.70
  -2   5  -3   72.69    8.10
   2   5   3   80.49    7.30
  -2   5  -3   87.39    9.00
   2   5   3  100.39    9.20
   3  -5   3    0.00    1.50
   3  -5   3    2.70    1.30
  -3  -5  -3    2.90    2.70
  -3  -5  -3    3.20    0.80
   3   5   3    1.90    0.80
   3   5   3    1.10    1.40
  -3   5  -3    0.40    1.80
   4  -5   3   10.70    3.30
  -4  -5  -3    4.00    3.10
   4  -5   3    6.60    2.00
  -4  -5  -3    5.00    1.30
  -4   5  -3    9.00    3.50
   4   5   3   12.90    3.40
   5  -5   3   61.29    7.50
  -5  -5  -3   59.49    9.30
   5  -5   3   56.99    8.50
   5   5   3   73.19    6.70
   5   5   3   77.89    8.80
  -5   5  -3   73.69    9.20
  -6  -5  -3  272.87   29.00
   6  -5   3  239.88   27.00
   6  -5   3  288.27   25.90
   6   5   3  324.57   24.90
   6   5   3  319.17   27.50
  -7  -5  -3   46.50   10.60
   7  -5   3   58.09    7.90
   7  -5   3   59.79    9.60
   7   5   3   77.09    7.40
   7   5   3   89.69   10.50
  -8  -5  -3   22.50    7.70
   8  -5   3   23.80    6.80
   8  -5   3   31.80    6.10
  -8  -5  -3   22.50    4.20
  -8   5  -3   48.50    9.60
   8   5   3   34.90    8.00
   8   5   3   37.30    5.00
  -8   5  -3   21.70    5.50
   9  -5   3    1.90    4.60
   9  -6  -3  137.69   18.90
  -9  -6   3  115.79   17.20
  -9   6   3  136.19   15.80
  -9   6   3  156.08   15.20
   9   6  -3  159.88   16.70
  -8  -6   3   58.69   12.40
   8  -6  -3   64.39   11.40
  -8   6   3   81.19   10.20
  -8   6   3   78.49    9.30
   8   6  -3   94.29   11.00
  -7  -6   3  307.17   31.80
   7  -6  -3  312.77   32.00
  -7   6   3  327.57   29.30
  -6  -6   3  386.86   29.80
  -6  -6   3  323.67   29.50
  -6  -6   3  369.56   35.60
   6  -6  -3  348.77   35.20
  -6   6   3  416.46   33.10
  -5  -6   3    1.50    1.80
   5  -6  -3    3.80    3.40
   5   6  -3    4.60    2.10
  -5   6   3    6.20    2.10
  -5   6   3    5.10    2.20
  -4  -6   3   36.60    7.90
   4  -6  -3   31.30    7.50
  -4   6   3   37.00    5.00
   4   6  -3   43.30    5.50
  -4   6   3   44.40    5.00
  -4   6   3   36.10    5.20
  -3  -6   3  127.09   14.50
   3  -6  -3   98.79   13.70
   3  -6  -3  129.19   11.90
  -3   6   3  137.59   12.40
  -3   6   3  128.49   11.70
   3   6  -3  141.69   12.50
  -3   6   3  114.49   11.80
   2  -6  -3  773.72   68.19
  -2  -6   3  889.81   63.69
  -2  -6   3  738.83   67.69
   2  -6  -3  766.42   65.19
   2   6  -3  857.01   65.49
   2   6  -3  776.72   63.79
  -2   6   3  802.72   65.29
  -2   6   3  723.33   65.09
   1  -6  -3   34.90    6.30
   1  -6  -3   35.30    5.00
  -1  -6   3   35.40    6.10
  -1  -6   3   41.60    3.80
  -1   6   3   44.90    5.10
   1   6  -3   42.40    4.80
   1   6  -3   32.50    3.70
  -1   6   3   41.50    4.70
  -1   6   3   35.70    5.50
   0  -6  -3  107.69   12.30
   0  -6   3  131.59   10.80
   0  -6   3  122.49   13.70
   0  -6  -3  136.09   11.10
   0   6   3  120.69   11.20
   0   6   3  118.09   12.60
   0   6  -3  121.09   10.70
   0   6  -3  126.99   11.50
   0   6   3  116.89   10.90
   1  -6   3   21.50    2.70
   1  -6   3   23.90    5.40
  -1  -6  -3   13.40    4.00
  -1  -6  -3   23.50    2.60
   1   6   3   16.70    3.80
  -1   6  -3   16.20    2.90
   1   6   3   21.20    2.60
   2  -6   3   68.39    9.20
  -2  -6  -3   68.79    6.40
   2  -6   3   78.59    7.10
  -2  -6  -3   61.89    8.70
   2  -6   3   60.49    7.90
  -2   6  -3   62.09    7.30
   2   6   3   80.29    8.30
   2   6   3   69.79    6.20
  -2   6  -3   63.49    8.70
   3  -6   3  626.04   49.80
   3  -6   3  497.85   50.89
  -3  -6  -3  552.14   52.29
  -3  -6  -3  533.35   48.70
   3  -6   3  663.53   52.89
  -3   6  -3  618.44   51.99
   3   6   3  649.34   51.29
   3   6   3  671.13   48.70
   4  -6   3    0.90    2.00
  -4  -6  -3    4.70    3.80
  -4  -6  -3    3.80    1.10
   4  -6   3    3.40    1.90
   4   6   3    2.40    1.00
   4   6   3    2.10    2.00
  -4   6  -3    1.90    1.70
  -5  -6  -3   -1.50    1.00
  -5  -6  -3   -2.00    1.80
   5  -6   3    0.60    1.40
   5   6   3   -0.50    1.00
   5   6   3    1.60    2.40
  -5   6  -3    0.00    2.30
  -6  -6  -3    5.60    5.60
   6  -6   3    0.90    2.70
   6  -6   3    3.90    2.90
   6   6   3    4.40    1.70
   6   6   3    6.50    3.30
  -6   6  -3   11.20    4.40
  -7  -6  -3    3.40    1.50
   7  -6   3    5.30    3.70
  -7  -6  -3    1.60    5.00
   7  -6   3    2.50    2.00
   7   6   3    2.60    3.40
  -7   6  -3    5.00    2.70
   7   6   3    4.40    2.00
  -7   6  -3    5.10    3.40
  -8  -6  -3  167.18   20.30
   8  -6   3  149.29   18.40
   8  -6   3  148.29   16.20
  -8   6  -3  168.68   17.40
   8   6   3  164.68   15.70
   8  -7  -3    2.50    4.70
  -8  -7   3    0.80    2.80
  -8   7   3    0.70    2.10
   8   7  -3    1.50    3.20
  -8   7   3    1.10    2.20
   7  -7  -3   51.49   11.20
   7   7  -3   66.29    9.00
  -7   7   3   69.49    7.90
  -7   7   3   61.49    8.80
   6  -7  -3 1229.68  108.19
  -6  -7   3 1214.98  108.29
  -6   7   3 1354.06  105.09
  -5  -7   3   53.29    9.70
   5  -7  -3   66.09   10.60
   5   7  -3   69.79    8.40
  -5   7   3   73.89    7.60
  -5   7   3   59.89    7.80
   4  -7  -3  293.87   30.80
  -4  -7   3  279.07   30.70
   4   7  -3  338.67   28.50
  -4   7   3  332.77   27.40
  -4   7   3  326.87   28.20
  -3  -7   3  336.57   32.60
   3  -7  -3  333.77   29.20
   3  -7  -3  339.87   32.70
  -3   7   3  346.57   29.50
   3   7  -3  337.87   29.60
  -3   7   3  334.67   29.00
   2  -7  -3  711.63   64.19
  -2  -7   3  705.43   63.79
   2  -7  -3  716.83   61.09
  -2   7   3  725.93   62.59
   2   7  -3  721.23   58.99
   2   7  -3  813.02   61.19
  -2   7   3  740.03   60.79
   1  -7  -3  512.55   44.80
   1  -7  -3  503.25   47.00
  -1  -7   3  511.45   46.70
  -1   7   3  485.65   45.20
  -1   7   3  539.85   43.70
   1   7  -3  574.64   44.10
   0  -7  -3  212.08   22.40
   0  -7   3  256.17   24.40
   0  -7   3  273.57   20.60
   0   7  -3  254.27   21.60
   0   7   3  238.88   20.90
   0   7   3  216.28   22.40
  -1  -7  -3   23.50    2.80
   1  -7   3   27.70    3.20
  -1  -7  -3   22.90    5.40
   1  -7   3   25.50    5.90
   1   7   3   21.90    2.80
   1   7   3   22.10    4.80
   1   7   3   19.70    2.70
  -1   7  -3   19.30    3.40
  -2  -7  -3  140.59   16.50
   2  -7   3  138.69   15.60
   2  -7   3  168.88   14.20
  -2  -7  -3  169.08   13.30
   2  -7   3  143.19   16.60
   2   7   3  177.78   16.00
  -2   7  -3  151.58   16.30
   2   7   3  154.88   13.20
  -2   7  -3  149.59   14.80
   3  -7   3   13.60    4.40
  -3  -7  -3   22.00    2.40
   3  -7   3   22.30    3.30
   3  -7   3   24.60    5.90
  -3  -7  -3   19.60    5.50
   3   7   3   22.50    2.30
  -3   7  -3   25.70    5.60
  -3   7  -3   14.10    3.80
   3   7   3   23.20    5.00
  -4  -7  -3   99.89    9.10
   4  -7   3  105.79   10.60
   4  -7   3   81.69   11.70
  -4  -7  -3  101.79   13.50
   4   7   3  125.79    9.10
   4   7   3  114.29   12.30
  -4   7  -3   99.79   12.40
   5  -7   3   -3.30    2.00
  -5  -7  -3    2.60    1.10
   5  -7   3    0.90    1.90
  -5  -7  -3   -0.10    3.50
   5   7   3    0.60    0.80
  -5   7  -3    3.20    2.40
   5   7   3    6.00    3.40
  -6  -7  -3    2.30    3.30
   6  -7   3    7.20    4.10
   6  -7   3   10.20    3.30
  -6   7  -3   20.60    5.50
   6   7   3    9.30    1.70
   6   7   3   17.60    4.90
  -7  -7  -3  124.99   16.90
   7  -7   3  115.09   15.00
   7  -7   3  119.99   13.20
  -7   7  -3  143.59   14.40
   8  -7   3  135.29   18.40
   8  -7   3  172.28   17.10
  -8  -7  -3  157.38   20.60
  -8   7  -3  189.88   18.30
  -8  -8   3    1.70    4.00
   8  -8  -3    4.60    5.60
   8   8  -3    0.00    3.60
  -8   8   3    6.20    3.40
   7  -8  -3   -3.50    4.00
  -7  -8   3    2.30    4.60
  -7   8   3    0.70    2.50
  -7   8   3    4.30    3.20
   7   8  -3    6.80    3.30
   6  -8  -3  292.07   31.90
  -6  -8   3  272.07   31.70
  -6   8   3  313.07   28.80
   6   8  -3  361.36   29.80
   5  -8  -3   -4.20    2.90
  -5  -8   3    4.00    4.00
  -5   8   3    1.00    1.80
  -5   8   3    1.10    1.60
   5   8  -3    3.00    2.30
  -4  -8   3  234.08   26.50
   4  -8  -3  207.68   25.60
  -4   8   3  249.97   23.00
  -4   8   3  270.17   22.50
   4   8  -3  274.27   23.60
   3  -8  -3  506.55   48.40
  -3  -8   3  485.55   48.00
   3  -8  -3  519.25   44.60
  -3   8   3  561.34   44.80
  -3   8   3  532.25   44.50
   3   8  -3  580.14   45.30
  -3   8   3  483.55   46.50
  -2  -8   3  973.50   87.09
   2  -8  -3  992.80   84.19
   2  -8  -3  955.30   87.29
  -2   8   3 1035.60   83.49
   2   8  -3  979.80   81.29
  -2   8   3  994.40   85.59
   2   8  -3 1134.19   84.19
   2   8  -3 1051.79   81.29
  -1  -8   3  218.38   16.20
  -1  -8   3  184.88   20.40
   1  -8  -3  175.18   18.40
   1  -8  -3  181.38   20.70
   1   8  -3  216.58   18.00
   1   8  -3  156.98   15.80
  -1   8   3  189.38   19.20
  -1   8   3  195.88   17.20
   0  -8  -3  961.80   87.49
   0  -8   3 1058.89   89.49
   0  -8   3 1089.89   84.79
   0   8   3 1053.39   87.69
   0   8  -3 1100.69   86.29
   0   8   3 1019.10   85.29
  -1  -8  -3   21.60    5.50
   1  -8   3   21.00    6.10
   1  -8   3   21.40    3.00
  -1   8  -3   15.70    3.80
   1   8   3   23.00    5.20
   1   8   3   25.20    2.60
   1   8   3   17.10    2.70
  -2  -8  -3   30.20    7.10
   2  -8   3   29.70    4.20
   2  -8   3   41.80    8.10
   2   8   3   31.80    3.20
  -2   8  -3   31.30    6.90
  -2   8  -3   26.90    5.40
   2   8   3   33.40    3.30
   2   8   3   38.80    6.20
  -3  -8  -3  212.18   25.60
   3  -8   3  228.28   24.90
   3  -8   3  283.97   26.60
   3  -8   3  238.88   22.90
  -3   8  -3  253.77   24.20
   3   8   3  272.37   21.10
   3   8   3  299.17   21.20
  -3   8  -3  252.67   25.50
   3   8   3  288.97   25.30
   4  -8   3    1.10    2.70
   4  -8   3    0.60    1.40
  -4  -8  -3    0.80    3.50
  -4   8  -3    2.80    2.00
   4   8   3    7.50    3.30
  -4   8  -3   -1.00    2.70
   5  -8   3   81.89   10.10
   5  -8   3   81.49   11.90
  -5  -8  -3   94.39   13.70
  -5   8  -3  104.09   10.90
   5   8   3  108.89   12.30
  -5   8  -3  117.09   13.00
  -6  -8  -3  367.76   35.70
   6  -8   3  306.77   32.20
   6  -8   3  329.87   30.30
  -6   8  -3  362.86   31.20
   7  -8   3    0.00    4.60
  -7  -8  -3    3.70    4.00
   7  -8   3    4.70    2.60
   7   8   3   -0.60    3.70
  -7   8  -3    3.20    2.60
  -7   8  -3    0.80    4.20
   7  -9  -3   34.60    9.40
  -7  -9   3   36.90    9.40
  -7   9   3   38.20    7.00
   6  -9  -3   66.39   12.10
  -6  -9   3   54.79   12.70
  -6   9   3   94.49    9.30
   6   9  -3   82.69   10.30
  -6   9   3   69.19    9.60
  -5  -9   3    4.80    5.10
   5  -9  -3    0.60    3.10
  -5   9   3    0.80    1.40
  -5   9   3    0.20    1.70
   5   9  -3   -1.90    2.60
   4  -9  -3    2.20    3.10
  -4  -9   3    4.70    5.30
  -4   9   3    3.50    2.10
  -4   9   3    3.60    2.20
   4   9  -3    3.60    2.90
  -4   9   3    2.20    2.50
   3  -9  -3    2.20    3.60
   3  -9  -3    4.60    2.70
  -3  -9   3    7.00    4.70
  -3   9   3    4.30    2.30
  -3   9   3    4.30    2.60
  -3   9   3    3.40    2.20
   3   9  -3    6.30    2.90
  -2  -9   3   20.90    6.70
   2  -9  -3   21.80    7.20
   2  -9  -3   21.50    5.00
  -2   9   3   19.00    4.20
  -2   9   3   21.60    5.80
   2   9  -3   24.90    4.90
  -1  -9   3  242.68   25.20
  -1  -9   3  248.78   20.20
   1  -9  -3  233.88   23.20
  -1   9   3  243.08   23.80
  -1   9   3  236.98   21.30
   1   9  -3  246.78   20.10
   1   9  -3  260.57   22.30
   1   9  -3  205.08   19.80
   0  -9   3  335.87   32.70
   0  -9   3  345.67   27.90
   0  -9  -3  303.47   30.70
   0   9  -3  325.57   27.80
   0   9  -3  349.37   29.60
   0   9   3  341.37   31.10
   0   9   3  313.47   28.10
   1  -9   3   78.19    8.20
  -1  -9  -3   70.99   10.60
   1  -9   3   92.19   12.20
   1   9   3   79.99    7.80
   1   9   3   84.49    7.60
  -1   9  -3   85.19    9.60
   1   9   3   90.59   10.70
  -1   9  -3   84.19    8.40
  -2  -9  -3    1.60    2.60
   2  -9   3    1.90    1.60
   2  -9   3   -3.00    2.10
  -2   9  -3   -1.30    1.70
   2   9   3   -0.10    0.60
   2   9   3   -0.50    1.50
   2   9   3    0.50    0.60
  -2   9  -3    1.30    1.40
  -3  -9  -3    2.70    3.10
   3  -9   3   -0.50    1.30
   3  -9   3   -3.40    2.30
  -3   9  -3   -1.00    2.70
  -3   9  -3    1.50    1.90
  -3   9  -3    2.20    1.60
   3   9   3   -0.90    2.70
   4  -9   3    5.20    2.20
   4  -9   3    8.20    4.00
  -4  -9  -3    7.60    4.70
  -4   9  -3    6.20    3.60
  -4   9  -3    9.00    3.20
   4   9   3    5.20    3.10
  -4   9  -3    4.10    2.10
  -5  -9  -3   72.99   12.40
   5  -9   3   63.79    9.90
   5  -9   3   66.29    8.50
  -5   9  -3   63.59    9.20
  -5   9  -3   71.79    9.00
  -5   9  -3   84.39   11.30
  -6  -9  -3  106.09   16.00
   6  -9   3  109.79   14.30
   6  -9   3  114.79   12.40
  -6   9  -3   92.79   12.80
  -6   9  -3  141.69   15.50
  -6   9  -3  111.79   12.70
  -6 -10   3    6.70    5.70
   6 -10  -3   13.10    5.80
  -6  10   3   17.90    4.60
  -6  10   3   16.60    4.80
   6  10  -3   18.80    5.20
  -5 -10   3  167.28   23.00
   5 -10  -3  165.08   22.70
  -5  10   3  175.28   19.30
   5  10  -3  241.68   21.10
  -5  10   3  198.88   22.00
  -5  10   3  232.18   19.30
  -4 -10   3  231.38   25.80
  -4  10   3  224.18   20.70
  -4  10   3  206.58   23.10
   4  10  -3  234.28   21.90
  -4  10   3  209.88   20.80
   3 -10  -3    5.30    4.50
  -3 -10   3    8.10    4.70
   3 -10  -3    8.00    3.30
  -3  10   3    2.30    2.90
  -3  10   3    5.20    2.70
   3  10  -3   10.90    3.90
  -3  10   3   10.60    4.20
   2 -10  -3    2.80    4.60
  -2 -10   3    1.00    2.80
   2 -10  -3    7.30    3.00
  -2  10   3    3.00    3.00
   2  10  -3   14.60    4.10
  -2  10   3   -0.80    2.20
  -1 -10   3   45.10    9.80
   1 -10  -3   38.50    7.10
   1  10  -3   47.80    4.80
  -1  10   3   46.10    6.00
  -1  10   3   50.89    8.60
   1  10  -3   52.69    7.30
   1  10  -3   45.40    5.10
   0 -10   3   -3.10    3.40
   0 -10  -3    8.80    4.10
   0 -10   3    1.40    1.50
   0  10   3    2.80    2.80
   0  10  -3   -0.20    1.60
   0  10  -3   -1.10    1.30
   0  10   3    2.00    1.60
  -1 -10  -3  216.78   24.90
   1 -10   3  269.17   26.90
   1 -10   3  252.77   21.80
  -1  10  -3  250.47   21.70
   1  10   3  214.38   20.70
  -1  10  -3  263.37   23.60
   1  10   3  285.97   25.20
   2 -10   3    9.30    4.90
  -2 -10  -3    2.10    3.10
   2 -10   3    8.00    2.40
  -2  10  -3    8.80    4.80
   2  10   3   10.90    4.40
  -2  10  -3   11.80    2.90
  -2  10  -3    4.70    2.90
  -3 -10  -3  197.38   23.40
   3 -10   3  248.08   24.40
   3 -10   3  202.28   19.60
  -3  10  -3  228.98   23.20
  -3  10  -3  205.08   21.00
   3  10   3  234.58   22.30
  -3  10  -3  202.08   19.70
   4 -10   3    2.00    1.90
  -4 -10  -3    9.20    5.50
   4 -10   3    3.80    3.60
  -4  10  -3    3.10    4.00
  -4  10  -3    0.60    2.80
  -4  10  -3    2.40    1.70
   4  10   3    2.80    2.90
   5 -10   3   89.69   13.50
  -5 -10  -3   84.49   14.30
   5 -10   3   97.69   11.10
   5  10   3  121.89   13.90
  -5  10  -3  120.69   14.50
  -5  10  -3   86.49   11.10
  -5  10  -3  113.79   12.60
  -6 -10  -3   13.60    4.70
   6 -10   3    6.90    3.20
   6 -10   3   10.10    5.10
  -6  10  -3    3.70    4.10
  -6  10  -3    4.60    3.00
   6  10   3   13.00    5.30
  -6  10  -3    7.40    4.00
  -5 -11   3   10.00    5.50
   5 -11  -3   10.10    5.50
  -5  11   3    7.60    3.90
   5  11  -3    3.90    3.20
  -5  11   3    5.70    3.30
  -5  11   3    5.30    2.90
   4 -11  -3    2.30    4.30
  -4 -11   3   -0.20    4.30
  -4  11   3    3.20    2.70
   4  11  -3    2.00    2.50
  -4  11   3   -2.80    1.90
  -4  11   3    4.70    2.80
  -3 -11   3   -4.50    4.10
   3 -11  -3   -4.10    2.70
   3 -11  -3   -0.50    2.30
  -3  11   3    2.90    3.00
  -3  11   3    3.30    2.00
   3  11  -3    3.70    3.20
  -3  11   3    2.80    2.30
   2 -11  -3   57.09    8.80
  -2 -11   3   66.79   11.50
   2  11  -3   76.89    9.50
  -2  11   3   61.59   10.30
  -2  11   3   58.89    7.60
   1 -11  -3  252.07   27.60
  -1 -11   3  272.97   30.10
  -1  11   3  270.47   25.10
   1  11  -3  325.67   27.30
  -1  11   3  299.07   28.80
   0 -11  -3  207.48   23.00
   0 -11   3  228.48   25.40
   0  11  -3  230.98   21.90
   0  11  -3  210.98   19.50
   0  11   3  249.68   24.00
   1 -11   3   91.89   10.10
   1 -11   3  115.29   15.00
  -1 -11  -3   81.69   12.90
   1  11   3   92.79    9.80
  -1  11  -3   98.69   10.10
   1  11   3  110.89   13.30
  -1  11  -3  115.49   12.40
  -2 -11  -3   -3.20    3.90
   2 -11   3    4.90    4.60
   2 -11   3    2.90    2.20
  -2  11  -3    1.80    2.00
  -2  11  -3    2.10    3.40
  -2  11  -3   -0.10    2.60
   2  11   3   10.20    4.30
   3 -11   3   -2.00    2.00
  -3 -11  -3    3.00    4.30
   3 -11   3    3.90    5.20
  -3  11  -3    4.20    2.20
  -3  11  -3   -6.10    2.90
   3  11   3    0.20    3.10
  -3  11  -3   -4.60    2.30
  -4 -11  -3    9.10    4.60
   4 -11   3    2.80    2.40
  -4  11  -3    2.30    2.70
  -4  11  -3    1.90    2.30
  -4  11  -3   10.00    5.70
   4  11   3   -2.60    3.00
   5 -11   3    5.70    2.90
  -5 -11  -3   14.00    6.30
  -5  11  -3   16.20    5.90
  -5  11  -3    7.70    4.10
   5  11   3    9.20    4.20
  -5  11  -3    6.40    3.20
  -4 -12   3    8.90    4.80
   4 -12  -3    8.00    3.90
   4  12  -3    7.50    3.80
  -4  12   3    6.80    4.10
  -4  12   3    9.50    3.50
  -4  12   3    5.10    3.60
  -3 -12   3   19.20    6.90
   3 -12  -3   27.40    5.90
  -3  12   3   22.40    5.70
  -3  12   3   26.00    7.30
   3  12  -3   32.40    6.90
  -3  12   3   22.60    4.60
  -2 -12   3   60.19   13.60
   2 -12  -3   59.49    9.60
   2  12  -3   81.09   10.20
  -2  12   3   61.29   10.60
  -2  12   3   70.49    8.20
   1 -12  -3   -1.70    3.40
  -1 -12   3    0.40    4.30
  -1  12   3    2.40    3.30
   1  12  -3   -4.90    2.50
  -1  12   3   -1.20    2.00
   0 -12  -3    3.30    3.80
   0 -12   3   -2.20    4.90
   0  12   3    4.60    3.90
   0  12  -3    6.00    3.10
   1 -12   3   26.60    8.80
  -1 -12  -3   27.90    6.70
  -1  12  -3   26.80    4.80
  -1  12  -3   32.90    7.30
   1  12   3   40.20    8.40
  -2 -12  -3    0.30    4.50
   2 -12   3    5.40    5.70
  -2  12  -3    1.00    2.90
   2  12   3    0.80    2.70
  -2  12  -3    2.10    2.20
  -2  12  -3    4.30    4.40
   3 -12   3   32.70    5.80
   3 -12   3   26.40    8.10
  -3 -12  -3   35.50    9.60
   3  12   3   49.80    8.10
  -3  12  -3   38.00    8.50
  -3  12  -3   27.30    7.00
  -3  12  -3   27.30    5.30
   0  13   3   86.69   12.40
   0  13  -3   67.99   10.70
 -10   0   4   96.49   11.50
  10   0  -4   90.79   12.60
 -10   0   4  103.89   12.80
   9   0  -4    1.40    1.90
  -9   0   4    0.30    1.50
  -9   0   4   -3.30    1.60
  -8   0   4   72.99    9.90
   8   0  -4   92.39   10.70
  -8   0   4   77.29    9.10
  -7   0   4   85.19    9.60
  -7   0   4   83.29   10.20
   7   0  -4  100.79   10.90
  -6   0   4   54.69    6.40
  -6   0   4   58.19    7.10
   6   0  -4   45.80    6.80
  -5   0   4    2.20    1.30
  -5   0   4    0.10    1.10
   5   0  -4   -0.20    1.00
  -4   0   4  108.49   10.10
   4   0  -4  107.99   10.80
  -4   0   4   98.59   10.20
  -3   0   4 1577.64  147.79
   3   0  -4 1979.80  147.89
  -3   0   4 1769.02  147.89
   3   0  -4 1973.30  148.59
   3   0  -4 1890.21  148.69
   2   0  -4  547.25   39.80
   2   0  -4  471.85   38.90
  -2   0   4  407.06   38.90
  -2   0   4  447.86   38.90
   2   0  -4  496.65   39.10
   1   0  -4 2357.46  198.68
   1   0  -4 2602.64  198.78
   0   0   4  404.36   32.60
   0   0  -4  403.16   33.00
   0   0   4  381.76   32.70
   0   0  -4  411.16   32.70
   0   0  -4  373.06   32.40
   0   0   4  396.46   32.30
   1   0   4 1430.66   97.99
  -1   0  -4 1031.20   97.19
  -1   0  -4 1089.09   97.59
   1   0   4 1407.66   98.69
   1   0   4 1130.99   97.49
   2   0   4    8.00    1.60
   2   0   4    7.20    1.20
  -2   0  -4    6.20    1.90
  -2   0  -4    5.70    1.10
   3   0   4  497.35   37.10
   3   0   4  398.36   36.90
   5   0   4   68.39    8.30
  -5   0  -4  109.69   11.40
   5   0   4   88.19    9.00
   6   0   4  642.44   54.09
   6   0   4  658.03   54.99
   7   0   4  134.29   13.50
   7   0   4  126.59   14.40
  -7   0  -4  161.68   17.10
   8   0   4   40.10    5.90
   8   0   4   30.60    6.50
  -8   0  -4   27.80    7.80
   9   0   4  178.68   19.70
   9   0   4  173.28   17.80
  -9   0  -4  195.18   22.00
  10  -1  -4  266.27   28.30
 -10  -1   4  258.27   28.00
 -10  -1   4  294.07   26.40
 -10   1   4  307.27   28.10
 -10   1   4  308.77   26.90
  10   1  -4  269.47   27.70
  -9  -1   4  125.79   13.30
  -9  -1   4  129.59   15.10
   9  -1  -4  119.79   15.00
  -9   1   4  125.69   14.30
  -9   1   4  142.99   14.00
   9   1  -4  129.69   14.80
   8  -1  -4  530.55   48.00
  -8  -1   4  534.55   47.70
  -8  -1   4  550.74   46.00
   8   1  -4  558.64   47.60
  -8   1   4  505.15   46.70
  -8   1   4  567.84   46.60
  -7  -1   4  189.28   20.00
   7  -1  -4  215.58   20.80
  -7  -1   4  185.78   18.70
  -7   1   4  203.88   19.50
  -7   1   4  212.88   19.40
   7   1  -4  240.38   20.60
  -6  -1   4   19.30    3.70
  -6  -1   4   19.00    4.50
   6  -1  -4   19.90    4.70
  -6   1   4   19.40    4.00
  -6   1   4   20.30    4.20
   6   1  -4   23.40    4.00
  -5  -1   4  684.23   57.09
  -5  -1   4  663.83   58.09
   5  -1  -4  712.63   58.69
  -5   1   4  666.23   57.19
  -5   1   4  724.93   57.49
   5   1  -4  701.63   57.79
  -4  -1   4  227.48   19.70
  -4  -1   4  213.98   20.50
   4  -1  -4  244.28   21.20
  -4   1   4  225.08   19.70
  -4   1   4  220.78   20.00
   4   1  -4  230.08   20.20
   3  -1  -4  153.68   14.00
  -3  -1   4  144.49   12.70
  -3  -1   4  128.69   13.10
   3   1  -4  148.89   13.20
  -3   1   4  130.29   12.80
   3   1  -4  151.28   13.10
  -3   1   4  127.69   12.20
   3   1  -4  148.19   12.60
  -2  -1   4 2110.99  178.38
   2  -1  -4 2446.06  178.18
   2  -1  -4 1989.40  178.68
   2   1  -4 2187.68  178.38
   2   1  -4 2346.37  177.88
  -1  -1   4  720.13   53.49
   1  -1  -4  596.04   52.99
   1  -1  -4  696.43   52.89
   1  -1  -4  634.24   53.49
   1  -1  -4  651.43   54.19
  -1  -1   4  690.23   54.19
  -1   1   4  695.13   54.09
   1   1  -4  552.04   53.69
  -1   1   4  672.93   53.69
   0  -1   4 1559.14  116.29
   0  -1  -4 1355.86  115.69
   0  -1  -4 1221.58  115.09
   0   1  -4 1307.97  115.89
   0   1  -4 1532.45  114.79
   0   1   4 1500.15  115.29
   0   1   4 1331.27  115.59
   0   1  -4 1542.95  115.99
   0   1   4 1548.25  115.49
   1  -1   4 2104.19  144.09
  -1  -1  -4 1724.23  142.79
  -1  -1  -4 1587.84  142.69
  -1   1  -4 1712.53  142.79
   1   1   4 1783.82  143.29
   2  -1   4   68.39    6.30
  -2  -1  -4   56.89    6.00
   2   1   4   73.89    6.40
  -2   1  -4   59.99    5.70
   2   1   4   68.69    6.30
  -2   1  -4   74.79    7.50
   3  -1   4  759.92   55.79
   3  -1   4  628.14   55.59
   3   1   4  669.83   55.69
   3   1   4  666.73   55.49
   4  -1   4   20.00    3.70
   4  -1   4   18.30    3.10
  -4  -1  -4   25.40    4.40
   4   1   4   25.20    3.40
  -4   1  -4   32.30    5.40
   4   1   4   24.80    3.60
   5  -1   4    1.40    1.30
  -5  -1  -4    2.00    1.80
   5  -1   4    3.30    1.90
   5   1   4    1.50    1.10
  -5   1  -4    4.90    2.90
   5   1   4    4.50    1.80
  -6  -1  -4    5.70    3.80
   6  -1   4   10.70    3.30
   6  -1   4    8.60    2.70
   6   1   4    9.40    3.00
  -6   1  -4   11.10    4.30
   6   1   4    9.10    2.60
   7  -1   4  400.06   35.70
  -7  -1  -4  429.56   39.30
   7  -1   4  396.26   36.90
   7   1   4  428.46   36.90
   7   1   4  420.26   35.70
   8  -1   4  110.29   11.80
  -8  -1  -4  105.49   14.60
   8  -1   4   98.89   12.80
   8   1   4  108.69   11.60
  -8   1  -4  141.09   15.90
   8   1   4  105.79   13.00
  -9  -1  -4   29.20    8.30
   9  -1   4   18.00    6.40
   9  -1   4   28.80    5.90
  -9   1  -4   34.70    9.50
   9   1   4   26.10    5.50
   9   1   4   28.80    7.30
 -10  -2   4    2.70    2.80
  10  -2  -4    5.50    2.80
 -10  -2   4   10.50    4.60
  10   2  -4    2.90    3.60
 -10   2   4    6.90    3.60
 -10   2   4   -0.60    3.30
  -9  -2   4  255.17   23.90
  -9  -2   4  243.58   26.20
   9  -2  -4  245.08   26.30
  -9   2   4  268.47   25.10
   9   2  -4  279.07   26.10
  -9   2   4  294.87   25.40
  -8  -2   4  112.59   13.80
  -8  -2   4  105.59   11.60
   8  -2  -4  114.89   14.20
  -8   2   4  123.89   12.70
   8   2  -4  127.19   13.40
  -8   2   4  116.89   12.60
   7  -2  -4    4.50    3.10
  -7  -2   4    7.40    3.10
  -7  -2   4    6.40    2.30
  -7   2   4    8.80    2.90
  -7   2   4    6.10    2.40
   7   2  -4    4.00    2.60
   6  -2  -4   19.40    5.10
  -6  -2   4   16.90    3.20
  -6  -2   4   16.60    4.30
  -6   2   4   12.30    3.00
  -6   2   4   18.20    3.80
   6   2  -4   15.20    3.60
   5  -2  -4 1769.42  141.89
  -5  -2   4 1648.54  139.39
   5  -2  -4 1925.21  139.39
  -5  -2   4 1553.64  140.99
  -5   2   4 1666.53  139.29
   5   2  -4 1769.02  140.19
  -5   2   4 1751.92  140.19
  -4  -2   4   12.30    2.30
   4  -2  -4    9.60    3.10
  -4  -2   4   10.00    2.20
  -4  -2   4   10.80    3.20
   4  -2  -4   10.20    1.80
   4   2  -4   14.30    3.00
  -4   2   4    8.70    2.30
  -4   2   4   10.40    1.90
   4   2  -4   14.50    2.20
  -3  -2   4  233.78   20.50
   3  -2  -4  248.68   19.70
   3  -2  -4  226.18   22.10
  -3  -2   4  219.98   21.70
  -3   2   4  226.08   19.80
   3   2  -4  269.67   20.90
   3   2  -4  252.97   22.60
   3   2  -4  244.18   20.40
  -3   2   4  249.97   21.10
  -2  -2   4  100.99    8.60
  -2  -2   4   94.09    8.40
   2  -2  -4   84.79    9.60
  -2  -2   4   78.69    9.20
   2   2  -4  106.39    8.60
  -2   2   4   96.19    8.90
   2   2  -4   82.19    9.20
   2   2  -4   77.29    8.20
  -2   2   4  100.39    9.70
  -1  -2   4  701.23   57.59
   1  -2  -4  699.93   57.89
  -1  -2   4  721.13   58.99
  -1  -2   4  762.02   57.39
   1  -2  -4  692.33   58.99
  -1   2   4  724.73   58.09
  -1   2   4  671.63   58.69
  -1   2   4  774.62   57.09
   1   2  -4  631.04   58.59
   0  -2  -4 1850.11  144.49
   0  -2  -4 1845.22  145.59
   0   2  -4 1653.73  144.09
   0   2  -4 1845.42  145.59
   1  -2   4  570.54   40.50
  -1   2  -4  580.74   41.90
  -1   2  -4  423.96   40.20
   1   2   4  456.65   40.40
   1   2   4  413.56   41.00
   1   2   4  524.25   40.80
   2  -2   4  268.87   22.10
   2  -2   4  236.48   21.60
  -2   2  -4  271.87   23.40
  -2   2  -4  272.77   21.30
   2   2   4  261.77   21.90
  -3  -2  -4   33.20    4.80
   3  -2   4   25.30    3.20
   3  -2   4   24.00    3.30
  -3   2  -4   24.90    4.10
   3   2   4   26.60    3.00
   3   2   4   21.10    3.30
  -3   2  -4   24.40    2.80
   4  -2   4 1061.79   88.39
   4  -2   4 1018.30   87.89
  -4  -2  -4 1207.08   90.39
  -4   2  -4 1018.30   87.39
   4   2   4 1149.58   88.39
   4   2   4 1048.80   87.59
  -5  -2  -4    9.40    3.80
   5  -2   4   15.40    3.20
   5  -2   4   16.00    3.70
   5   2   4   14.30    2.90
   5   2   4   23.90    3.60
  -5   2  -4   15.80    4.40
   6  -2   4   25.40    5.30
  -6  -2  -4   28.60    7.00
   6  -2   4   31.10    4.50
  -6   2  -4   44.00    7.10
   6   2   4   30.30    5.20
   6   2   4   28.30    4.20
   7  -2   4    2.90    2.60
   7  -2   4   -1.80    1.40
  -7  -2  -4    2.90    3.50
  -7   2  -4   -2.00    3.40
   7   2   4    3.00    1.90
   7   2   4   -1.90    1.70
   8  -2   4  120.89   13.50
  -8  -2  -4  118.09   16.90
   8  -2   4  138.49   15.40
   8   2   4  118.19   13.10
   8   2   4  154.78   15.30
  -8   2  -4  160.08   17.50
   9  -2   4   17.20    4.80
   9  -2   4   16.80    6.10
  -9  -2  -4   19.90    6.40
  -9   2  -4   21.50    7.60
   9   2   4   17.30    4.40
   9   2   4   22.40    5.70
 -10  -3   4    0.40    3.00
 -10  -3   4    2.20    2.10
  10  -3  -4   -3.60    2.50
  10   3  -4   -4.30    2.90
 -10   3   4   -3.10    1.70
 -10   3   4    5.60    2.90
  -9  -3   4  197.28   19.00
   9  -3  -4  207.28   22.40
  -9  -3   4  187.18   21.50
  -9   3   4  206.18   20.20
   9   3  -4  225.48   21.50
  -9   3   4  208.48   20.60
  -8  -3   4  227.98   25.40
   8  -3  -4  265.17   26.50
  -8  -3   4  259.07   22.90
  -8   3   4  259.27   23.80
  -8   3   4  261.87   24.30
   8   3  -4  267.67   24.70
  -7  -3   4    1.00    2.60
   7  -3  -4    3.50    3.20
  -7  -3   4    2.60    1.60
  -7   3   4    4.40    2.30
  -7   3   4    9.60    3.20
   7   3  -4    4.40    2.30
  -6  -3   4  193.08   16.50
  -6  -3   4  141.79   18.00
   6  -3  -4  160.88   18.70
  -6   3   4  190.18   16.50
  -6   3   4  190.48   17.50
   6   3  -4  205.98   17.70
   5  -3  -4  773.32   67.49
  -5  -3   4  704.93   66.79
  -5  -3   4  819.42   64.69
  -5   3   4  759.82   64.39
   5   3  -4  877.11   65.69
  -5   3   4  800.82   65.69
  -4  -3   4  170.28   18.90
   4  -3  -4  183.08   16.50
  -4  -3   4  222.08   17.20
  -4  -3   4  187.58   17.00
   4  -3  -4  186.08   19.30
   4   3  -4  216.58   17.80
  -4   3   4  192.58   16.70
   4   3  -4  213.98   17.00
  -4   3   4  191.88   16.50
  -4   3   4  200.38   18.00
   3  -3  -4  283.87   26.40
  -3  -3   4  298.57   24.10
  -3  -3   4  262.77   25.90
  -3   3   4  295.97   23.20
   3   3  -4  268.07   23.90
  -3   3   4  257.37   23.20
  -3   3   4  302.97   25.00
   3   3  -4  334.67   24.70
  -2  -3   4  782.12   70.89
  -2  -3   4  865.01   69.39
  -2  -3   4  842.42   68.99
   2  -3  -4  810.62   71.29
   2   3  -4  938.81   69.39
  -2   3   4  891.71   69.89
   2   3  -4  839.82   69.09
  -1  -3   4  399.66   33.90
  -1  -3   4  437.46   34.00
  -1  -3   4  388.66   35.80
   1  -3  -4  383.66   35.90
   1  -3  -4  456.75   34.60
   1  -3  -4  404.66   33.90
   1   3  -4  422.16   33.90
  -1   3   4  420.26   34.60
   0  -3   4 1395.96  102.89
   0  -3   4 1283.47  100.39
   0  -3  -4 1255.97  100.79
   0  -3  -4 1236.28  102.49
   0  -3   4 1161.58  100.19
   0  -3  -4 1445.66  101.19
   0   3   4 1336.97  101.09
   0   3   4 1099.39  101.79
   0   3  -4 1369.06  100.99
   0   3  -4 1058.79  100.29
   0   3   4 1110.49  101.19
  -1  -3  -4  116.99   10.00
  -1  -3  -4   86.09    8.70
   1  -3   4  107.79   10.70
   1  -3   4  106.49    8.80
  -1   3  -4   88.29    8.10
  -1   3  -4  107.29    8.60
   1   3   4   79.99   10.40
  -1   3  -4   96.19   10.10
   1   3   4   83.49    8.80
   1   3   4  101.79    9.50
   2  -3   4  412.86   38.80
  -2  -3  -4  533.15   40.60
   2   3   4  446.46   38.60
   2   3   4  524.45   39.70
  -2   3  -4  452.85   40.40
   3  -3   4  134.89   12.90
  -3  -3  -4  167.28   15.10
   3  -3   4  120.09   12.90
  -3   3  -4  150.28   14.60
   3   3   4  158.38   12.70
   3   3   4  143.59   13.50
   4  -3   4    2.40    1.20
   4  -3   4    2.90    1.60
  -4  -3  -4    0.90    2.30
  -4   3  -4    5.20    2.70
  -4   3  -4    1.20    1.40
   4   3   4    1.60    1.10
   4   3   4    3.00    1.60
   5  -3   4  225.38   22.60
   5  -3   4  251.67   22.10
  -5  -3  -4  245.38   24.50
   5   3   4  257.77   21.60
   5   3   4  265.97   22.90
   6  -3   4  116.89   11.40
   6  -3   4   96.79   12.20
  -6  -3  -4  105.89   13.60
   6   3   4  118.39   10.90
   7  -3   4    8.50    3.10
   7  -3   4    3.40    3.40
   7   3   4    8.30    4.00
  -7   3  -4   11.60    4.90
   7   3   4   13.40    3.30
  -8  -3  -4   68.39   11.70
   8  -3   4   65.19    9.50
   8  -3   4   55.69    8.40
   8   3   4   65.79    8.10
  -8   3  -4   90.49   12.80
   8   3   4   78.19   10.20
   9  -3   4    8.70    3.20
  -9  -3  -4   13.60    6.80
  -9  -3  -4    8.60    3.50
   9  -3   4   20.30    6.30
   9   3   4   21.30    6.30
   9   3   4   13.60    3.90
  -9   3  -4   17.20    5.80
  -9   3  -4   19.70    4.80
   9  -4  -4  147.29   19.50
  -9  -4   4  143.89   19.20
  -9  -4   4  165.58   16.20
   9   4  -4  199.08   19.10
  -9   4   4  186.98   17.60
  -9   4   4  200.38   18.80
  -8  -4   4   17.50    3.60
   8  -4  -4   14.10    6.00
  -8  -4   4   21.80    6.10
  -8   4   4   26.10    4.50
  -8   4   4   17.30    4.50
   8   4  -4   15.90    4.50
  -7  -4   4    2.70    1.50
   7  -4  -4   -0.20    2.20
  -7  -4   4   -0.60    2.60
   7   4  -4    3.00    2.10
  -7   4   4    2.10    1.80
  -7   4   4   -0.50    1.90
  -6  -4   4    0.20    1.10
   6  -4  -4   -1.00    2.70
  -6  -4   4   -0.10    2.60
  -6   4   4    0.20    1.20
   6   4  -4   -0.60    1.40
  -6   4   4    0.00    1.10
  -5  -4   4   16.50    4.90
   5  -4  -4   18.70    5.10
  -5  -4   4   19.60    2.90
   5   4  -4   21.60    3.70
  -5   4   4   22.90    3.20
  -5   4   4   21.70    2.90
  -5   4   4   19.30    4.20
   4  -4  -4  115.19   13.60
  -4  -4   4  119.99   10.90
  -4  -4   4   96.99   13.10
  -4  -4   4  142.09   11.00
  -4   4   4  130.99   10.50
  -4   4   4  113.09   11.90
   4   4  -4  126.99   10.80
  -4   4   4  105.99   10.70
   4   4  -4  132.59   11.90
  -3  -4   4 1132.79   89.59
  -3  -4   4 1024.40   92.39
   3  -4  -4 1057.99   92.79
   3   4  -4 1216.58   90.59
  -3   4   4 1008.50   89.19
   3   4  -4 1212.48   89.69
  -3   4   4 1128.29   90.89
   2  -4  -4 1444.66  120.39
  -2  -4   4 1350.46  119.89
   2  -4  -4 1412.66  116.99
  -2  -4   4 1399.66  117.09
  -2   4   4 1586.34  116.99
  -2   4   4 1489.05  118.39
   2   4  -4 1437.56  117.39
   2   4  -4 1553.64  117.89
   1  -4  -4  698.33   58.39
  -1  -4   4  735.33   58.39
  -1  -4   4  697.63   60.49
   1  -4  -4  700.23   60.79
  -1  -4   4  694.03   57.79
  -1   4   4  818.72   58.19
   1   4  -4  724.23   58.19
  -1   4   4  762.22   58.89
   1   4  -4  615.64   57.89
   0  -4  -4   50.79    5.10
   0  -4   4   50.69    5.00
   0  -4   4   51.69    4.70
   0  -4  -4   46.70    6.70
   0  -4   4   48.70    6.60
   0  -4  -4   45.80    5.40
   0   4   4   43.80    5.70
   0   4   4   51.09    5.20
   0   4  -4   49.90    4.70
   0   4   4   49.40    5.20
   0   4  -4   43.50    4.60
   0   4  -4   43.00    5.40
   1  -4   4  173.38   16.00
  -1  -4  -4  143.89   13.50
  -1  -4  -4  153.28   14.70
   1  -4   4  164.78   13.60
   1   4   4  160.68   13.70
  -1   4  -4  165.28   15.50
  -1   4  -4  158.68   14.00
  -1   4  -4  143.09   13.10
   1   4   4  148.29   14.40
  -2  -4  -4   -1.10    1.00
  -2  -4  -4   -0.40    0.60
   2  -4   4    1.10    0.80
   2  -4   4    2.90    1.80
   2  -4   4    0.30    0.80
  -2   4  -4    2.20    1.70
   2   4   4    0.10    0.70
  -2   4  -4    1.50    0.80
  -2   4  -4    0.50    0.60
   2   4   4   -0.70    1.00
   3  -4   4  957.10   84.09
  -3  -4  -4 1084.19   86.49
   3  -4   4  879.51   84.29
  -3   4  -4 1069.19   86.19
   3   4   4 1103.89   83.59
   3   4   4 1124.89   85.29
   4  -4   4  270.77   27.80
   4  -4   4  332.57   27.60
  -4  -4  -4  310.57   29.90
   4   4   4  342.37   26.90
  -4   4  -4  308.07   29.30
   4   4   4  357.86   28.70
  -5  -4  -4  218.28   22.50
   5  -4   4  211.78   19.80
   5  -4   4  175.58   20.20
   5   4   4  242.28   21.00
   5   4   4  224.38   19.10
  -5   4  -4  262.87   22.60
   6  -4   4  110.49   11.50
  -6  -4  -4  106.99   14.10
   6  -4   4   87.19   12.00
   6   4   4  120.29   10.80
   6   4   4  132.19   12.80
   7  -4   4   17.90    4.20
  -7  -4  -4   11.80    5.10
   7  -4   4   18.70    5.00
  -7   4  -4   18.70    6.40
   7   4   4   24.90    6.00
   7   4   4   20.90    3.90
   8  -4   4   -1.30    2.10
   8  -4   4    0.30    2.70
   8   4   4    0.40    3.60
   8   4   4    2.50    2.30
  -8   4  -4    1.30    4.80
  -9  -4  -4    1.00    2.90
   9  -4   4   -1.30    5.50
   9  -4   4    9.70    3.90
  -9   4  -4    9.50    3.60
   9   4   4    9.40    4.90
   9   4   4    5.90    3.10
  -9  -5   4    3.60    4.10
   9  -5  -4   -1.50    3.10
  -9  -5   4    4.70    2.00
   9   5  -4    1.10    2.70
  -9   5   4    5.90    3.70
  -9   5   4   12.40    3.20
  -8  -5   4   55.99    9.70
   8  -5  -4   33.30    9.30
  -8   5   4   45.30    7.30
  -8   5   4   60.89    7.00
   8   5  -4   56.59    8.10
   7  -5  -4  148.99   19.40
  -7  -5   4  153.78   19.10
  -7  -5   4  182.38   16.00
  -7   5   4  172.78   17.70
  -7   5   4  178.28   16.40
   7   5  -4  221.38   18.60
  -6  -5   4   47.40    8.30
  -6  -5   4   51.29    5.80
  -6  -5   4   61.49    5.80
   6  -5  -4   47.70    8.60
   6   5  -4   63.39    7.60
  -6   5   4   54.99    7.20
  -6   5   4   56.09    6.00
  -5  -5   4  230.88   20.40
   5  -5  -4  199.18   23.90
  -5  -5   4  265.07   20.40
  -5  -5   4  199.68   23.80
  -5   5   4  225.68   22.10
   5   5  -4  269.27   22.40
  -5   5   4  275.77   20.80
  -4  -5   4   79.49   10.40
   4  -5  -4   61.89    9.50
  -4  -5   4   72.39    6.90
   4   5  -4   86.09    8.50
   4   5  -4   91.79    7.10
  -4   5   4   65.89    7.30
  -4   5   4   85.99    8.80
   3  -5  -4  100.39   12.90
  -3  -5   4  111.29    9.90
  -3  -5   4  114.89   13.50
  -3   5   4  132.99   10.30
   3   5  -4  131.59   10.30
  -3   5   4  112.99   11.50
   3   5  -4  118.59   11.20
  -3   5   4  105.19   10.30
   2  -5  -4  244.08   24.10
   2  -5  -4  230.18   21.00
  -2  -5   4  246.28   20.50
  -2  -5   4  218.38   23.50
  -2   5   4  266.27   22.00
   2   5  -4  241.88   20.80
   2   5  -4  266.87   21.60
  -2   5   4  274.97   21.20
  -1  -5   4    0.10    0.60
  -1  -5   4   -0.70    1.30
   1  -5  -4   -1.20    0.90
  -1   5   4    0.30    0.90
   1   5  -4    0.90    0.70
   1   5  -4    0.50    0.80
  -1   5   4    1.30    0.90
  -1   5   4    0.60    0.90
   0  -5   4  425.66   36.50
   0  -5  -4  390.36   34.50
   0  -5   4  353.06   33.60
   0  -5  -4  435.46   33.90
   0  -5   4  408.96   33.20
   0  -5  -4  406.96   36.40
   0   5   4  469.35   34.40
   0   5   4  424.46   33.90
   0   5   4  384.36   34.80
   0   5  -4  359.46   33.30
   0   5  -4  404.96   34.90
   1  -5   4   38.90    4.20
  -1  -5  -4   30.10    5.20
  -1  -5  -4   43.60    4.40
   1  -5   4   46.50    6.70
  -1   5  -4   36.30    5.10
  -1   5  -4   41.50    4.30
   1   5   4   37.60    4.40
   1   5   4   40.00    5.20
   2  -5   4   10.90    2.60
   2  -5   4   14.10    3.90
  -2  -5  -4   16.60    2.20
   2  -5   4   12.70    2.40
  -2  -5  -4   11.40    3.60
   2   5   4   12.90    2.00
  -2   5  -4   11.60    2.30
   2   5   4   13.60    3.10
  -2   5  -4   17.80    3.50
  -2   5  -4   12.80    3.70
   3  -5   4   -0.70    1.20
   3  -5   4    0.10    0.90
  -3  -5  -4    1.90    0.90
  -3  -5  -4   -0.10    2.00
  -3   5  -4   -1.30    1.70
   3   5   4   -0.20    1.00
   3   5   4    0.90    0.70
  -3   5  -4    0.90    1.50
   4  -5   4   37.50    5.00
  -4  -5  -4   37.30    7.50
   4  -5   4   33.60    5.40
   4   5   4   41.70    5.80
   4   5   4   37.30    4.30
  -4   5  -4   45.60    6.60
   5  -5   4    8.50    3.20
  -5  -5  -4   10.80    5.00
   5  -5   4   12.00    3.20
   5   5   4   11.60    4.00
  -5   5  -4   12.70    3.90
   5   5   4   13.40    2.40
  -6  -5  -4    6.30    4.80
   6  -5   4    4.00    3.40
   6  -5   4    8.20    3.00
   6   5   4    8.40    3.40
  -6   5  -4    4.60    4.00
   6   5   4   12.50    2.60
   7  -5   4   -3.00    2.50
  -7  -5  -4    3.80    3.00
   7  -5   4   -3.20    1.60
   7   5   4    3.70    3.90
   7   5   4   -1.70    1.60
  -7   5  -4   -1.70    2.50
   8  -5   4   43.60    8.90
   8  -5   4   39.90    6.50
  -8  -5  -4   38.90    9.70
   8   5   4   66.49   10.00
   8   5   4   55.19    6.70
   9  -6  -4   33.10    8.70
  -9  -6   4   28.00    7.00
   9   6  -4   41.90    6.90
  -9   6   4   31.20    6.90
   8  -6  -4   66.09   11.70
  -8  -6   4   74.69   11.70
   8   6  -4   89.19   10.70
  -8   6   4   81.69   10.50
  -8   6   4   75.09    8.60
  -7  -6   4    0.40    3.20
  -7  -6   4    2.70    1.20
   7  -6  -4    5.80    3.50
  -7   6   4    5.10    2.60
  -7   6   4    8.70    2.50
   7   6  -4    6.00    3.70
  -6  -6   4  493.55   49.99
   6  -6  -4  530.55   50.59
  -6  -6   4  565.14   44.80
  -6  -6   4  565.24   44.90
  -6   6   4  593.34   48.00
  -5  -6   4 1445.26  118.79
   5  -6  -4 1403.76  118.59
  -5  -6   4 1372.16  112.69
  -5   6   4 1290.87  114.09
  -5   6   4 1545.35  115.79
   4  -6  -4  114.59   15.00
  -4  -6   4  132.29   10.80
  -4  -6   4  123.39   15.30
   4   6  -4  159.48   13.40
  -4   6   4  143.89   13.30
  -4   6   4  113.09   11.80
  -3  -6   4   21.80    6.10
   3  -6  -4   22.00    6.00
  -3  -6   4   32.50    3.00
  -3   6   4   29.70    3.80
   3   6  -4   35.90    4.60
  -3   6   4   38.40    3.90
   3   6  -4   32.00    3.20
  -3   6   4   32.70    4.70
  -2  -6   4   96.69   12.40
   2  -6  -4  101.39   12.60
   2  -6  -4   96.99    9.80
  -2  -6   4  105.89    8.80
  -2   6   4  110.49    9.90
   2   6  -4  108.69   10.20
   2   6  -4   95.69    9.00
  -2   6   4  101.99   10.30
  -1  -6   4  593.64   50.69
   1  -6  -4  547.85   48.10
  -1  -6   4  535.65   46.50
   1  -6  -4  570.54   50.79
  -1   6   4  643.14   48.00
  -1   6   4  606.54   47.80
   1   6  -4  620.94   47.60
   1   6  -4  503.05   46.60
  -1   6   4  558.34   49.20
   0  -6   4  174.48   14.80
   0  -6   4  172.78   18.20
   0  -6  -4  173.08   18.30
   0  -6  -4  157.48   16.20
   0   6  -4  180.48   15.30
   0   6   4  164.98   16.70
   0   6   4  176.98   15.40
  -1  -6  -4  290.07   23.30
  -1  -6  -4  254.57   25.00
   1  -6   4  299.37   26.70
   1  -6   4  253.07   23.00
   1   6   4  283.07   23.30
  -1   6  -4  266.27   23.30
   1   6   4  273.87   24.80
  -2  -6  -4   75.69   10.60
   2  -6   4   95.69    9.00
  -2  -6  -4   92.29    8.60
   2  -6   4  108.29   12.00
  -2   6  -4   80.49    8.90
   2   6   4  105.39   10.60
   2   6   4   94.49    8.50
  -2   6  -4   97.39   11.20
  -3  -6  -4  656.03   63.99
   3  -6   4  783.22   61.69
  -3  -6  -4  711.33   60.89
   3  -6   4  667.33   62.39
  -3   6  -4  687.23   61.69
   3   6   4  905.21   63.69
  -3   6  -4  852.41   64.69
  -4  -6  -4  408.56   41.10
   4  -6   4  427.16   38.20
   4   6   4  497.35   40.10
   4   6   4  463.55   37.20
  -4   6  -4  464.75   40.90
   5  -6   4  266.47   25.50
  -5  -6  -4  248.18   28.60
  -5   6  -4  298.87   28.20
   5   6   4  312.07   24.50
   5   6   4  310.87   27.40
  -6  -6  -4   -4.60    3.40
   6  -6   4    1.40    2.20
   6  -6   4   -0.60    1.90
   6   6   4   -1.70    1.40
  -6   6  -4   -2.40    2.70
   6   6   4    3.50    3.50
   7  -6   4  104.69   15.10
   7  -6   4  123.29   14.40
  -7  -6  -4  111.49   17.30
   7   6   4  166.38   16.80
  -7   6  -4  178.18   18.20
   7   6   4  168.58   13.50
  -8  -6  -4    1.80    1.80
  -8  -6  -4   -2.00    2.80
   8  -6   4   -0.30    1.80
   8  -6   4    4.90    4.30
  -8   6  -4    9.80    4.50
   8   6   4    0.90    4.40
  -8  -7   4   -0.90    3.80
   8  -7  -4   -2.60    2.80
  -8   7   4   -0.40    2.10
  -8   7   4    4.80    2.60
   8   7  -4    1.20    3.40
   7  -7  -4  185.18   23.40
  -7   7   4  225.68   19.10
  -7   7   4  203.38   20.80
  -6  -7   4  140.99   19.70
   6  -7  -4  167.78   20.30
  -6   7   4  160.48   17.40
   6   7  -4  230.08   18.70
   5  -7  -4    0.70    3.60
  -5  -7   4    6.90    4.00
  -5   7   4    6.00    2.70
   5   7  -4    4.70    2.60
  -5   7   4    8.00    2.30
  -5   7   4    5.30    1.90
  -4  -7   4   -1.40    1.80
   4  -7  -4   -2.60    1.60
  -4   7   4    3.80    1.60
  -4   7   4    2.70    1.50
   4   7  -4    0.70    1.90
  -3  -7   4  563.34   51.59
   3  -7  -4  501.35   47.30
   3  -7  -4  583.04   51.99
   3   7  -4  678.23   46.00
   3   7  -4  590.24   48.40
  -3   7   4  544.45   47.50
  -3   7   4  600.54   48.50
  -3   7   4  517.25   47.20
   2  -7  -4   33.80    4.80
  -2  -7   4   37.20    7.80
   2  -7  -4   33.50    7.80
  -2  -7   4   39.30    3.70
   2   7  -4   34.10    3.70
  -2   7   4   41.40    5.10
  -2   7   4   34.80    5.90
   2   7  -4   43.50    5.10
  -2   7   4   37.50    4.70
   1  -7  -4   22.80    6.10
  -1  -7   4   25.50    3.00
  -1  -7   4   34.20    7.10
   1  -7  -4   26.90    4.60
   1   7  -4   25.20    3.00
  -1   7   4   18.10    4.60
  -1   7   4   27.30    3.90
   1   7  -4   30.00    4.10
   0  -7   4   51.19    8.40
   0  -7   4   51.89    5.20
   0  -7  -4   44.70    6.60
   0   7  -4   54.89    6.00
   0   7   4   49.10    5.80
   0   7   4   52.99    7.30
  -1  -7  -4  922.01   68.19
   1  -7   4  864.11   71.69
  -1  -7  -4  700.93   69.39
   1  -7   4  844.82   67.49
   1   7   4  810.82   67.49
  -1   7  -4  806.02   67.89
   1   7   4  851.21   69.69
  -2  -7  -4  223.88   18.20
  -2  -7  -4  193.98   21.00
   2  -7   4  225.68   18.80
   2  -7   4  218.88   22.10
   2   7   4  248.48   20.90
   2   7   4  198.28   17.90
  -2   7  -4  216.38   21.40
  -2   7  -4  187.48   18.90
   3  -7   4  112.69   11.30
   3  -7   4  100.69   12.20
  -3  -7  -4  121.39   14.40
  -3  -7  -4  116.79   10.50
   3  -7   4  129.29   14.70
  -3   7  -4   97.49   11.40
   3   7   4  134.39   10.30
   3   7   4  132.09   13.20
  -3   7  -4  114.79   13.70
  -4  -7  -4    2.40    1.30
   4  -7   4    5.50    2.00
  -4  -7  -4    3.50    2.50
   4  -7   4   -1.20    1.90
   4   7   4    0.50    1.90
   4   7   4    2.60    1.20
  -4   7  -4    2.20    1.60
  -4   7  -4    9.20    3.70
   5  -7   4   13.30    4.30
  -5  -7  -4   10.60    5.40
   5  -7   4   20.10    3.90
   5   7   4   18.10    2.80
  -5   7  -4   16.00    5.30
   5   7   4   16.40    4.80
   6  -7   4   81.19   11.40
  -6  -7  -4   84.79   13.50
   6  -7   4   86.29   10.50
   6   7   4  112.09    9.30
  -6   7  -4  109.79   13.20
   6   7   4  103.99   12.70
   7  -7   4  200.18   18.10
   7  -7   4  148.69   18.70
  -7  -7  -4  193.38   22.40
   8  -8  -4    5.90    4.10
  -8  -8   4   -3.30    4.00
  -8   8   4   -3.60    2.70
   8   8  -4   -3.30    2.60
   7  -8  -4   21.60    7.70
  -7  -8   4   19.10    6.60
   7   8  -4   28.30    6.60
  -7   8   4   17.80    5.00
  -7   8   4   31.40    4.40
  -6  -8   4   71.59   12.20
   6  -8  -4   67.79   12.30
   6   8  -4   98.89   10.60
  -6   8   4   67.29    9.50
  -5  -8   4   22.40    7.70
   5  -8  -4   19.20    7.00
  -5   8   4   32.30    4.20
   5   8  -4   30.80    6.20
  -5   8   4   22.30    5.20
  -4  -8   4  572.94   56.39
   4  -8  -4  567.64   56.19
  -4   8   4  605.14   52.69
   4   8  -4  721.53   53.49
   3  -8  -4    6.10    2.00
   3  -8  -4   -0.90    2.20
  -3  -8   4    0.90    1.90
   3   8  -4    0.50    2.00
  -3   8   4   -0.20    1.40
  -3   8   4    0.80    1.40
  -3   8   4    0.50    1.60
   2  -8  -4  162.98   16.00
  -2  -8   4  160.88   18.80
   2  -8  -4  174.68   19.80
   2   8  -4  188.88   16.20
   2   8  -4  144.99   14.00
  -2   8   4  174.48   15.90
  -2   8   4  176.18   18.00
   1  -8  -4  144.79   17.50
  -1  -8   4  128.49   16.70
  -1  -8   4  170.28   13.10
   1  -8  -4  153.28   15.30
  -1   8   4  155.78   14.20
  -1   8   4  140.49   15.80
   1   8  -4  128.79   12.80
   1   8  -4  162.88   14.50
   0  -8   4 2159.68  161.88
   0  -8  -4 1785.12  164.18
   0  -8   4 2040.50  166.88
   0   8   4 1961.50  162.38
   0   8   4 1996.50  164.88
   0   8  -4 2130.09  163.08
  -1  -8  -4  167.08   19.60
   1  -8   4  203.18   21.50
   1  -8   4  220.68   17.60
   1   8   4  196.98   17.40
   1   8   4  198.38   19.80
  -1   8  -4  205.98   18.30
   2  -8   4    7.40    2.10
  -2  -8  -4    5.30    3.20
   2  -8   4    9.90    4.40
  -2  -8  -4    5.70    1.60
  -2   8  -4    8.60    3.90
  -2   8  -4    4.30    2.10
   2   8   4    4.10    1.40
   2   8   4    6.40    3.00
   2   8   4    6.30    1.50
   3  -8   4   48.90    8.20
  -3  -8  -4   44.40    4.60
   3  -8   4   45.10    5.60
  -3  -8  -4   33.40    8.20
   3   8   4   53.79    7.50
  -3   8  -4   52.29    8.00
   3   8   4   49.10    4.50
  -3   8  -4   37.60    5.80
   4  -8   4   62.19    7.40
   4  -8   4   54.39    8.50
  -4  -8  -4   61.69   10.20
   4   8   4   80.89    9.70
  -4   8  -4   65.49    9.70
   4   8   4   78.89    6.00
  -4   8  -4   48.60    7.60
  -5  -8  -4   64.29   10.20
   5  -8   4   49.90    6.60
   5  -8   4   39.00    7.10
  -5   8  -4   46.40    6.50
  -5   8  -4   70.49    9.90
   5   8   4   59.19    8.80
   6  -8   4   -1.30    2.20
  -6  -8  -4   -1.50    3.70
   6  -8   4    5.00    2.80
   6   8   4   -0.30    2.00
  -6   8  -4   -1.50    2.00
   7  -8   4   49.90   10.10
  -7  -8  -4   63.49   13.50
   7  -8   4   62.29    8.00
  -7   8  -4   54.39    8.20
  -7   8  -4   54.89   10.90
   7   8   4   76.29   10.30
  -7  -9   4   19.10    7.20
   7  -9  -4   10.10    5.90
   7   9  -4   18.50    5.60
  -7   9   4   15.70    4.20
   6  -9  -4  184.28   24.00
  -6  -9   4  212.28   25.30
  -6   9   4  205.88   21.20
   6   9  -4  253.97   22.20
   5  -9  -4   55.29   12.20
  -5  -9   4   57.39   12.30
  -5   9   4   72.39    7.70
   5   9  -4   77.69    9.50
  -5   9   4   66.29    8.90
   4  -9  -4    3.00    3.40
  -4  -9   4    0.10    2.10
  -4   9   4   -0.80    1.50
   4   9  -4    0.40    1.60
  -4   9   4   -1.60    1.90
  -4   9   4   -1.20    1.70
   3  -9  -4  508.15   51.69
  -3  -9   4  557.54   52.09
   3  -9  -4  536.35   47.10
  -3   9   4  543.75   47.50
   3   9  -4  625.94   48.30
  -3   9   4  580.84   47.20
  -3   9   4  539.95   49.90
   2  -9  -4   40.50    6.50
   2  -9  -4   46.70    9.90
  -2  -9   4   47.00   10.00
   2   9  -4   49.20    6.30
  -2   9   4   46.90    8.10
  -2   9   4   35.00    5.60
   2   9  -4   40.60    4.10
   2   9  -4   48.30    4.10
   1  -9  -4  421.56   40.10
  -1  -9   4  448.86   43.20
  -1  -9   4  494.15   37.60
   1   9  -4  464.85   39.40
  -1   9   4  447.66   38.80
  -1   9   4  447.06   41.40
   0  -9   4   83.39   13.20
   0  -9  -4   84.99   11.60
   0  -9   4  110.19    9.50
   0   9   4  100.99    9.80
   0   9   4  102.69   12.20
   0   9  -4   96.59   10.50
   1  -9   4    0.80    1.50
   1  -9   4   -0.50    1.90
  -1  -9  -4   -0.40    2.60
   1   9   4    1.20    1.30
   1   9   4    3.80    2.70
  -1   9  -4    4.00    2.20
   2  -9   4  435.46   39.40
   2  -9   4  502.15   44.60
  -2   9  -4  449.46   40.40
  -2   9  -4  460.55   43.00
   2   9   4  539.95   42.80
   2   9   4  457.75   38.30
   3  -9   4   13.80    3.40
   3  -9   4   13.20    5.40
  -3  -9  -4   17.70    5.90
   3   9   4   17.30    4.80
   3   9   4   20.40    2.40
  -3   9  -4    8.60    3.20
   3   9   4   18.10    1.80
  -3   9  -4   15.40    5.40
   4  -9   4    9.50    2.90
   4  -9   4   10.60    4.10
  -4  -9  -4   11.40    5.60
   4   9   4   11.70    4.30
  -4   9  -4   11.00    4.80
  -4   9  -4   11.30    3.50
   5  -9   4   72.69   10.50
  -5  -9  -4   72.49   13.20
   5  -9   4   89.79    9.70
   5   9   4  113.69   12.60
  -5   9  -4   79.49   12.10
  -5   9  -4   74.09    9.90
  -5   9  -4   99.59   10.40
   6  -9   4  272.57   29.20
  -6  -9  -4  352.76   33.90
   6  -9   4  317.57   28.00
  -6   9  -4  330.77   28.70
  -6   9  -4  275.17   28.00
  -6 -10   4   83.39   14.90
   6 -10  -4  102.39   15.70
   6  10  -4  105.49   12.60
  -6  10   4   86.89   11.50
  -5 -10   4   29.80    9.10
   5 -10  -4   20.60    7.80
  -5  10   4   17.90    5.00
  -5  10   4   18.40    6.20
  -5  10   4   27.10    4.30
   5  10  -4   26.90    6.00
   4 -10  -4  193.68   23.40
  -4 -10   4  193.38   23.60
  -4  10   4  187.78   21.30
   4  10  -4  229.18   20.10
  -4  10   4  180.48   18.80
  -4  10   4  182.88   17.90
   3 -10  -4   -1.00    2.20
   3 -10  -4    2.70    3.80
  -3 -10   4    1.70    4.40
  -3  10   4    2.50    2.10
   3  10  -4    1.70    2.10
  -3  10   4    1.80    3.60
  -3  10   4    2.00    1.80
   2 -10  -4   92.99   14.70
   2 -10  -4  100.29   11.50
  -2 -10   4   85.89   14.20
  -2  10   4   96.19   10.60
  -2  10   4  110.29   13.70
   2  10  -4   97.19   11.00
   1 -10  -4   36.90    6.40
  -1 -10   4   40.00    4.40
  -1 -10   4   39.00    9.50
   1  10  -4   34.70    5.50
  -1  10   4   29.70    4.80
  -1  10   4   39.20    8.10
   1  10  -4   35.10    4.10
   0 -10   4  731.73   69.79
   0 -10  -4  700.43   67.19
   0 -10   4  828.82   64.39
   0  10  -4  804.52   65.99
   0  10   4  769.02   64.59
   0  10  -4  818.12   64.29
   0  10   4  825.02   68.49
   1 -10   4  708.63   56.49
   1 -10   4  704.73   62.29
  -1 -10  -4  573.54   59.39
   1  10   4  631.94   55.79
   1  10   4  773.72   60.49
  -1  10  -4  652.93   56.49
  -1  10  -4  752.52   58.19
   2 -10   4    7.70    2.60
  -2 -10  -4   10.60    4.90
   2 -10   4   13.20    5.50
   2  10   4   10.20    3.90
  -2  10  -4    7.00    2.50
  -2  10  -4    7.80    3.00
  -2  10  -4   12.50    4.70
   3 -10   4   61.99   12.40
  -3 -10  -4   50.29   10.90
   3 -10   4   61.29    7.40
  -3  10  -4   64.79    8.30
  -3  10  -4   61.89    7.60
  -3  10  -4   56.99   10.30
   3  10   4   72.39   10.10
  -4 -10  -4   -1.10    3.80
   4 -10   4    2.40    1.70
  -4  10  -4   -1.30    2.20
  -4  10  -4    5.30    2.20
   4  10   4    2.00    3.10
  -4  10  -4    7.30    4.70
  -5 -10  -4  114.29   16.10
   5 -10   4   72.19   12.10
   5 -10   4   99.29   11.10
  -5  10  -4   91.29   11.20
  -5  10  -4  112.59   14.00
  -5  10  -4   92.09   11.20
   5  10   4  113.69   13.30
  -5 -11   4   -1.30    4.30
   5 -11  -4   -0.90    4.60
  -5  11   4    1.30    2.40
  -5  11   4    7.40    3.40
   5  11  -4   -1.70    2.00
   4 -11  -4   13.10    6.60
  -4 -11   4   21.90    7.90
  -4  11   4    4.20    3.30
  -4  11   4    8.40    3.40
   4  11  -4   12.50    4.70
  -4  11   4   16.10    5.70
   3 -11  -4   55.59    7.20
   3 -11  -4   41.10   11.10
  -3 -11   4   42.60   10.70
  -3  11   4   52.49    9.40
  -3  11   4   46.40    6.80
  -3  11   4   48.50    7.00
   3  11  -4   52.69    7.50
  -2 -11   4   50.49   12.00
   2 -11  -4   45.90    7.60
  -2  11   4   59.39    9.40
   2  11  -4   58.59    8.10
  -2  11   4   44.50    6.60
  -1 -11   4    2.20    4.10
   1 -11  -4    1.70    3.10
   1  11  -4    4.10    2.90
   1  11  -4   -0.30    1.10
  -1  11   4    3.50    3.30
   0 -11   4   83.49   13.40
   0 -11   4   82.59    8.30
   0 -11  -4   77.69   11.00
   0  11   4   84.99   11.70
   0  11   4   80.29    8.50
   0  11  -4   75.29    9.70
   0  11  -4   76.99    8.20
   1 -11   4   24.70    4.30
   1 -11   4   22.00    6.90
  -1 -11  -4   14.90    5.30
   1  11   4   17.70    5.40
   1  11   4   20.50    3.00
  -1  11  -4   20.70    5.10
  -1  11  -4   19.10    3.70
  -2 -11  -4    9.10    5.30
   2 -11   4   13.30    3.30
   2 -11   4   21.00    7.20
  -2  11  -4   12.30    4.20
  -2  11  -4   11.70    5.20
   2  11   4   24.70    6.30
  -2  11  -4   12.80    3.20
  -3 -11  -4   38.60    9.80
   3 -11   4   38.60    6.50
   3 -11   4   48.80   11.10
  -3  11  -4   60.79   10.10
  -3  11  -4   48.00    7.70
  -3  11  -4   43.90    6.40
   3  11   4   67.79    9.60
  -4 -11  -4   -0.30    3.20
   4 -11   4   -2.30    1.90
  -4  11  -4   -2.80    2.00
  -4  11  -4    1.80    3.50
  -4  11  -4   -4.30    2.20
   4 -12  -4   90.49   17.80
   4  12  -4  119.59   13.50
  -4  12   4   91.59   14.30
  -3 -12   4   18.90    7.20
  -3  12   4    6.30    5.10
   3  12  -4   17.30    5.20
  -3  12   4   14.40    4.30
  -3  12   4   15.30    3.90
   2 -12  -4   29.30    6.00
  -2 -12   4   22.70    8.00
   2  12  -4   25.10    6.40
  -2  12   4   29.50    7.60
  -2  12   4   27.20    5.40
  -1 -12   4    9.00    6.60
   1 -12  -4   16.20    5.90
  -1  12   4   11.70    5.70
   1  12  -4    5.20    3.50
  -1  12   4   16.80    3.30
   0 -12   4   39.80   10.00
   0 -12  -4   36.90    8.30
   0  12  -4   45.80    7.40
   0  12   4   40.70    9.00
  -1 -12  -4  110.39   15.60
   1 -12   4  154.88   18.90
  -1  12  -4  107.79   12.20
   1  12   4  152.48   16.60
  -1  12  -4  139.09   14.70
  -2 -12  -4    1.20    4.10
   2 -12   4   -0.50    2.50
   2  12   4   -2.80    3.70
  -2  12  -4   -1.00    2.00
  -2  12  -4    0.10    2.70
  -2  12  -4    3.40    3.30
   3 -12   4    4.40    5.30
   3 -12   4    9.10    3.10
  -3 -12  -4   12.00    6.10
  -3  12  -4    3.70    3.10
  -3  12  -4    4.90    2.40
  -3  12  -4    4.40    5.20
   3  12   4    6.50    4.60
 -10   0   5   -0.60    1.60
  10   0  -5    3.00    2.60
 -10   0   5    3.20    3.40
   9   0  -5    3.50    2.60
  -9   0   5   -0.90    2.50
  -9   0   5    1.60    2.20
  -8   0   5    0.90    2.30
   8   0  -5    0.10    1.70
  -8   0   5   -0.10    1.60
  -7   0   5   -2.30    1.40
   7   0  -5    0.40    2.00
  -7   0   5    1.30    1.30
  -6   0   5   -0.40    1.10
   6   0  -5    0.40    1.40
  -6   0   5    0.60    1.40
   5   0  -5    0.50    1.20
  -5   0   5    0.50    1.10
  -5   0   5   -0.60    1.10
   4   0  -5   10.70    3.10
   4   0  -5    0.20    1.10
  -4   0   5    0.30    1.10
   3   0  -5   -0.80    0.70
  -3   0   5   -0.60    0.70
   3   0  -5   -0.40    0.70
  -3   0   5    0.50    0.60
  -2   0   5   -0.10    0.70
  -2   0   5    1.10    0.80
   2   0  -5    0.90    0.80
  -2   0   5   -0.30    0.60
   1   0  -5    0.40    0.80
   1   0  -5    0.50    0.70
  -1   0   5    0.50    0.60
   1   0  -5    0.00    0.60
  -1   0   5    0.20    0.70
   1   0  -5    0.10    0.60
  -1   0   5    1.40    1.00
   0   0  -5    0.10    0.60
   0   0  -5    0.20    0.60
   0   0  -5    3.50    1.00
   0   0  -5   -0.50    0.80
   0   0   5    7.10    1.60
   0   0   5    1.80    0.80
   1   0   5    1.10    0.50
  -1   0  -5   -0.90    0.80
   1   0   5    1.60    1.00
  -1   0  -5    1.00    1.00
   1   0   5   -0.10    0.50
  -2   0  -5    2.40    1.80
   2   0   5    2.10    1.00
  -3   0  -5    0.70    1.40
   3   0   5    0.40    0.90
   3   0   5    1.40    0.90
  -3   0  -5    0.50    0.80
   4   0   5    2.10    1.20
  -4   0  -5    4.80    2.60
   4   0   5    2.40    1.40
  -5   0  -5    6.70    2.90
   5   0   5    4.30    2.00
   5   0   5    3.80    1.90
   6   0   5    2.10    1.50
   6   0   5    2.20    2.30
  -6   0  -5    2.20    2.90
   7   0   5    0.80    2.00
  -7   0  -5   -0.10    3.90
   7   0   5    5.60    2.20
  -8   0  -5    1.50    3.80
   8   0   5   -0.20    1.60
   8   0   5    0.30    2.70
   9   0   5    1.30    2.60
  -9   0  -5   -6.10    4.10
   9   0   5   -0.60    4.00
 -10  -1   5   23.90    6.80
  10  -1  -5   15.00    4.60
 -10  -1   5   17.20    4.40
  10   1  -5   19.60    5.30
 -10   1   5   20.40    5.40
 -10   1   5   25.00    5.30
  -9  -1   5   10.30    4.00
   9  -1  -5   13.20    4.80
  -9  -1   5   13.20    3.60
  -9   1   5   19.20    4.80
  -9   1   5   11.40    4.20
   9   1  -5    9.10    4.10
  -8  -1   5  471.95   41.90
  -8  -1   5  487.05   43.70
   8  -1  -5  485.95   44.10
  -8   1   5  512.05   42.70
  -8   1   5  488.15   42.80
   8   1  -5  497.35   43.60
  -7  -1   5    1.20    2.00
   7  -1  -5   -0.40    2.00
  -7  -1   5    1.50    1.40
   7   1  -5    0.40    2.10
  -7   1   5   -0.30    1.80
  -7   1   5    2.50    1.70
  -6  -1   5    9.20    3.30
   6  -1  -5   11.10    3.50
  -6  -1   5   17.90    3.50
   6   1  -5    8.40    2.90
  -6   1   5   12.90    3.20
  -6   1   5   17.50    3.60
   5  -1  -5   11.60    2.50
  -5  -1   5    7.30    2.50
  -5  -1   5   11.00    2.50
   5  -1  -5    6.80    2.70
  -5   1   5    5.00    1.70
  -5   1   5    6.30    2.30
   5   1  -5    8.00    2.50
  -4  -1   5    3.10    1.70
   4  -1  -5    0.10    0.80
  -4  -1   5    2.50    1.10
   4  -1  -5    2.20    1.00
   4   1  -5    0.70    1.00
  -4   1   5    2.00    1.10
  -4   1   5   -0.20    1.10
  -3  -1   5 1000.60   92.39
  -3  -1   5 1181.48   92.09
   3  -1  -5 1190.98   93.49
  -3   1   5 1034.70   91.29
  -3   1   5 1147.69   92.39
   3   1  -5 1138.09   92.39
   3   1  -5 1247.98   92.49
  -2  -1   5   35.80    4.50
   2  -1  -5   28.70    3.40
   2  -1  -5   28.80    4.40
   2  -1  -5   33.70    3.30
  -2  -1   5   37.10    4.10
  -2   1   5   38.00    4.50
   2   1  -5   35.50    4.20
  -2   1   5   35.00    3.50
   2   1  -5   28.00    4.10
   2   1  -5   34.80    3.90
  -2   1   5   30.40    4.00
   0  -1  -5    0.60    0.90
   0  -1   5    2.40    1.00
   0  -1  -5    1.70    0.80
   0  -1  -5    3.20    1.20
   0  -1   5    3.80    0.70
   0  -1   5    1.50    1.40
   0   1   5    3.00    1.30
   0   1   5    3.60    1.20
   0   1   5    2.70    1.30
   0   1   5    1.70    0.80
   0   1  -5    1.80    1.00
   0   1  -5    3.30    0.80
   0   1  -5    3.20    1.30
   0   1  -5    0.20    0.70
   1  -1   5   86.39    8.20
   1   1   5   84.79    8.10
  -1   1  -5   89.19    9.10
   1   1   5   81.69    8.60
   1   1   5  101.99    8.60
   2  -1   5 1342.17  108.19
  -2   1  -5 1372.96  109.49
   2   1   5 1353.56  107.99
   2   1   5 1293.97  108.19
   3  -1   5  172.18   15.40
  -3   1  -5  143.49   14.50
   3   1   5  185.18   15.40
   3   1   5  182.68   15.40
  -3   1  -5  206.78   17.40
   4  -1   5  105.49    9.80
   4  -1   5   85.99    9.40
   4   1   5   90.69    9.40
   4   1   5  107.29    9.70
   5  -1   5   -1.70    1.30
  -5  -1  -5    4.00    2.60
   5  -1   5    0.60    1.50
   5   1   5    2.10    1.30
   5   1   5    3.60    2.00
  -5   1  -5    2.40    2.30
   6  -1   5   18.90    3.90
   6  -1   5   17.30    4.50
  -6  -1  -5   24.80    6.20
   6   1   5   22.10    4.30
  -6   1  -5   30.20    7.20
   6   1   5   19.00    4.40
   7  -1   5    0.80    2.00
  -7  -1  -5    2.90    4.00
   7  -1   5   -1.70    1.90
  -7   1  -5   -0.40    2.60
   7   1   5    1.40    1.80
   7   1   5   -0.20    2.30
   8  -1   5  183.58   18.40
  -8  -1  -5  190.58   22.10
   8  -1   5  174.98   19.30
  -8   1  -5  244.68   23.40
   8   1   5  189.38   19.60
   8   1   5  177.28   17.90
   9  -1   5   -1.30    1.90
  -9  -1  -5   -1.50    4.80
   9  -1   5    3.00    4.40
  -9   1  -5   -1.80    4.00
   9   1   5    0.50    1.90
   9   1   5    1.40    3.80
 -10  -2   5    2.20    2.70
  10  -2  -5    6.90    4.50
 -10  -2   5   16.60    5.30
  10   2  -5    2.90    2.20
 -10   2   5    8.50    4.10
 -10   2   5   11.00    3.60
  -9  -2   5   21.50    4.50
   9  -2  -5   21.00    5.80
  -9  -2   5   17.70    5.70
  -9   2   5   16.50    4.60
  -9   2   5   20.50    4.90
   9   2  -5   25.00    6.20
   8  -2  -5  271.17   28.30
  -8  -2   5  293.37   26.00
  -8  -2   5  281.37   28.00
   8   2  -5  304.67   27.60
  -8   2   5  275.47   26.40
  -8   2   5  324.87   27.30
  -7  -2   5  297.17   25.70
  -7  -2   5  277.37   27.50
   7  -2  -5  278.97   27.90
  -7   2   5  302.67   26.50
  -7   2   5  283.57   25.80
   7   2  -5  298.37   26.80
  -6  -2   5  137.39   12.90
   6  -2  -5  133.79   14.90
  -6  -2   5  113.49   14.10
   6   2  -5  132.69   13.50
  -6   2   5  152.58   13.80
  -6   2   5  130.49   12.70
  -5  -2   5    3.40    1.40
   5  -2  -5   -1.20    1.60
   5  -2  -5    0.20    0.90
  -5  -2   5   -0.50    1.00
   5   2  -5    0.80    1.50
  -5   2   5    0.70    1.10
  -5   2   5    3.50    2.00
  -4  -2   5  259.77   25.50
  -4  -2   5  286.37   24.30
   4  -2  -5  284.47   26.20
   4  -2  -5  314.57   23.30
   4   2  -5  293.37   24.60
  -4   2   5  248.28   23.30
  -4   2   5  279.87   24.80
  -3  -2   5   67.79    8.60
   3  -2  -5   74.89    9.20
  -3  -2   5   75.29    7.80
  -3   2   5   78.29    8.30
   3   2  -5   87.29    8.00
   3   2  -5   89.29    7.90
   2  -2  -5  261.77   23.80
  -2  -2   5  263.27   22.20
  -2  -2   5  250.77   23.30
  -2   2   5  268.17   22.70
   2   2  -5  286.57   22.20
   2   2  -5  255.57   22.10
   2   2  -5  234.28   23.00
   1  -2  -5 1996.10  141.29
   1  -2  -5 1704.83  142.89
  -1  -2   5 1766.42  141.49
  -1  -2   5 1863.81  143.09
  -1   2   5 1747.03  142.69
  -1   2   5 1869.61  140.99
   1   2  -5 1482.35  142.29
   1   2  -5 1552.94  141.29
  -1   2   5 1843.02  141.99
   0  -2  -5   35.90    5.40
   0  -2   5   52.49    6.10
   0  -2   5   49.90    4.80
   0  -2   5   47.00    3.90
   0   2   5   35.20    5.10
   0   2   5   44.80    5.10
   0   2   5   37.50    4.80
   0   2  -5   53.29    4.20
   0   2  -5   41.60    5.40
   0   2   5   44.70    4.60
   1  -2   5  131.39   11.30
  -1   2  -5  145.59   12.80
   1   2   5  101.89   11.20
   1   2   5  133.69   11.60
   2  -2   5  600.74   54.29
   2  -2   5  761.12   55.49
  -2   2  -5  745.03   57.09
   2   2   5  572.64   55.99
  -2   2  -5  643.34   54.09
   2   2   5  756.12   55.49
   3  -2   5  308.07   27.50
   3  -2   5  296.87   27.10
   3   2   5  347.87   27.90
  -3   2  -5  352.76   29.50
   3   2   5  329.27   27.40
  -4  -2  -5   15.20    4.50
   4  -2   5   12.00    2.80
   4  -2   5   14.10    2.90
   4   2   5   19.10    3.50
  -4   2  -5   12.30    3.80
   4   2   5   13.30    2.70
   5  -2   5  429.36   40.50
   5  -2   5  467.05   41.10
  -5  -2  -5  499.35   43.30
   5   2   5  569.14   41.50
   5   2   5  451.55   40.20
   6  -2   5   51.49    7.10
   6  -2   5   57.29    7.70
  -6  -2  -5   58.29    9.80
  -6   2  -5   78.89   10.50
   6   2   5   72.79    8.20
   6   2   5   54.29    6.80
  -7  -2  -5    7.40    4.10
   7  -2   5    2.60    3.10
   7  -2   5    9.20    3.50
   7   2   5   14.10    4.20
  -7   2  -5   10.30    4.80
   7   2   5   13.30    3.20
  -8  -2  -5  118.69   16.20
   8  -2   5  110.09   12.50
   8  -2   5   99.29   13.30
   8   2   5  122.39   12.60
   8   2   5  124.09   14.10
  -8   2  -5  159.58   17.60
  -9  -2  -5   37.10    9.30
   9  -2   5   39.30    7.20
   9  -2   5   39.30    8.10
   9   2   5   43.40    7.60
   9   2   5   36.20    6.60
  -9   2  -5   37.20    8.80
  10  -3  -5   39.10    8.80
 -10  -3   5   48.60    6.40
 -10  -3   5   35.90    8.20
 -10   3   5   42.70    6.90
 -10   3   5   39.80    7.80
  10   3  -5   43.50    7.50
  -9  -3   5    0.70    2.00
  -9  -3   5    5.20    3.90
   9  -3  -5    8.30    4.30
   9   3  -5    7.50    3.40
  -9   3   5    8.00    3.80
  -9   3   5    5.60    3.20
  -8  -3   5  387.76   34.20
   8  -3  -5  397.06   37.70
  -8  -3   5  371.46   36.90
   8   3  -5  420.36   36.10
  -8   3   5  434.66   35.90
  -8   3   5  374.56   34.50
  -7  -3   5  262.47   23.30
   7  -3  -5  247.98   26.20
  -7  -3   5  249.68   25.80
  -7   3   5  268.17   23.40
   7   3  -5  272.87   24.70
  -7   3   5  270.37   24.50
  -6  -3   5    1.30    2.10
  -6  -3   5    2.80    1.50
   6  -3  -5   -1.00    1.50
   6  -3  -5    1.10    1.00
  -6   3   5   -0.20    1.00
  -6   3   5    2.40    1.80
   6   3  -5   -0.40    1.00
  -5  -3   5    5.40    3.00
   5  -3  -5    4.50    2.50
   5  -3  -5    4.50    1.30
  -5  -3   5    6.20    2.00
  -5   3   5    6.80    1.70
  -5   3   5    2.40    1.60
  -5   3   5    5.90    1.60
   5   3  -5    5.60    2.30
  -4  -3   5  142.59   13.10
  -4  -3   5  125.99   14.70
   4  -3  -5  149.59   15.50
  -4   3   5  149.49   11.90
  -4   3   5  131.79   11.80
   4   3  -5  163.88   13.70
  -4   3   5  147.89   14.00
   3  -3  -5  115.69   13.50
  -3  -3   5  129.49   11.50
  -3  -3   5  106.29   12.80
   3   3  -5  127.39   11.40
  -3   3   5  130.29   12.30
   3   3  -5  141.49   11.80
   2  -3  -5 2171.18  180.18
  -2  -3   5 2371.66  177.98
  -2  -3   5 2316.07  177.88
  -2  -3   5 2047.40  179.68
  -2   3   5 2208.28  178.58
   2   3  -5 2167.08  177.88
  -1  -3   5  743.83   57.69
  -1  -3   5  672.93   57.79
  -1  -3   5  682.43   59.89
   1  -3  -5  667.23   59.89
   1  -3  -5  700.53   57.59
   1   3  -5  785.32   57.69
  -1   3   5  692.73   58.49
  -1   3   5  732.43   57.39
   0  -3  -5    1.10    1.10
   0  -3   5    1.80    0.70
   0  -3   5    4.10    1.10
   0  -3  -5    3.00    1.60
   0  -3   5    1.50    1.30
   0   3   5    1.80    1.10
   0   3   5    2.20    0.90
   0   3  -5    3.40    0.70
   0   3  -5    3.00    1.00
   0   3   5    3.20    1.40
   1  -3   5   97.19   10.70
  -1  -3  -5  106.09    9.90
   1  -3   5   92.79    8.80
   1   3   5   93.59    9.10
   1   3   5   89.09    9.40
  -1   3  -5   83.29    7.70
  -1   3  -5   87.19   10.10
   1   3   5   99.69    9.20
  -1   3  -5  111.49    7.90
   2  -3   5   39.60    4.60
  -2  -3  -5   52.69    6.30
   2   3   5   42.00    4.60
  -2   3  -5   46.80    3.80
   2   3   5   49.20    5.40
  -2   3  -5   43.90    6.10
  -2   3  -5   34.90    3.70
   3  -3   5    7.30    2.00
   3  -3   5    8.40    2.10
  -3  -3  -5   13.70    3.70
   3   3   5   12.90    2.30
   3   3   5   13.30    2.90
  -3   3  -5   11.00    1.60
  -3   3  -5   12.60    3.90
   4  -3   5  182.18   18.90
   4  -3   5  192.88   19.00
  -4  -3  -5  236.58   21.70
  -4   3  -5  197.38   18.20
  -4   3  -5  255.77   21.70
   4   3   5  239.98   19.90
   4   3   5  229.28   18.80
   5  -3   5   32.40    5.40
  -5  -3  -5   45.00    7.50
   5  -3   5   27.90    4.60
   5   3   5   35.40    4.60
  -5   3  -5   48.10    7.10
   5   3   5   46.90    5.80
  -6  -3  -5  315.87   30.00
   6  -3   5  274.67   27.00
   6  -3   5  307.37   26.50
   6   3   5  294.87   25.80
   7  -3   5    6.40    2.70
  -7  -3  -5    6.60    4.80
   7  -3   5    4.00    3.40
  -7   3  -5    1.50    3.40
   7   3   5    6.90    2.50
   7   3   5    7.60    3.80
   8  -3   5    5.70    4.10
  -8  -3  -5    5.20    5.30
   8  -3   5   11.60    3.90
   8   3   5   11.00    4.70
  -8   3  -5   17.70    6.10
   8   3   5    9.50    3.60
  -9  -4   5   38.20    5.50
   9  -4  -5   26.10    7.30
  -9  -4   5   44.60    7.70
  -9   4   5   37.90    5.90
   9   4  -5   45.70    7.10
  -9   4   5   29.90    7.00
   8  -4  -5   17.80    5.50
  -8  -4   5   24.90    6.90
  -8  -4   5   21.90    4.10
  -8   4   5   17.80    4.50
   8   4  -5   26.00    5.70
  -8   4   5   25.40    4.10
  -7  -4   5    6.00    3.50
   7  -4  -5    1.70    3.20
  -7  -4   5    7.10    2.30
  -7   4   5    6.10    2.10
   7   4  -5    5.40    3.30
  -7   4   5    9.40    3.20
  -6  -4   5    5.80    1.80
  -6  -4   5    5.20    2.70
   6  -4  -5    4.30    2.80
  -6   4   5    4.60    1.70
  -6   4   5    4.30    2.60
  -6   4   5    3.40    1.70
   6   4  -5    7.70    2.80
  -5  -4   5  115.59   10.50
   5  -4  -5   96.29   13.00
  -5  -4   5   83.19   12.20
  -5   4   5  107.89    9.80
   5   4  -5  122.99   11.50
  -5   4   5  116.39   11.70
  -5   4   5  112.39    9.70
   4  -4  -5  142.29   17.20
  -4  -4   5  164.98   17.50
  -4  -4   5  185.58   15.00
  -4   4   5  156.18   15.80
   4   4  -5  179.38   15.70
   4   4  -5  169.68   14.70
   3  -4  -5  107.29   12.70
  -3  -4   5   99.99   12.30
  -3  -4   5  108.49   10.00
   3   4  -5  109.39   10.10
   3   4  -5  115.99   10.60
  -3   4   5  124.19   11.30
   2  -4  -5 2674.93  214.38
  -2  -4   5 2603.74  210.88
  -2  -4   5 2649.53  213.88
  -2   4   5 2728.63  212.18
   2   4  -5 2516.55  211.08
  -1  -4   5   45.40    4.70
  -1  -4   5   40.60    6.40
  -1  -4   5   39.70    4.40
   1  -4  -5   45.90    4.70
   1  -4  -5   43.30    6.50
  -1   4   5   42.50    5.10
   1   4  -5   36.80    4.40
   1   4  -5   45.70    4.50
  -1   4   5   52.79    4.50
   0  -4   5    0.60    0.70
   0  -4   5    1.00    0.80
   0  -4   5   -0.30    1.80
   0  -4  -5   -0.10    0.90
   0  -4  -5    2.80    1.90
   0   4  -5   -0.30    0.90
   0   4   5    0.10    0.70
   0   4   5    0.40    0.70
   0   4  -5    0.40    0.50
   0   4   5    0.80    1.10
   1  -4   5 1332.57  112.29
  -1  -4  -5 1476.15  113.79
   1  -4   5 1461.95  115.39
  -1   4  -5 1286.87  111.59
  -1   4  -5 1397.86  112.29
   1   4   5 1407.46  112.69
   1   4   5 1354.56  113.39
  -1   4  -5 1445.96  114.69
   2  -4   5  627.64   52.79
  -2  -4  -5  637.64   51.79
   2  -4   5  545.05   49.80
  -2   4  -5  614.54   52.09
   2   4   5  578.44   49.70
   2   4   5  647.04   50.99
   3  -4   5   -0.80    0.90
  -3  -4  -5    0.30    1.40
   3  -4   5    1.10    1.10
   3   4   5    1.00    1.40
   3   4   5    0.20    0.80
  -3   4  -5    0.00    0.80
  -3   4  -5    0.80    1.30
  -4  -4  -5  134.39   15.60
   4  -4   5  128.59   13.40
  -4   4  -5  162.68   16.00
   4   4   5  140.19   13.00
  -4   4  -5  155.58   13.00
   4   4   5  150.68   14.60
  -5  -4  -5  749.92   64.19
   5  -4   5  658.93   60.79
   5   4   5  708.53   60.19
  -5   4  -5  838.12   64.09
  -6  -4  -5    7.60    4.30
   6  -4   5    8.10    3.10
   6  -4   5    6.80    2.70
   6   4   5    7.00    3.20
  -6   4  -5    7.90    4.70
   6   4   5   10.90    2.70
   7  -4   5   -2.60    2.60
  -7  -4  -5    1.60    3.10
  -7   4  -5   -6.00    3.20
   7   4   5    2.80    3.90
   7   4   5    1.70    2.10
   8  -4   5  116.29   14.20
  -8  -4  -5  135.79   17.10
   8  -4   5  111.39   12.90
   8   4   5  129.89   12.70
  -9  -5   5  143.89   18.70
   9  -5  -5  131.39   18.70
   9   5  -5  178.78   17.90
  -9   5   5  170.58   17.50
  -8  -5   5    1.80    1.90
  -8  -5   5    4.60    3.20
   8  -5  -5   -1.80    2.30
  -8   5   5    0.60    1.70
   8   5  -5    2.50    3.20
  -8   5   5    0.20    1.80
  -7  -5   5   -2.20    1.30
   7  -5  -5   -5.30    2.60
  -7  -5   5   -0.70    3.50
   7   5  -5   -1.70    2.50
  -7   5   5    1.10    1.80
  -7   5   5   -1.50    1.50
  -6  -5   5   51.19    8.50
  -6  -5   5   51.49    5.60
   6  -5  -5   31.00    8.40
  -6   5   5   47.00    5.40
  -6   5   5   49.90    5.20
   6   5  -5   54.39    7.20
  -6   5   5   40.20    6.70
  -5  -5   5   53.19    8.70
  -5  -5   5   49.60    5.50
  -5  -5   5   67.39    5.90
   5  -5  -5   52.79    8.60
  -5   5   5   48.80    4.90
   5   5  -5   52.99    5.40
  -5   5   5   51.79    7.00
  -5   5   5   49.00    5.10
   5   5  -5   57.49    7.00
  -4  -5   5  708.63   58.69
  -4  -5   5  595.94   61.99
   4  -5  -5  658.03   62.69
   4   5  -5  825.22   60.29
  -4   5   5  730.23   60.59
   4   5  -5  791.82   58.89
   3  -5  -5   60.49    9.50
  -3  -5   5   72.29    9.80
  -3  -5   5   67.29    6.50
  -3   5   5   62.49    7.80
   3   5  -5   75.59    6.80
   3   5  -5   81.09    7.70
  -2  -5   5   22.60    2.60
  -2  -5   5   18.40    4.90
   2  -5  -5   16.10    4.90
   2  -5  -5   17.40    2.40
   2   5  -5   20.90    2.70
   2   5  -5   25.40    3.30
  -2   5   5   25.50    2.50
  -2   5   5   22.30    3.50
   1  -5  -5   68.29    7.30
  -1  -5   5   67.59    7.20
  -1  -5   5   75.19    6.70
   1  -5  -5   71.99    9.70
  -1  -5   5   71.79    9.40
   1   5  -5   70.69    6.90
  -1   5   5   64.99    7.50
  -1   5   5   70.59    8.50
  -1   5   5   79.99    6.90
   0  -5  -5  161.68   16.00
   0  -5   5  177.08   15.00
   0  -5  -5  168.38   18.00
   0  -5   5  172.18   18.00
   0   5   5  181.98   15.80
   0   5   5  203.38   15.80
   0   5  -5  163.28   16.10
   0   5  -5  171.98   14.90
   0   5   5  164.68   16.60
  -1  -5  -5  193.68   17.80
   1  -5   5  180.88   16.10
   1  -5   5  189.08   19.10
  -1   5  -5  183.58   15.70
  -1   5  -5  166.18   16.50
   1   5   5  199.88   16.50
   1   5   5  175.48   17.30
  -1   5  -5  201.28   18.80
   2  -5   5  335.67   30.40
  -2  -5  -5  313.17   29.20
   2  -5   5  278.87   27.00
  -2   5  -5  325.57   29.70
  -2   5  -5  358.06   27.60
   2   5   5  339.07   28.60
   2   5   5  304.67   27.00
   3  -5   5  169.18   17.90
  -3  -5  -5  212.58   20.60
   3  -5   5  195.08   18.00
  -3   5  -5  171.08   17.40
   3   5   5  252.97   19.90
  -3   5  -5  229.88   20.80
   3   5   5  224.68   17.60
  -4  -5  -5   67.09   10.60
   4  -5   5   74.49    8.70
   4   5   5   77.39    8.00
  -4   5  -5   97.79    8.80
   4   5   5   97.99   10.30
  -4   5  -5   84.29   10.70
   5  -5   5    1.40    1.60
  -5  -5  -5   -1.10    3.60
   5  -5   5    3.00    2.00
   5   5   5    7.70    3.20
  -5   5  -5    3.50    2.50
   5   5   5    3.60    1.70
   6  -5   5   10.20    3.00
  -6  -5  -5    8.70    4.70
   6  -5   5   12.20    4.00
   6   5   5   11.20    2.90
   6   5   5   15.50    4.60
  -6   5  -5   16.30    5.80
   7  -5   5    7.30    3.20
  -7  -5  -5    6.70    4.70
   7  -5   5   16.00    3.90
   7   5   5   31.70    6.90
   7   5   5   19.10    3.80
  -7   5  -5   12.70    5.70
  -8  -5  -5  122.89   18.20
   8  -5   5  124.19   15.10
  -8   5  -5  192.48   19.90
   8   5   5  155.48   14.90
   8   5   5  171.28   18.30
  -9  -6   5    4.90    5.10
   9  -6  -5   12.70    5.20
  -9   6   5   13.20    4.70
   9   6  -5   14.70    4.60
   8  -6  -5   36.80    9.80
  -8  -6   5   28.00    8.00
  -8   6   5   41.70    7.80
   8   6  -5   46.80    7.10
  -8   6   5   35.30    6.00
   7  -6  -5  144.79   18.50
  -7  -6   5  141.99   18.00
  -7   6   5  166.78   16.50
  -6  -6   5   72.59   11.20
   6  -6  -5   65.79   11.50
  -6   6   5   71.59    7.60
  -6   6   5   76.09    7.40
   6   6  -5  104.69   10.20
  -6   6   5   82.49    9.70
  -5  -6   5  534.05   49.99
   5  -6  -5  496.35   49.70
  -5   6   5  557.64   47.20
  -5   6   5  585.64   44.60
  -4  -6   5  539.55   47.20
  -4  -6   5  550.64   52.19
   4  -6  -5  521.45   52.09
  -4   6   5  601.24   49.80
   4   6  -5  629.34   47.60
   4   6  -5  670.23   49.60
  -4   6   5  569.44   47.30
  -3  -6   5   -1.10    1.60
  -3  -6   5    1.60    0.70
   3  -6  -5    0.90    1.80
   3   6  -5    0.20    1.20
  -3   6   5    1.00    0.80
  -3   6   5    1.80    1.70
  -3   6   5    0.30    0.60
   3   6  -5    1.20    0.70
  -2  -6   5   78.19    6.60
  -2  -6   5   58.19    9.30
   2  -6  -5   66.99    9.90
   2  -6  -5   66.89    7.00
   2   6  -5   64.59    6.70
   2   6  -5   78.19    7.60
  -2   6   5   74.19    8.00
  -2   6   5   77.69    6.90
  -1  -6   5   77.29    7.20
  -1  -6   5   78.19   10.40
   1  -6  -5   68.19    8.20
   1  -6  -5   72.79   10.50
  -1   6   5   90.99    8.10
   1   6  -5   75.79    7.80
  -1   6   5   74.59    9.30
  -1   6   5   90.89    8.60
   0  -6   5  672.63   56.49
   0  -6   5  638.54   52.29
   0  -6  -5  659.93   56.59
   0  -6  -5  578.54   53.59
   0   6   5  660.63   53.19
   0   6   5  628.64   54.49
   0   6  -5  655.23   52.49
   1  -6   5   50.19    7.90
   1  -6   5   57.49    5.70
  -1  -6  -5   48.80    6.90
  -1   6  -5   50.69    6.60
   1   6   5   57.89    7.20
  -1   6  -5   54.29    5.50
   1   6   5   58.09    6.00
  -1   6  -5   41.60    7.20
   2  -6   5   76.59    8.10
  -2  -6  -5   91.19   10.50
   2  -6   5   90.49   11.20
  -2   6  -5   92.39    9.10
   2   6   5   80.19    8.00
   2   6   5   90.29    9.90
  -2   6  -5   86.99   10.70
  -2   6  -5   72.09    7.80
   3  -6   5   16.50    3.50
   3  -6   5   15.80    3.50
  -3  -6  -5   19.60    5.70
   3   6   5   22.90    2.90
  -3   6  -5   23.40    5.80
   3   6   5   21.60    4.60
  -3   6  -5   16.80    2.90
  -4  -6  -5   21.90    5.90
   4  -6   5   10.50    2.90
   4  -6   5    8.70    3.10
   4   6   5   13.80    4.30
  -4   6  -5   10.10    2.70
  -4   6  -5   18.60    5.50
   4   6   5   15.30    2.60
   5  -6   5  209.68   20.70
  -5  -6  -5  204.58   24.00
   5   6   5  260.27   23.00
   5   6   5  226.88   19.80
  -5   6  -5  247.38   23.90
   6  -6   5    0.60    2.50
   6  -6   5    0.50    2.00
  -6  -6  -5    1.80    4.20
   6   6   5    0.50    3.20
   6   6   5    1.60    1.60
  -6   6  -5    2.10    3.70
   7  -6   5    1.20    2.70
   7  -6   5    1.80    2.00
  -7  -6  -5    1.40    3.60
  -7   6  -5   -4.60    3.90
   7   6   5   -2.70    2.00
   7   6   5    4.50    3.30
   8  -6   5   17.50    3.60
  -8  -6  -5   11.60    6.00
  -8   6  -5   13.80    5.70
  -8  -7   5   27.30    8.70
   8  -7  -5   29.70    8.70
  -8   7   5   33.70    6.90
   8   7  -5   44.90    7.70
  -7  -7   5  420.66   42.60
   7  -7  -5  421.76   42.80
  -7   7   5  474.25   39.90
  -6  -7   5   35.00    8.70
   6  -7  -5   31.00    8.20
  -6   7   5   24.30    5.70
   6   7  -5   44.60    6.70
  -6   7   5   31.60    3.80
   5  -7  -5  116.09   15.70
  -5  -7   5  133.49   16.40
  -5  -7   5  121.99   10.10
  -5   7   5  122.09   11.10
  -5   7   5  135.79   13.60
  -4  -7   5 2012.90  153.58
   4  -7  -5 1650.23  159.28
  -4  -7   5 1814.52  159.78
   4   7  -5 2028.50  153.78
   4   7  -5 2120.09  156.48
  -4   7   5 1690.23  154.28
  -4   7   5 1805.72  156.28
  -4   7   5 2206.68  154.28
  -3  -7   5   89.49    7.60
  -3  -7   5   84.59   11.90
   3  -7  -5   85.09   12.10
   3   7  -5   87.59    9.40
  -3   7   5   89.29    8.20
   3   7  -5   82.89    7.80
  -3   7   5   86.09    9.50
  -3   7   5   87.79    8.20
  -2  -7   5  518.75   40.70
   2  -7  -5  472.45   41.70
   2  -7  -5  494.45   46.00
  -2  -7   5  519.15   45.90
   2   7  -5  549.85   42.30
   2   7  -5  457.55   40.90
  -2   7   5  520.85   42.60
  -2   7   5  470.95   44.00
   1  -7  -5  368.46   33.80
   1  -7  -5  384.76   37.20
  -1  -7   5  378.76   36.70
  -1  -7   5  394.66   32.30
   1   7  -5  417.96   33.30
  -1   7   5  401.86   33.70
  -1   7   5  388.06   35.30
   0  -7   5  523.25   41.90
   0  -7  -5  454.25   43.60
   0  -7   5  545.15   46.70
   0   7   5  490.75   44.40
   0   7  -5  524.85   42.40
   0   7   5  519.15   42.70
   1  -7   5  573.14   48.40
  -1  -7  -5  483.15   45.80
   1  -7   5  514.65   43.70
   1   7   5  541.65   44.00
  -1   7  -5  531.15   43.90
  -1   7  -5  526.15   46.90
   1   7   5  540.65   46.10
  -2  -7  -5  191.98   19.90
   2  -7   5  210.98   21.30
   2  -7   5  182.58   17.20
   2   7   5  214.48   19.60
  -2   7  -5  179.78   17.10
   2   7   5  192.28   16.90
  -2   7  -5  206.58   20.40
   3  -7   5    2.60    1.70
  -3  -7  -5    1.50    3.10
   3   7   5   -0.60    0.80
  -3   7  -5   -0.80    2.50
  -3   7  -5   -0.20    1.30
   3   7   5    0.70    1.70
   4  -7   5   71.19   10.00
   4  -7   5  100.89    9.90
  -4  -7  -5   88.59   12.40
   4   7   5  106.49    8.90
  -4   7  -5   74.19    9.30
  -4   7  -5  130.59   13.90
   4   7   5  105.29   11.70
   5  -7   5    8.00    3.60
   5  -7   5   11.10    3.10
  -5  -7  -5   19.70    6.50
   5   7   5   18.80    5.00
  -5   7  -5    8.20    2.70
  -5   7  -5   11.00    4.90
  -6  -7  -5   52.69   11.30
   6  -7   5   48.60    7.60
   6  -7   5   43.40    8.10
  -6   7  -5   77.49   10.70
   6   7   5   73.29   10.10
   6   7   5   71.29    6.70
   7  -7   5    9.90    3.80
  -7  -7  -5   30.80    8.30
  -7   7  -5   17.50    6.60
   7   7   5   21.90    6.20
   8  -8  -5   26.50    8.00
  -8  -8   5   16.60    5.80
   8   8  -5   17.70    5.50
  -8   8   5    7.70    4.20
   7  -8  -5  159.68   21.30
  -7  -8   5  148.79   20.60
  -7   8   5  170.88   18.40
   7   8  -5  213.78   19.40
  -6  -8   5   26.20    8.00
   6  -8  -5   21.00    7.20
  -6   8   5   21.20    4.60
  -6   8   5   21.00    5.20
   6   8  -5   31.00    6.00
   5  -8  -5    8.40    4.90
  -5  -8   5    9.60    5.50
  -5   8   5    9.90    3.30
  -5   8   5   13.60    2.40
   5   8  -5   12.20    3.60
   4  -8  -5  395.56   43.40
  -4  -8   5  428.06   43.80
  -4   8   5  459.45   40.20
   4   8  -5  542.15   40.70
  -3  -8   5    9.80    4.60
  -3  -8   5   11.90    1.50
   3  -8  -5   13.50    2.90
   3  -8  -5   13.50    5.30
  -3   8   5    9.50    3.20
  -3   8   5   10.10    2.50
   3   8  -5   13.10    1.70
  -3   8   5   10.50    2.40
  -3   8   5    7.10    4.20
   3   8  -5   10.50    3.20
  -2  -8   5  251.27   22.40
  -2  -8   5  294.47   28.30
   2  -8  -5  283.07   28.60
   2  -8  -5  270.37   24.00
  -2   8   5  285.47   26.60
  -2   8   5  271.47   24.40
   2   8  -5  249.88   22.60
   2   8  -5  286.27   24.30
  -1  -8   5  590.24   53.19
   1  -8  -5  575.54   53.49
  -1  -8   5  609.14   47.80
   1  -8  -5  538.05   49.60
  -1   8   5  576.14   51.29
  -1   8   5  582.84   49.20
   1   8  -5  612.74   49.10
   0  -8   5  997.60   82.49
   0  -8  -5  822.32   78.89
   0  -8   5  959.10   76.89
   0   8   5  966.10   80.19
   0   8   5  952.10   77.69
   0   8  -5  989.80   77.79
   1  -8   5  148.49   13.20
  -1  -8  -5  112.19   15.00
   1  -8   5  166.58   18.00
   1   8   5  139.79   13.20
  -1   8  -5  141.59   13.50
   1   8   5  165.98   16.00
   2  -8   5  723.23   61.09
  -2  -8  -5  575.34   58.49
   2  -8   5  698.23   56.09
   2   8   5  771.02   58.99
   2   8   5  658.23   55.39
  -2   8  -5  627.74   56.09
  -2   8  -5  717.03   59.99
  -3  -8  -5    0.50    3.20
   3  -8   5    2.50    3.90
   3  -8   5    0.30    1.70
   3   8   5    0.40    2.10
  -3   8  -5    2.80    4.00
   3   8   5    2.60    1.10
  -3   8  -5    1.10    1.70
   4  -8   5   26.80    5.80
   4  -8   5   29.10    4.60
  -4  -8  -5   39.40    8.70
  -4   8  -5   50.69    8.30
   4   8   5   38.30    7.70
   4   8   5   36.20    3.90
  -4   8  -5   23.80    4.50
   5  -8   5  110.29   13.20
  -5  -8  -5  111.19   15.70
   5  -8   5  132.69   12.80
  -5   8  -5  113.59   12.20
  -5   8  -5  136.69   16.00
  -6  -8  -5    3.70    5.20
   6  -8   5    0.50    3.10
   6  -8   5    5.50    2.40
   6   8   5    7.50    4.90
  -6   8  -5    1.40    2.10
  -6   8  -5    2.80    3.60
   7  -9  -5   -1.50    2.60
  -7  -9   5   -6.90    4.00
  -7   9   5    1.20    2.30
   7   9  -5   -0.80    3.00
  -6  -9   5   17.60    8.00
   6  -9  -5   11.70    6.50
  -6   9   5   18.70    4.80
   6   9  -5   23.20    5.60
   5  -9  -5   47.10   10.90
  -5  -9   5   40.80   10.10
  -5   9   5   39.70    4.90
  -5   9   5   39.00    7.20
   5   9  -5   45.80    6.80
  -4  -9   5  144.39   18.50
   4  -9  -5  133.59   18.10
  -4   9   5  141.79   15.00
   4   9  -5  161.28   15.40
  -4   9   5  132.39   16.50
  -3  -9   5   -3.40    3.30
   3  -9  -5   -0.70    4.00
   3  -9  -5    1.20    1.80
  -3   9   5    2.70    3.10
  -3   9   5    1.30    1.40
  -3   9   5   -0.80    1.80
   3   9  -5    0.40    1.70
   2  -9  -5    8.50    3.10
  -2  -9   5    8.10    1.90
   2  -9  -5    7.60    5.10
  -2  -9   5    6.80    4.10
   2   9  -5    7.70    3.00
  -2   9   5   12.30    3.40
   2   9  -5   11.80    1.80
  -2   9   5   15.10    5.10
  -1  -9   5    3.10    4.10
  -1  -9   5    9.70    2.10
   1  -9  -5    5.80    3.10
  -1   9   5    4.00    3.20
  -1   9   5    4.10    2.20
   1   9  -5    5.40    2.50
   0  -9  -5    4.50    3.30
   0  -9   5    7.30    2.00
   0  -9   5    9.30    4.60
   0   9   5    3.10    2.80
   0   9  -5    6.00    2.30
   0   9   5    8.70    2.60
   1  -9   5  279.37   25.60
   1  -9   5  311.57   31.00
   1   9   5  297.37   25.60
  -1   9  -5  303.17   26.40
   1   9   5  314.57   29.00
   2  -9   5  192.48   17.70
  -2  -9  -5  158.08   20.10
   2  -9   5  210.78   22.90
  -2   9  -5  191.68   21.30
  -2   9  -5  191.88   18.10
   2   9   5  229.88   21.10
   2   9   5  202.38   16.90
   3  -9   5   71.69    8.70
   3  -9   5   82.59   12.80
  -3  -9  -5   81.19   12.10
  -3   9  -5   75.49   11.70
  -3   9  -5   74.79    8.80
   3   9   5   90.59    7.60
   3   9   5   93.89   11.30
  -4  -9  -5   -3.70    3.50
   4  -9   5    3.60    2.60
   4   9   5    7.00    4.20
  -4   9  -5    3.50    2.40
  -4   9  -5    8.20    4.00
   5  -9   5   -1.60    2.30
   5  -9   5    7.10    2.80
  -5   9  -5   -0.20    2.00
  -5   9  -5    1.30    3.80
   5   9   5    1.40    2.90
  -6  -9  -5    4.30    4.00
   6  -9   5    8.80    3.60
   6  -9   5    0.80    2.10
  -6   9  -5    0.10    3.70
  -6   9  -5    4.90    2.50
   6   9   5    3.20    4.00
  -6 -10   5   77.09   13.10
   6 -10  -5   96.89   14.70
  -6  10   5   65.79   10.00
  -5 -10   5   27.70    8.90
   5 -10  -5   28.50    9.40
  -5  10   5   25.50    7.50
   5  10  -5   48.80    7.20
  -5  10   5   31.20    6.40
  -4 -10   5   19.20    6.80
   4 -10  -5   12.10    5.80
   4  10  -5   23.90    5.40
  -4  10   5   18.10    3.70
  -4  10   5   21.30    6.50
  -4  10   5   15.60    4.20
   3 -10  -5  229.78   26.20
   3 -10  -5  205.38   20.30
  -3 -10   5  222.78   25.90
   3  10  -5  255.07   22.00
  -3  10   5  207.88   21.20
  -3  10   5  227.18   24.20
  -3  10   5  230.68   20.40
   2 -10  -5  224.78   22.30
  -2 -10   5  222.18   26.20
   2 -10  -5  226.38   26.80
   2  10  -5  265.77   22.70
  -2  10   5  246.68   22.30
  -2  10   5  241.88   24.90
  -1 -10   5   -2.60    2.70
  -1 -10   5    1.70    1.60
   1 -10  -5    5.80    3.00
   1  10  -5    1.40    2.40
  -1  10   5    1.30    2.20
  -1  10   5    6.80    2.50
   0 -10  -5   -2.70    2.10
   0 -10   5    4.80    4.80
   0 -10   5    0.20    1.20
   0  10   5    2.40    3.40
   0  10  -5    1.40    2.20
   0  10   5    4.80    2.00
  -1 -10  -5   14.30    5.50
   1 -10   5   23.30    7.80
   1 -10   5   25.50    4.20
   1  10   5   19.80    5.90
  -1  10  -5   25.20    4.30
   1  10   5   18.40    3.40
   2 -10   5    3.60    5.30
  -2 -10  -5   -1.20    2.80
   2 -10   5   -2.00    1.50
  -2  10  -5    3.60    2.20
   2  10   5    5.10    1.40
  -2  10  -5   -0.60    3.20
   2  10   5    1.00    2.50
   3 -10   5  161.78   16.30
  -3 -10  -5  153.88   19.90
   3  10   5  220.28   20.30
  -3  10  -5  170.48   20.00
  -3  10  -5  172.38   16.90
  -4 -10  -5   10.90    5.60
   4 -10   5    2.60    2.40
   4  10   5    2.40    3.90
  -4  10  -5    5.00    4.30
  -4  10  -5   -1.70    1.60
  -5 -10  -5   85.59   14.30
   5 -10   5   84.59   10.20
  -5  10  -5   93.39   10.70
  -5  10  -5  118.99   14.30
  -5  10  -5   71.59    9.60
   5 -11  -5  444.76   49.00
  -5 -11   5  490.45   50.19
  -5  11   5  476.15   44.40
   5  11  -5  593.14   46.10
   4 -11  -5   10.60    4.60
  -4 -11   5    4.60    5.10
  -4  11   5    2.20    2.30
  -4  11   5    4.30    4.00
   4  11  -5    2.50    2.50
   3 -11  -5    4.70    2.50
   3 -11  -5   14.60    6.60
  -3 -11   5    3.20    5.20
  -3  11   5   17.20    4.10
  -3  11   5    8.90    4.90
   3  11  -5    9.10    3.80
  -3  11   5   14.50    3.40
   2 -11  -5   -0.90    2.40
  -2 -11   5    2.00    3.70
  -2  11   5    5.20    3.80
  -2  11   5    6.30    2.80
   2  11  -5    0.50    2.30
   1 -11  -5   -4.20    2.90
  -1 -11   5    0.70    1.50
  -1 -11   5    0.70    4.20
  -1  11   5    0.10    3.30
   1  11  -5    0.00    1.40
  -1  11   5    5.90    1.90
   1  11  -5   -3.70    1.70
   0 -11  -5   34.70    7.40
   0 -11   5   35.90    9.30
   0 -11   5   35.00    5.10
   0  11  -5   38.10    4.80
   0  11  -5   39.40    6.40
   0  11   5   53.19    9.10
   0  11   5   37.50    5.10
  -1 -11  -5  147.49   20.10
   1 -11   5  183.38   22.90
   1 -11   5  204.68   18.00
  -1  11  -5  210.68   19.20
   1  11   5  199.48   17.20
   1  11   5  247.68   22.70
  -1  11  -5  187.18   21.30
  -1  11  -5  186.28   17.80
   2 -11   5  212.78   23.90
   2 -11   5  186.68   17.80
  -2 -11  -5  148.39   20.20
  -2  11  -5  190.08   17.90
  -2  11  -5  188.58   21.60
  -2  11  -5  214.78   18.80
  -3 -11  -5   45.50   11.10
   3 -11   5   56.69    7.70
   3 -11   5   81.29   12.40
  -3  11  -5   64.29   10.80
   3  11   5   77.49   10.50
  -3  11  -5   59.69    7.80
  -3  11  -5   63.29    8.50
  -4 -11  -5    3.00    4.60
   4 -11   5    0.20    2.20
  -4  11  -5   -0.20    1.70
  -4  11  -5   -1.10    2.70
   4  11   5   -2.10    2.60
  -4  11  -5   -1.00    3.90
  -3 -12   5    8.50    5.60
  -3  12   5    7.30    3.30
   3  12  -5   10.50    3.80
   2 -12  -5    3.70    3.30
  -2 -12   5   11.20    4.70
   2  12  -5    9.80    3.90
  -2  12   5   10.90    6.10
  -2  12   5   18.80    4.30
  -1 -12   5   19.30    8.20
   1 -12  -5   16.20    4.70
  -1  12   5    7.00    3.80
   1  12  -5   14.30    4.70
   0 -12  -5   91.59   13.80
   0 -12   5  130.49   18.00
   0  12  -5  102.29   12.40
   0  12   5  136.79   15.60
  -1 -12  -5    5.90    4.40
   1 -12   5    3.30    2.40
   1 -12   5    3.90    4.90
  -1  12  -5   -2.30    1.90
   1  12   5    9.80    3.40
  -1  12  -5    0.10    3.30
   2 -12   5    2.60    4.10
  -2 -12  -5    4.00    4.60
   2 -12   5    3.50    2.70
  -2  12  -5   -1.50    2.10
   2  12   5    4.10    4.30
  -2  12  -5   -4.10    2.80
  -2  12  -5    5.70    3.30
  10   0  -6  204.08   21.80
 -10   0   6  212.38   20.50
 -10   0   6  200.58   21.40
  -9   0   6   43.50    7.00
   9   0  -6   43.00    7.50
  -9   0   6   44.40    6.70
   8   0  -6  169.48   18.50
  -8   0   6  186.88   17.50
  -8   0   6  174.88   18.00
  -7   0   6    5.40    2.70
   7   0  -6    4.60    2.90
  -6   0   6  352.76   32.40
   6   0  -6  376.46   33.30
  -6   0   6  376.66   32.20
  -5   0   6  233.58   20.60
  -5   0   6  212.98   20.50
   5   0  -6  232.58   21.40
  -4   0   6   41.00    5.40
   4   0  -6   49.50    6.40
  -4   0   6   38.00    5.30
   4   0  -6   50.89    5.40
   3   0  -6   45.40    5.90
   3   0  -6   47.70    5.10
  -3   0   6   41.80    5.30
  -3   0   6   44.10    5.10
   2   0  -6   47.40    5.60
   2   0  -6   56.79    6.50
  -2   0   6   47.80    5.90
  -2   0   6   65.99    6.40
  -2   0   6   55.79    6.00
   1   0  -6 1576.84  135.39
  -1   0   6 1764.32  135.59
   1   0  -6 1578.04  134.99
  -1   0   6 1622.54  135.29
  -1   0   6 1831.62  135.19
   0   0   6  315.57   29.30
   0   0  -6  323.87   29.00
   0   0   6  366.56   29.50
   0   0  -6  354.66   30.00
   0   0   6  354.66   28.90
   0   0  -6  368.06   29.60
   1   0   6 1380.06  103.69
   1   0   6 1216.48  104.59
  -1   0  -6 1272.87  105.19
   2   0   6   55.59    5.70
  -2   0  -6   47.70    5.10
   2   0   6   73.79    6.30
  -3   0  -6  807.22   63.09
   3   0   6  653.03   60.99
   3   0   6  780.62   60.69
   4   0   6    0.70    1.30
   4   0   6    2.30    1.20
  -4   0  -6    1.90    1.80
   5   0   6  172.38   15.60
  -5   0  -6  197.08   18.50
   5   0   6  137.79   15.10
  -6   0  -6 9999.00  710.83
   6   0   6 7636.14  706.43
   6   0   6 8896.71  707.33
   7   0   6   85.59   10.40
   7   0   6   71.79    9.00
  -7   0  -6   90.99   12.20
  -8   0  -6  462.75   41.20
   8   0   6  407.66   37.60
   8   0   6  379.76   36.00
 -10  -1   6   -2.30    3.10
 -10  -1   6    0.30    2.30
  10  -1  -6   -0.60    1.90
  10   1  -6    0.00    1.70
 -10   1   6   -0.80    2.70
 -10   1   6    9.50    3.60
  -9  -1   6  159.38   15.80
   9  -1  -6  149.69   17.40
  -9  -1   6  159.28   17.20
  -9   1   6  152.18   16.00
  -9   1   6  149.79   16.20
   9   1  -6  160.88   17.30
  -8  -1   6  459.55   42.00
  -8  -1   6  480.95   40.70
   8  -1  -6  456.15   42.50
  -8   1   6  489.95   41.20
   8   1  -6  474.75   42.00
  -8   1   6  454.45   41.00
  -7  -1   6  312.07   30.30
   7  -1  -6  329.07   31.00
  -7  -1   6  354.96   29.40
  -7   1   6  310.67   29.30
  -7   1   6  344.97   29.70
   7   1  -6  331.27   30.20
   6  -1  -6  900.51   79.49
  -6  -1   6  977.50   78.09
  -6  -1   6  904.21   78.99
   6   1  -6  980.90   78.99
  -6   1   6  913.91   77.89
  -6   1   6  994.90   78.59
  -5  -1   6  600.54   49.20
   5  -1  -6  607.54   50.79
  -5  -1   6  564.64   49.80
  -5   1   6  535.55   48.60
   5   1  -6  598.84   49.70
  -5   1   6  613.14   49.60
  -4  -1   6    4.70    1.90
  -4  -1   6    4.20    1.60
   4  -1  -6    5.40    2.70
   4  -1  -6    5.10    1.30
  -4   1   6    4.10    1.70
   4   1  -6    3.50    1.60
  -4   1   6    1.70    1.20
   3  -1  -6 1239.28   98.39
  -3  -1   6 1236.48   96.99
  -3  -1   6 1103.79   97.19
   3  -1  -6 1190.08   95.89
   3   1  -6 1274.87   97.39
  -3   1   6 1197.88   96.09
  -3   1   6 1188.68   97.19
   3   1  -6 1096.39   96.99
   2  -1  -6  137.39   13.00
   2  -1  -6  118.79   11.20
   2  -1  -6  128.99   11.00
  -2  -1   6  146.59   12.10
  -2  -1   6  116.99   12.20
  -2   1   6  140.99   12.30
   2   1  -6  119.99   11.90
   2   1  -6  118.29   12.00
   1  -1  -6  155.48   14.90
   1  -1  -6  165.38   16.00
  -1  -1   6  174.28   15.30
   1  -1  -6  180.48   14.80
  -1  -1   6  195.08   16.40
  -1   1   6  178.18   15.70
   1   1  -6  179.58   15.30
   1   1  -6  138.49   15.40
   1   1  -6  175.68   15.70
  -1   1   6  172.08   15.50
   0  -1   6 1734.23  128.79
   0  -1   6 1569.04  127.39
   0  -1  -6 1730.83  128.19
   0  -1  -6 1453.65  127.79
   0  -1  -6 1809.62  127.59
   0   1   6 1647.74  127.69
   0   1   6 1480.85  127.59
   0   1   6 1333.17  126.89
   0   1  -6 1489.25  126.59
   0   1  -6 1627.84  128.09
   0   1   6 1500.75  127.39
   1  -1   6  447.46   38.00
   1   1   6  464.15   38.30
   1   1   6  474.25   37.80
  -1   1  -6  441.56   38.90
   2  -1   6  557.94   46.50
  -2   1  -6  561.44   47.80
   2   1   6  532.85   46.50
   2   1   6  596.14   46.20
   3  -1   6  817.62   61.09
   3  -1   6  690.23   61.39
   3   1   6  705.93   61.19
  -3   1  -6  805.22   63.49
   3   1   6  732.03   61.49
   4  -1   6   68.59    7.50
   4  -1   6   64.49    7.10
   4   1   6   71.19    7.20
   4   1   6   83.79    7.60
  -4   1  -6   58.79    6.40
  -5  -1  -6  538.05   46.10
   5  -1   6  470.75   43.30
   5   1   6  536.25   43.50
   6  -1   6    7.20    3.00
   6  -1   6    4.90    2.70
  -6  -1  -6    3.70    3.70
  -6   1  -6    8.90    4.90
   6   1   6    4.50    2.20
   6   1   6    8.60    3.50
   7  -1   6   14.80    3.90
   7  -1   6    6.20    3.20
  -7  -1  -6    8.80    4.60
   7   1   6    8.80    3.40
   7   1   6    9.20    3.20
  -7   1  -6   18.40    6.90
   8  -1   6    8.90    4.30
  -8  -1  -6   10.50    5.30
   8  -1   6   10.00    3.20
   8   1   6    6.70    3.30
   8   1   6    7.40    4.00
  -8   1  -6    8.50    4.60
 -10  -2   6   28.20    7.10
  10  -2  -6   24.20    6.30
 -10  -2   6   16.10    4.70
 -10   2   6   31.40    6.20
 -10   2   6   26.70    5.50
  10   2  -6   32.30    5.50
   9  -2  -6   72.79   11.40
  -9  -2   6   90.09   11.60
  -9  -2   6   76.69    9.40
   9   2  -6   85.19   11.00
  -9   2   6   77.69    9.90
  -9   2   6   85.59   10.20
  -8  -2   6    0.90    1.60
  -8  -2   6    0.70    2.60
   8  -2  -6    2.70    3.70
   8   2  -6    2.30    2.80
  -8   2   6    3.10    2.30
  -8   2   6    1.40    1.80
  -7  -2   6  505.85   47.80
  -7  -2   6  563.44   46.20
   7  -2  -6  509.15   48.30
  -7   2   6  566.04   47.00
   7   2  -6  566.54   47.20
  -7   2   6  544.15   46.00
   6  -2  -6  199.08   20.30
  -6  -2   6  188.18   19.70
   6  -2  -6  214.68   17.30
  -6  -2   6  184.58   18.00
   6   2  -6  194.58   18.80
  -6   2   6  192.38   18.70
  -5  -2   6   -1.90    1.40
   5  -2  -6   -0.40    0.80
   5  -2  -6   -1.00    1.00
  -5  -2   6    0.90    1.00
  -5   2   6    0.90    0.90
  -5   2   6    0.80    1.30
   5   2  -6    0.70    1.60
  -4  -2   6   26.10    4.90
   4  -2  -6   38.00    3.10
   4  -2  -6   29.80    6.30
  -4  -2   6   32.50    4.30
  -4   2   6   27.60    3.10
  -4   2   6   30.70    4.60
   3  -2  -6 2625.44  208.78
  -3  -2   6 2601.44  206.78
  -3  -2   6 2350.96  207.68
  -3   2   6 2616.54  207.28
   3   2  -6 2654.93  206.88
  -2  -2   6   -1.00    1.10
   2  -2  -6    4.50    2.40
  -2  -2   6    0.50    0.70
  -2  -2   6    0.20    0.80
   2  -2  -6    1.20    0.50
   2  -2  -6    1.90    0.50
  -2   2   6   -0.50    0.80
   2   2  -6    1.60    1.00
   1  -2  -6  113.39   13.00
  -1  -2   6  129.59   13.40
  -1  -2   6  151.58   11.50
  -1  -2   6  121.49   12.00
   1  -2  -6  123.99   11.70
  -1   2   6  148.39   12.70
  -1   2   6  121.29   11.50
   1   2  -6  148.79   11.90
   0  -2   6   60.29    7.20
   0  -2   6   58.89    4.70
   0  -2   6   48.20    5.60
   0  -2  -6   50.19    6.60
   0   2   6   49.60    5.80
   0   2   6   55.19    6.20
   0   2   6   59.19    5.80
   0   2  -6   54.89    6.70
   0   2   6   51.09    6.10
   0   2  -6   54.99    4.90
   1  -2   6  488.25   41.20
   1   2   6  489.65   41.40
   1   2   6  530.95   41.70
  -1   2  -6  485.85   42.60
   2  -2   6  928.51   77.99
  -2  -2  -6 1114.29   79.69
  -2   2  -6  913.31   79.49
   2   2   6  876.71   77.89
   2   2   6  964.40   78.19
   3  -2   6  348.07   30.10
   3  -2   6  297.47   29.10
   3   2   6  366.46   30.00
  -3   2  -6  397.06   32.30
   3   2   6  384.36   30.40
  -4  -2  -6  106.49   11.50
   4  -2   6   79.79    8.80
   4  -2   6   81.09    9.20
   4   2   6   91.89    9.10
  -4   2  -6  112.39   11.70
   4   2   6   96.79    9.50
   5  -2   6    4.90    2.10
   5  -2   6    5.40    2.30
  -5  -2  -6    7.60    3.90
   5   2   6    5.80    2.30
   5   2   6    7.80    2.60
  -5   2  -6    4.20    3.60
   6  -2   6  362.96   33.90
  -6  -2  -6  442.36   37.80
   6  -2   6  378.56   34.50
   6   2   6  397.66   33.80
   7  -2   6    9.70    4.00
  -7  -2  -6   13.90    6.20
  -7   2  -6   22.70    7.00
   7   2   6   18.00    4.90
   7   2   6   13.20    3.50
  -8  -2  -6    5.70    4.20
   8  -2   6    8.40    3.60
   8  -2   6    6.80    4.10
   8   2   6   10.80    3.70
  -8   2  -6    6.60    5.50
   8   2   6    7.00    4.40
  10  -3  -6    7.70    4.10
 -10  -3   6    6.00    4.20
 -10  -3   6    1.50    3.30
 -10   3   6    2.60    2.60
  10   3  -6    8.20    2.70
   9  -3  -6  285.77   32.10
  -9  -3   6  340.87   29.60
  -9  -3   6  298.37   31.90
  -9   3   6  375.36   31.40
   9   3  -6  352.56   31.60
   8  -3  -6    1.50    2.70
  -8  -3   6    0.70    2.10
  -8  -3   6   -1.20    2.90
   8   3  -6   -1.30    1.60
  -8   3   6   -2.40    1.90
  -7  -3   6  353.76   35.70
  -7  -3   6  402.26   33.50
   7  -3  -6  392.36   36.60
  -7   3   6  368.36   32.90
   7   3  -6  397.56   34.50
  -7   3   6  401.76   34.60
  -6  -3   6  387.56   30.10
  -6  -3   6  279.97   31.40
   6  -3  -6  349.17   32.80
   6  -3  -6  336.67   28.50
   6   3  -6  372.16   30.80
  -6   3   6  366.26   31.00
  -6   3   6  320.77   28.90
   5  -3  -6    3.40    2.40
  -5  -3   6    2.10    2.40
  -5  -3   6    4.30    1.80
  -5   3   6    2.00    0.70
  -5   3   6    2.70    1.60
  -5   3   6    3.70    0.90
   5   3  -6    2.90    1.70
  -4  -3   6  261.47   22.10
   4  -3  -6  242.58   24.50
  -4  -3   6  235.58   23.90
  -4   3   6  258.47   23.00
   4   3  -6  261.97   22.40
  -3  -3   6 1337.27  105.49
  -3  -3   6 1210.08  107.29
   3  -3  -6 1265.07  108.09
   3   3  -6 1404.56  105.69
  -3   3   6 1282.37  106.29
  -2  -3   6  405.06   33.70
   2  -3  -6  366.86   35.80
  -2  -3   6  439.16   33.70
  -2  -3   6  382.46   35.50
   2   3  -6  424.36   33.60
  -2   3   6  390.36   34.40
  -1  -3   6  246.08   21.30
   1  -3  -6  226.78   23.10
   1  -3  -6  258.27   21.00
  -1  -3   6  245.28   23.30
  -1  -3   6  263.17   20.80
  -1   3   6  235.88   21.90
  -1   3   6  239.48   20.80
   1   3  -6  266.97   20.90
   0  -3   6  753.32   59.59
   0  -3   6  656.13   58.59
   0  -3   6  799.62   62.29
   0  -3  -6  658.83   61.39
   0   3  -6  728.93   58.99
   0   3  -6  735.53   61.39
   0   3  -6  858.31   58.79
   0   3   6  651.33   60.19
   0   3   6  708.23   59.49
   0   3   6  746.83   60.29
  -1  -3  -6  175.98   15.40
   1  -3   6  157.08   14.30
   1  -3   6  170.88   16.70
  -1   3  -6  151.98   15.90
   1   3   6  164.98   14.80
   1   3   6  151.28   14.90
  -2  -3  -6  682.33   53.59
   2  -3   6  596.04   51.79
  -2   3  -6  617.84   53.79
   2   3   6  573.04   51.79
   2   3   6  685.63   52.69
   3  -3   6   35.70    3.90
   3  -3   6   38.10    4.80
  -3  -3  -6   55.59    7.00
  -3   3  -6   37.00    3.50
  -3   3  -6   41.80    6.30
   3   3   6   48.70    4.90
   4  -3   6   90.49   10.30
  -4  -3  -6  129.79   13.50
   4  -3   6  106.29   10.90
  -4   3  -6  126.39   13.40
   4   3   6  129.59   11.80
  -4   3  -6   94.19    9.50
   4   3   6  131.49   10.90
  -5  -3  -6   19.00    5.70
   5  -3   6   18.40    3.90
   5  -3   6   16.80    3.70
  -5   3  -6   20.90    5.50
   5   3   6   16.10    4.00
   5   3   6   18.50    3.40
  -6  -3  -6   -0.60    3.80
   6  -3   6    2.50    1.80
   6  -3   6    4.90    2.50
   6   3   6    2.50    2.20
   6   3   6    7.30    3.40
  -6   3  -6    0.40    2.30
   7  -3   6   56.99    9.20
   7  -3   6   77.09    9.20
  -7  -3  -6   62.59   11.20
  -7   3  -6  103.19   13.00
   7   3   6   95.59   11.00
   7   3   6   86.49    9.00
  -8  -3  -6   34.50    9.10
   8  -3   6   38.90    6.30
   8   3   6   39.90    8.70
  -8   3  -6   52.79   11.30
   8   3   6   44.80    6.50
  -9  -4   6   11.40    3.60
   9  -4  -6    9.00    4.80
  -9  -4   6   17.90    6.20
   9   4  -6   13.40    4.70
  -9   4   6   16.10    5.00
   8  -4  -6   59.29   10.40
  -8  -4   6   55.19    7.30
  -8  -4   6   51.99    9.60
  -8   4   6   67.39    9.00
   8   4  -6   69.29    9.10
   7  -4  -6  282.57   29.30
  -7  -4   6  260.27   28.40
  -7  -4   6  320.57   25.90
   7   4  -6  303.67   27.10
  -7   4   6  305.57   27.30
  -7   4   6  303.37   25.10
  -7   4   6  262.87   24.80
   6  -4  -6   56.79    9.10
  -6  -4   6   58.49    6.40
  -6  -4   6   56.39    8.50
   6   4  -6   56.79    7.40
  -6   4   6   46.90    5.20
  -6   4   6   54.49    7.40
  -6   4   6   55.49    5.40
   5  -4  -6   11.90    4.70
  -5  -4   6   10.20    2.40
  -5  -4   6    6.30    3.00
  -5   4   6    4.70    2.30
   5   4  -6    8.50    2.90
  -4  -4   6    5.80    2.80
   4  -4  -6    1.00    1.70
  -4  -4   6    5.60    1.60
  -4   4   6    3.10    1.90
   4   4  -6    2.70    1.80
  -3  -4   6   75.59    7.60
   3  -4  -6   71.59    9.90
  -3  -4   6   72.29    9.70
  -3   4   6   77.99    8.60
   3   4  -6   87.09    8.10
   2  -4  -6  163.68   18.40
  -2  -4   6  173.68   18.30
  -2  -4   6  176.68   15.80
   2   4  -6  203.68   16.10
  -2   4   6  185.28   16.90
   1  -4  -6  946.71   85.79
   1  -4  -6  982.00   82.89
  -1  -4   6  968.90   82.79
  -1  -4   6  989.30   82.89
  -1  -4   6 1055.69   86.09
  -1   4   6 1072.39   82.59
  -1   4   6 1025.10   83.89
   1   4  -6 1147.59   82.79
   0  -4   6  794.12   61.69
   0  -4  -6  725.93   62.29
   0  -4  -6  717.93   64.29
   0  -4   6  665.23   61.09
   0  -4   6  802.82   64.89
   0   4   6  828.32   61.89
   0   4  -6  830.52   60.99
   0   4  -6  736.93   61.79
   0   4   6  677.43   62.79
   0   4   6  788.02   62.49
  -1  -4  -6  570.14   46.30
   1  -4   6  552.34   48.00
   1  -4   6  530.65   44.90
  -1   4  -6  544.05   47.30
   1   4   6  553.94   45.50
  -1   4  -6  586.74   44.00
   1   4   6  511.85   45.90
  -1   4  -6  512.95   43.70
  -2  -4  -6   26.40    5.20
   2  -4   6   26.80    3.50
   2   4   6   25.40    3.50
  -2   4  -6   24.40    2.10
  -2   4  -6   25.50    5.50
  -2   4  -6   21.20    2.00
   2   4   6   29.50    4.20
   3  -4   6   22.60    3.10
  -3  -4  -6   39.00    6.20
   3  -4   6   34.80    4.20
  -3   4  -6   43.50    6.70
  -3   4  -6   23.90    2.80
  -3   4  -6   30.70    2.90
   3   4   6   37.20    4.10
   4  -4   6   12.60    3.00
  -4  -4  -6   25.00    5.80
   4  -4   6    9.90    2.50
  -4   4  -6   11.90    1.90
   4   4   6   20.40    3.00
  -4   4  -6   13.00    4.40
   4   4   6   18.30    4.20
  -5  -4  -6  308.97   30.80
   5  -4   6  289.87   27.70
   5   4   6  303.57   27.10
  -5   4  -6  368.66   31.20
   5   4   6  324.57   28.90
  -6  -4  -6   52.49   10.90
   6  -4   6   45.90    6.90
   6  -4   6   48.40    7.00
  -6   4  -6   75.59   10.90
   6   4   6   59.09    6.80
   6   4   6   64.59    8.60
  -7  -4  -6   62.09   11.00
   7  -4   6   44.60    7.70
   7  -4   6   57.49    7.90
   7   4   6   55.79    7.10
   7   4   6   71.29    9.90
  -7   4  -6   82.79   12.00
  -8  -4  -6   41.90   10.60
   8  -4   6   42.50    6.80
   8   4   6   63.99    9.90
   8   4   6   44.20    7.00
  -8   4  -6   73.99   11.10
   9  -5  -6   -0.10    2.40
  -9  -5   6    4.00    2.20
  -9  -5   6    1.40    3.80
   9   5  -6   -1.70    2.90
  -8  -5   6   78.69    8.70
   8  -5  -6   72.69   12.40
  -8  -5   6   58.69   10.40
   8   5  -6   85.39   10.50
  -8   5   6   90.19   10.70
  -7  -5   6    6.70    4.50
   7  -5  -6    4.10    3.70
  -7  -5   6    5.50    2.20
   7   5  -6    5.10    2.80
  -7   5   6    7.20    3.20
  -7   5   6    4.20    1.40
  -6  -5   6   66.09   11.20
   6  -5  -6   76.99   11.60
  -6  -5   6   92.09    8.50
  -6   5   6   68.89    9.30
   6   5  -6   90.89    9.70
   5  -5  -6  156.48   18.90
  -5  -5   6  183.08   15.40
  -5  -5   6  141.69   18.20
   5   5  -6  187.58   16.70
  -5   5   6  170.78   16.90
  -4  -5   6  155.68   17.90
  -4  -5   6  159.58   14.60
   4  -5  -6  155.18   18.20
   4   5  -6  192.18   15.90
  -4   5   6  161.98   16.20
   3  -5  -6  207.58   24.10
  -3  -5   6  243.88   20.90
  -3  -5   6  230.88   24.20
   3   5  -6  294.77   22.00
  -3   5   6  245.28   22.50
  -2  -5   6   72.59    9.90
   2  -5  -6   65.69    6.60
   2  -5  -6   72.99   10.20
  -2  -5   6   79.29    7.30
   2   5  -6   87.99    7.80
  -2   5   6   72.89    8.40
  -2   5   6   85.99    6.60
   1  -5  -6  160.08   15.80
   1  -5  -6  166.28   18.60
  -1  -5   6  177.28   15.40
  -1  -5   6  187.48   19.00
  -1  -5   6  174.58   15.80
  -1   5   6  208.08   15.50
  -1   5   6  159.68   17.20
   1   5  -6  187.18   15.50
  -1   5   6  179.68   16.60
   0  -5  -6  273.57   25.50
   0  -5   6  310.07   28.30
   0  -5  -6  284.87   27.90
   0  -5   6  313.57   24.70
   0   5  -6  288.87   24.20
   0   5   6  264.77   26.10
   0   5  -6  298.87   25.50
   0   5   6  304.97   25.60
   1  -5   6   15.50    2.80
   1  -5   6   18.60    4.90
  -1  -5  -6   17.80    4.10
   1   5   6   14.30    3.60
  -1   5  -6   13.90    1.90
  -1   5  -6   15.80    2.30
  -1   5  -6   13.70    4.00
   1   5   6   15.90    3.20
   2  -5   6  204.68   20.20
  -2  -5  -6  235.88   22.30
   2  -5   6  227.78   23.40
  -2   5  -6  208.28   22.50
   2   5   6  250.27   21.80
   2   5   6  221.18   20.20
  -2   5  -6  269.77   19.70
  -3  -5  -6   17.70    4.90
   3  -5   6   23.60    4.00
  -3   5  -6   13.20    2.10
   3   5   6   20.20    2.90
   3   5   6   17.10    4.20
  -3   5  -6   21.20    2.50
  -3   5  -6   18.20    4.90
   4  -5   6   50.89    6.20
  -4  -5  -6   50.59    8.30
  -4   5  -6   53.29    5.30
  -4   5  -6   53.49    8.60
   4   5   6   47.70    5.80
   4   5   6   55.69    7.50
   5  -5   6    1.70    2.00
   5  -5   6    1.10    2.20
  -5  -5  -6    7.60    4.50
   5   5   6    2.70    1.70
   5   5   6    3.80    2.40
  -5   5  -6    6.40    4.10
   6  -5   6    9.60    3.40
  -6  -5  -6   15.80    6.10
   6  -5   6   12.40    3.60
  -6   5  -6   21.70    6.60
   6   5   6   18.80    3.60
   6   5   6   30.80    6.30
  -7  -5  -6    8.90    6.10
   7  -5   6    3.40    2.90
   7  -5   6   12.30    3.90
   7   5   6   16.60    5.50
   7   5   6   11.90    3.50
  -7   5  -6    4.80    4.30
   8  -5   6    5.90    4.60
   8  -5   6   19.10    4.50
  -8   5  -6   24.50    7.20
   8   5   6   20.10    4.90
   8   5   6   15.80    6.00
   9  -6  -6    0.30    3.70
  -9  -6   6    1.40    4.40
  -9   6   6   -2.20    2.50
   9   6  -6    2.60    2.50
  -8  -6   6    4.20    1.90
  -8  -6   6    6.20    4.40
   8  -6  -6    6.30    3.90
   8   6  -6    2.80    2.60
  -8   6   6    7.10    3.90
  -7  -6   6  110.99   15.60
   7  -6  -6  117.59   16.70
  -7   6   6  137.19   14.40
   7   6  -6  137.09   14.30
  -6  -6   6  129.89   11.50
  -6  -6   6  121.69   16.00
   6  -6  -6  109.29   15.70
  -6   6   6  116.89   13.60
   6   6  -6  140.99   13.80
   5  -6  -6   -4.80    2.20
  -5  -6   6    0.50    0.90
  -5  -6   6    1.00    1.80
  -5  -6   6   -1.00    2.70
  -5   6   6    1.50    2.30
   5   6  -6   -1.50    1.10
   5   6  -6    1.20    2.00
  -4  -6   6  802.12   73.49
   4  -6  -6  786.42   73.69
  -4  -6   6  847.42   68.59
  -4   6   6  868.71   70.99
   4   6  -6  912.91   68.99
   3  -6  -6 1627.34  144.79
  -3  -6   6 1677.53  144.59
  -3  -6   6 1753.32  139.79
   3   6  -6 1692.73  140.29
  -3   6   6 1735.13  141.89
   3   6  -6 1944.41  141.29
  -2  -6   6  242.78   24.30
  -2  -6   6  245.88   20.00
   2  -6  -6  219.58   24.20
   2   6  -6  233.18   20.80
  -2   6   6  243.68   21.70
  -1  -6   6   13.30    2.30
  -1  -6   6   15.90    5.00
   1  -6  -6    8.80    4.50
   1  -6  -6   13.30    3.00
  -1   6   6   14.30    2.50
  -1   6   6   11.70    2.90
   1   6  -6   14.90    2.40
  -1   6   6   12.40    3.90
   0  -6   6  140.29   16.20
   0  -6   6  139.49   12.50
   0  -6  -6  144.09   13.90
   0   6  -6  144.89   12.50
   0   6   6  153.98   13.60
   0   6   6  112.29   14.00
   0   6  -6  146.39   14.00
   1  -6   6  362.16   32.00
   1  -6   6  323.97   27.60
  -1  -6  -6  318.97   29.40
  -1   6  -6  309.37   30.30
  -1   6  -6  330.17   28.20
   1   6   6  319.37   29.50
   1   6   6  340.87   28.10
  -1   6  -6  314.57   27.00
   2  -6   6   58.19    9.30
  -2  -6  -6   46.30    7.30
   2  -6   6   51.49    6.20
  -2   6  -6   63.99    8.70
   2   6   6   59.59    7.80
  -2   6  -6   57.39    6.30
   2   6   6   56.29    6.20
  -2   6  -6   54.49    5.40
   3  -6   6   64.79    6.60
  -3  -6  -6   50.89    8.30
   3   6   6   46.80    5.50
  -3   6  -6   65.39    6.00
   3   6   6   54.19    7.40
  -3   6  -6   65.39    9.30
  -3   6  -6   39.60    5.10
  -4  -6  -6   79.49   11.20
   4  -6   6   58.89    7.60
   4  -6   6   84.29    8.40
  -4   6  -6   66.79    7.10
  -4   6  -6   92.19   11.60
   5  -6   6  290.87   29.10
  -5  -6  -6  311.57   32.70
   5   6   6  322.67   28.40
   5   6   6  382.16   31.80
  -5   6  -6  375.46   33.10
  -6  -6  -6  180.08   22.10
   6  -6   6  164.78   18.10
   6   6   6  185.98   17.50
  -6   6  -6  218.98   22.30
   6   6   6  230.78   21.10
  -7  -6  -6   88.39   13.90
   7  -6   6   78.29   10.80
   7   6   6  124.39   10.90
  -7   6  -6  113.29   15.00
  -8  -7   6  227.48   27.00
   8  -7  -6  216.48   27.20
  -8   7   6  239.68   24.50
   8   7  -6  296.17   25.40
  -7  -7   6   16.20    6.60
   7  -7  -6   12.80    6.30
   7   7  -6   17.00    4.80
  -7   7   6    9.10    3.40
  -6  -7   6    3.40    4.10
   6  -7  -6    0.30    4.00
  -6   7   6   -0.70    1.80
   6   7  -6   -0.30    2.00
  -5  -7   6  163.58   15.70
   5  -7  -6  208.98   22.50
  -5  -7   6  203.48   22.40
  -5   7   6  224.88   19.30
   4  -7  -6  289.97   32.40
  -4  -7   6  343.17   27.00
  -4  -7   6  317.37   32.80
   4   7  -6  351.66   29.30
   4   7  -6  353.46   27.40
  -4   7   6  287.77   29.30
  -3  -7   6   -0.40    0.80
   3  -7  -6   -2.00    1.40
  -3  -7   6   -0.10    3.10
  -3   7   6    2.40    1.50
   3   7  -6    1.10    1.00
  -3   7   6    0.00    0.50
   3   7  -6    0.00    1.60
  -3   7   6    2.00    0.70
  -2  -7   6    3.60    1.30
   2  -7  -6    3.20    3.90
   2  -7  -6    3.30    1.60
  -2  -7   6    4.40    3.20
  -2   7   6    3.70    1.30
  -2   7   6    5.70    2.30
  -2   7   6    1.90    2.60
   2   7  -6    5.00    2.00
   1  -7  -6  637.64   59.79
  -1  -7   6  694.43   59.79
  -1  -7   6  688.23   54.69
   1  -7  -6  609.54   55.79
  -1   7   6  643.64   57.69
  -1   7   6  706.43   56.19
   1   7  -6  707.63   55.39
   0  -7  -6   37.70    5.70
   0  -7   6   38.00    4.40
   0  -7   6   34.10    7.90
   0   7  -6   38.70    4.60
   0   7   6   31.20    4.80
   0   7   6   44.90    6.80
   1  -7   6   19.00    5.90
   1  -7   6   19.60    3.20
  -1  -7  -6   22.50    5.00
   1   7   6   23.80    3.60
   1   7   6   23.90    5.20
  -1   7  -6   20.80    3.10
  -1   7  -6   22.30    5.80
  -2  -7  -6   42.00    7.80
   2  -7   6   52.09    6.20
   2  -7   6   61.69    9.90
  -2   7  -6   66.19    7.10
  -2   7  -6   53.39    5.80
  -2   7  -6   61.69    9.40
   2   7   6   66.19    8.40
   2   7   6   57.59    6.30
   3  -7   6  379.26   36.80
  -3  -7  -6  415.76   39.90
  -3   7  -6  480.85   41.10
   3   7   6  472.45   36.40
   4  -7   6   75.29    8.80
  -4  -7  -6   64.39   10.80
   4   7   6   81.49   10.50
  -4   7  -6   86.79   11.60
   4   7   6   85.29    8.00
   5  -7   6   67.59    8.20
  -5  -7  -6   72.29   11.70
  -5   7  -6   68.99   10.50
  -5   7  -6   50.59    7.00
   5   7   6   76.59    7.30
   5   7   6   76.19   10.30
   6  -7   6   -0.70    2.30
  -6  -7  -6    6.00    5.10
   6  -7   6    4.50    2.50
   6   7   6    1.30    2.20
  -6   7  -6    4.20    1.90
  -6   7  -6    1.60    4.30
   6   7   6   10.50    4.90
  -7  -7  -6    6.10    5.10
   7  -7   6    6.40    2.60
  -7   7  -6   -1.70    4.90
   7   7   6    2.60    3.90
   8  -8  -6    2.30    3.10
   8   8  -6    0.50    2.00
  -7  -8   6   22.60    8.00
   7  -8  -6   32.60    9.00
   7   8  -6   30.10    6.30
  -7   8   6   31.00    6.80
  -6  -8   6   -2.00    2.90
   6  -8  -6    1.40    3.20
  -6   8   6   -4.60    1.90
   6   8  -6    0.00    1.60
  -5  -8   6   20.60    7.40
   5  -8  -6   28.40    8.00
   5   8  -6   28.40    5.60
  -5   8   6   20.80    5.10
   4  -8  -6  122.99   17.20
  -4  -8   6  115.99   16.90
  -4   8   6  125.89   14.10
   4   8  -6  144.79   11.60
   4   8  -6  155.98   14.50
  -3  -8   6   27.00    3.40
  -3  -8   6   30.40    8.10
   3  -8  -6   33.50    9.00
  -3   8   6   34.50    7.50
  -3   8   6   26.50    3.40
  -3   8   6   28.10    5.40
   3   8  -6   33.90    3.40
  -3   8   6   37.50    3.70
   3   8  -6   32.80    4.90
  -2  -8   6  714.43   62.49
   2  -8  -6  649.04   62.39
   2  -8  -6  600.74   56.99
  -2  -8   6  729.53   56.39
  -2   8   6  657.63   58.19
  -2   8   6  748.83   56.99
  -2   8   6  681.33   60.39
   2   8  -6  748.93   57.99
  -1  -8   6    0.00    3.60
   1  -8  -6   -0.20    2.50
   1  -8  -6   -3.00    1.50
  -1   8   6    2.70    2.30
  -1   8   6    2.50    1.80
   1   8  -6   -1.40    1.10
   0  -8  -6   54.99    8.00
   0  -8   6   69.29    6.90
   0  -8   6   60.59   10.30
   0   8  -6   69.79    7.30
   0   8   6   70.19    9.40
   0   8   6   67.09    7.60
   1  -8   6   87.59   12.30
   1  -8   6   75.59    8.20
  -1  -8  -6   70.79    9.90
   1   8   6   92.69   10.90
  -1   8  -6   86.89    8.40
  -1   8  -6   69.29   10.60
   1   8   6   89.89    8.60
   2  -8   6 1728.03  132.39
  -2  -8  -6 1304.37  128.79
   2  -8   6 1534.25  126.39
   2   8   6 1556.84  125.99
   2   8   6 1777.02  129.69
  -2   8  -6 1577.94  130.59
  -2   8  -6 1474.25  125.99
   3  -8   6   99.09   10.20
  -3  -8  -6   81.59   12.50
   3   8   6  106.79    9.50
  -3   8  -6  120.79   14.20
   3   8   6  110.19   12.80
  -3   8  -6   89.19    9.60
   4  -8   6   -1.70    1.80
  -4  -8  -6    3.10    2.90
  -4   8  -6   -1.30    1.50
   4   8   6   -1.20    3.10
   4   8   6    1.70    1.70
  -4   8  -6    1.50    4.10
  -5  -8  -6   25.20    7.90
   5  -8   6   28.70    5.40
   5   8   6   28.70    7.00
   5   8   6   35.00    4.20
  -5   8  -6   34.50    8.10
  -5   8  -6   24.30    4.00
  -6  -8  -6   21.40    7.70
   6  -8   6   27.20    5.50
   6   8   6   41.30    8.60
  -6   8  -6   34.30    9.00
  -7  -9   6   23.40    7.70
   7  -9  -6   12.30    6.60
  -7   9   6    8.80    4.00
   7   9  -6   10.30    4.10
   6  -9  -6   -3.10    3.80
  -6  -9   6   -0.80    4.50
  -6   9   6   -0.70    1.70
   6   9  -6    1.70    2.40
  -5  -9   6   31.60    8.70
   5  -9  -6   22.90    7.70
   5   9  -6   37.40    7.00
   4  -9  -6  177.28   24.00
  -4  -9   6  188.28   24.10
   4   9  -6  260.57   21.70
  -4   9   6  229.48   18.50
  -4   9   6  210.48   23.10
  -4   9   6  226.58   21.30
  -3  -9   6   65.59   10.90
   3  -9  -6   44.70    6.00
   3  -9  -6   77.39   12.30
  -3   9   6   54.39    6.10
   3   9  -6   72.49    8.20
  -3   9   6   71.59   10.20
  -3   9   6   74.29    8.40
   2  -9  -6    2.20    2.10
  -2  -9   6    2.00    1.40
   2  -9  -6    6.10    4.70
  -2  -9   6    3.50    3.30
  -2   9   6    4.90    2.40
  -2   9   6    7.50    3.90
   2   9  -6    4.30    2.30
  -1  -9   6  744.83   54.69
   1  -9  -6  591.24   56.29
  -1  -9   6  710.03   61.19
  -1   9   6  673.43   58.79
  -1   9   6  665.23   56.09
   1   9  -6  622.64   55.59
   0  -9   6   37.50    4.10
   0  -9   6   30.30    8.40
   0  -9  -6   22.20    5.50
   0   9  -6   27.00    4.50
   0   9   6   23.20    4.80
   0   9   6   26.60    6.60
   1  -9   6  261.37   26.70
  -1  -9  -6  188.48   22.90
   1  -9   6  262.57   21.30
  -1   9  -6  210.18   24.20
  -1   9  -6  251.37   21.50
   1   9   6  243.18   21.30
   1   9   6  266.57   24.70
   2  -9   6  138.59   17.50
   2  -9   6  123.99   12.50
  -2  -9  -6  102.69   14.60
   2   9   6  130.59   12.00
  -2   9  -6  131.99   16.20
   2   9   6  157.48   15.80
   3  -9   6    6.60    2.70
   3  -9   6   10.70    4.80
  -3  -9  -6   -1.60    3.80
   3   9   6    6.90    1.80
   3   9   6    9.20    3.80
  -3   9  -6    8.90    4.40
  -3   9  -6    5.60    2.20
  -4  -9  -6  279.87   30.20
   4  -9   6  294.07   26.10
  -4   9  -6  293.07   25.50
  -5  -9  -6    4.60    3.40
   5  -9   6    1.90    2.00
  -5   9  -6    2.30    4.10
   5   9   6    1.20    2.80
  -6 -10   6   -5.70    3.70
   6 -10  -6    2.30    3.50
   6  10  -6   -1.40    2.80
  -6  10   6   -0.60    2.30
  -5 -10   6   -4.10    2.70
   5 -10  -6    4.40    5.90
  -5  10   6    0.30    3.40
   5  10  -6   -1.20    2.70
  -5  10   6   -0.20    2.10
  -4 -10   6   99.99   15.80
   4 -10  -6  121.39   17.10
  -4  10   6  119.19   12.90
  -4  10   6  110.79   15.00
   3 -10  -6    7.10    5.90
  -3 -10   6   15.70    6.20
   3  10  -6   19.80    4.80
  -3  10   6   22.00    6.50
  -3  10   6   12.20    2.80
  -3  10   6   12.00    3.90
   2 -10  -6  205.88   25.70
   2 -10  -6  191.78   20.60
  -2 -10   6  252.27   26.70
  -2  10   6  242.08   24.30
  -2  10   6  230.58   21.50
   2  10  -6  251.17   21.60
   1 -10  -6    2.00    2.70
  -1 -10   6   -4.50    3.30
  -1 -10   6   -0.50    1.40
  -1  10   6    3.70    2.40
   1  10  -6    7.60    2.70
  -1  10   6    2.60    2.40
   0 -10  -6  112.29   14.00
   0 -10   6  143.89   12.40
   0 -10   6  129.79   17.60
   0  10  -6  126.99   13.10
   0  10   6  138.69   15.90
   0  10   6  130.49   13.00
  -1 -10  -6   13.40    5.10
   1 -10   6   13.20    3.00
   1 -10   6   15.30    6.00
   1  10   6   14.60    5.50
  -1  10  -6    4.10    3.60
  -1  10  -6   12.20    3.50
   1  10   6   15.80    3.00
   2 -10   6  532.15   50.39
   2 -10   6  520.95   44.30
  -2 -10  -6  430.86   46.90
   2  10   6  626.34   48.70
  -2  10  -6  526.05   44.40
   2  10   6  546.25   43.40
  -2  10  -6  494.55   48.40
   3 -10   6  481.65   43.00
   3 -10   6  397.26   36.20
  -3 -10  -6  337.77   39.20
  -3  10  -6  391.66   35.90
  -3  10  -6  455.65   41.20
   3  10   6  502.05   40.40
   4 -10   6    0.70    2.40
  -4 -10  -6    7.30    4.70
  -4  10  -6   -0.30    1.90
   4  10   6   -2.90    3.20
  -4  10  -6    4.20    4.60
   5 -11  -6    1.00    5.10
  -5  11   6    5.20    4.40
  -5  11   6    4.10    3.30
   5  11  -6    3.00    2.80
   4 -11  -6    0.60    4.20
  -4 -11   6   13.20    5.20
  -4  11   6    4.50    4.20
  -4  11   6    2.30    2.50
   4  11  -6    2.30    3.30
  -3 -11   6   -2.80    3.40
   3 -11  -6   -7.00    4.60
  -3  11   6    1.20    2.40
   3  11  -6    0.40    2.70
  -3  11   6    0.20    3.20
  -2 -11   6   32.30   10.10
  -2  11   6   31.60    7.90
   2  11  -6   36.30    6.20
  -2  11   6   34.30    6.20
   1 -11  -6   46.30    7.20
  -1 -11   6   40.10   10.90
  -1  11   6   53.59    7.00
   1  11  -6   46.50    5.50
  -1  11   6   56.89   10.00
   1  11  -6   55.09    7.30
   0 -11   6   40.20    5.30
   0 -11   6   46.30   11.00
   0 -11  -6   31.70    7.80
   0  11   6   50.09    9.90
   0  11   6   43.40    5.70
   0  11  -6   39.80    6.10
   1 -11   6   -1.50    2.00
   1 -11   6   -2.30    3.60
  -1 -11  -6    0.90    3.10
  -1  11  -6    0.50    2.10
   1  11   6   -1.10    1.50
  -1  11  -6   -0.20    3.30
   1  11   6   -1.70    3.60
   2 -11   6   22.60    9.00
  -2 -11  -6   30.70    8.10
   2 -11   6   32.40    5.70
  -2  11  -6   36.70    5.40
   2  11   6   51.59    8.50
  -2  11  -6   26.10    8.00
  -3 -11  -6   13.70    5.30
   3 -11   6   10.70    5.90
   3 -11   6    9.10    3.10
   3  11   6   10.80    5.40
  -3  11  -6   10.10    3.20
  -3  11  -6    4.50    3.30
  -2 -12   6  106.99   17.90
  -2  12   6  125.59   16.60
  -2  12   6  123.69   13.40
   2  12  -6  127.69   13.90
   1 -12  -6    3.30    3.50
  -1 -12   6    8.10    5.20
   1  12  -6   14.50    4.30
  -1  12   6   10.40    4.30
  -1  12   6   14.10    3.40
   0 -12   6   29.50    8.50
   0 -12  -6   23.40    7.30
   0  12   6   25.70    6.90
   0  12  -6   19.90    5.20
   1 -12   6    6.10    3.40
  -1 -12  -6    7.70    4.50
   1 -12   6   19.60    7.00
   1  12   6   21.70    6.10
  -1  12  -6   13.60    3.30
  -1  12  -6   14.20    5.10
  -1  12  -6    6.70    3.80
 -10   0   7    2.20    2.40
  10   0  -7    6.50    2.90
 -10   0   7   12.20    4.10
   9   0  -7    2.00    2.20
  -9   0   7    2.30    2.40
  -9   0   7   -1.60    2.70
   8   0  -7    3.10    2.70
  -8   0   7    0.40    2.30
  -8   0   7    4.80    1.90
   7   0  -7    0.90    2.00
  -7   0   7    0.80    2.00
  -7   0   7   -1.00    1.10
   6   0  -7   -1.40    1.20
  -6   0   7   -2.40    1.40
  -6   0   7    0.60    1.70
   5   0  -7    3.20    2.30
  -5   0   7   -0.20    1.20
  -5   0   7    0.70    1.40
   5   0  -7   -2.90    1.40
  -4   0   7    1.40    1.30
  -4   0   7   -1.10    0.80
   4   0  -7    0.20    1.50
   3   0  -7    1.10    0.80
   3   0  -7    0.50    1.20
  -3   0   7   -0.90    0.50
  -3   0   7    0.70    1.00
   2   0  -7    2.10    1.30
   2   0  -7    2.40    1.60
  -2   0   7   -1.40    0.90
   2   0  -7   -1.20    0.60
  -2   0   7    0.00    0.90
  -2   0   7   -0.70    1.10
  -1   0   7    0.10    0.60
   1   0  -7   -0.90    0.70
   1   0  -7    1.50    0.80
   1   0  -7    0.20    1.10
   0   0   7    1.80    1.00
   0   0   7   -0.80    0.50
   0   0  -7    0.50    0.70
   0   0   7   -0.90    0.80
   0   0  -7    0.80    1.20
   1   0   7    0.80    0.80
   1   0   7   -0.70    0.70
  -1   0  -7   -0.70    0.70
   1   0   7    0.10    0.60
   2   0   7   -0.50    0.70
   2   0   7    1.10    0.90
  -2   0  -7   -0.20    1.70
   2   0   7    1.60    0.90
  -3   0  -7    1.10    0.70
   3   0   7    0.30    1.00
  -3   0  -7    2.00    2.30
   3   0   7   -0.80    0.80
  -4   0  -7    1.50    2.20
   4   0   7   -0.40    1.30
   4   0   7   -0.10    1.20
  -4   0  -7   -1.10    0.80
   5   0   7    0.80    1.40
  -5   0  -7    2.90    3.00
   5   0   7   -0.40    1.80
   6   0   7    2.70    2.50
   6   0   7    3.90    2.30
  -6   0  -7    1.00    3.90
   7   0   7    9.90    3.40
   7   0   7    7.10    3.10
  -7   0  -7   17.00    5.90
  -8   0  -7    7.20    5.10
   8   0   7    2.70    3.10
   8   0   7    1.40    4.40
  10  -1  -7  101.49   14.20
 -10  -1   7  116.79   13.10
 -10  -1   7  115.69   14.30
  10   1  -7  120.99   14.60
 -10   1   7  123.09   13.50
 -10   1   7  114.79   13.40
  -9  -1   7   32.60    6.20
  -9  -1   7   26.90    6.30
   9  -1  -7   32.70    7.10
  -9   1   7   43.20    6.30
  -9   1   7   33.90    6.50
   9   1  -7   26.40    6.90
  -8  -1   7    7.20    2.70
  -8  -1   7    5.90    3.20
   8  -1  -7    4.30    2.80
   8   1  -7    9.50    3.40
  -8   1   7    8.10    2.90
  -8   1   7   10.40    3.70
  -7  -1   7   18.00    4.40
   7  -1  -7   22.10    5.90
  -7  -1   7   26.50    5.80
  -7   1   7   22.40    4.60
   7   1  -7   22.10    5.10
  -7   1   7   27.90    5.20
  -6  -1   7 1044.00   80.89
   6  -1  -7  929.91   82.09
  -6  -1   7  945.81   81.49
  -6   1   7  913.61   79.99
  -6   1   7 1095.59   81.39
   6   1  -7  930.61   81.29
   5  -1  -7    0.20    1.60
  -5  -1   7   -0.30    1.50
   5  -1  -7   -0.40    1.10
  -5  -1   7    1.90    1.80
  -5   1   7    1.30    1.40
  -5   1   7    2.00    1.20
   5   1  -7   -0.30    0.80
  -4  -1   7   34.50    5.50
   4  -1  -7   34.70    6.00
   4  -1  -7   42.50    4.40
  -4  -1   7   39.90    5.40
   4   1  -7   39.90    5.60
  -4   1   7   44.20    4.80
  -4   1   7   52.39    6.10
  -3  -1   7    7.60    2.40
   3  -1  -7    9.60    2.00
   3  -1  -7    9.70    3.40
  -3  -1   7   10.30    3.00
   3  -1  -7   13.90    1.90
  -3   1   7    8.40    2.40
   3   1  -7   12.90    3.30
  -3   1   7   10.40    2.10
   3   1  -7   10.70    2.40
   2  -1  -7    0.70    0.70
   2  -1  -7    2.00    0.90
  -2  -1   7    1.70    1.00
  -2  -1   7    2.10    1.40
  -2  -1   7    1.50    1.50
   2  -1  -7   -1.10    0.70
   2   1  -7   -0.20    1.10
   2   1  -7   -0.10    0.80
  -2   1   7    1.70    1.10
   1  -1  -7  632.74   50.49
  -1  -1   7  634.44   51.19
   1  -1  -7  567.14   51.69
  -1  -1   7  643.84   52.09
   1   1  -7  585.04   51.29
  -1   1   7  613.64   51.29
   1   1  -7  624.04   50.89
  -1   1   7  618.64   51.29
   0  -1  -7   61.09    6.30
   0  -1  -7   58.49    6.60
   0  -1  -7   58.89    6.70
   0  -1   7   64.89    6.40
   0   1  -7   59.59    6.80
   0   1  -7   54.59    5.40
   0   1   7   43.40    5.60
   0   1   7   54.09    6.20
   0   1   7   47.40    6.00
   0   1   7   61.69    6.50
   1  -1   7 2316.07  189.28
  -1   1  -7 2277.27  190.18
   1   1   7 2368.36  189.48
   1   1   7 2438.06  188.78
   2  -1   7    0.20    0.90
   2  -1   7    0.40    0.40
  -2  -1  -7    0.10    2.00
   2  -1   7    0.60    0.40
   2   1   7   -0.20    1.40
  -2   1  -7    1.20    1.90
   2   1   7    0.50    1.00
   2   1   7    1.20    1.00
   3  -1   7   28.70    3.00
  -3  -1  -7   20.20    2.90
  -3   1  -7   20.80    2.50
  -3   1  -7   32.70    5.20
   3   1   7   23.60    3.70
   4  -1   7  371.06   32.10
   4  -1   7  332.97   32.50
  -4  -1  -7  431.06   35.30
  -4   1  -7  414.76   35.20
   4   1   7  408.26   32.60
   4   1   7  347.77   32.40
  -5  -1  -7   88.99   10.90
   5  -1   7   70.09    8.10
   5  -1   7   60.69    7.90
  -5   1  -7   84.19   11.20
   5   1   7   86.19    8.70
   5   1   7   59.19    7.70
  -6  -1  -7  103.49   13.50
   6  -1   7   98.19   10.90
   6  -1   7   96.99   11.20
  -6   1  -7  129.49   14.40
   6   1   7  118.89   11.50
   6   1   7   82.99   10.40
  -7  -1  -7   -0.40    2.50
   7  -1   7    1.90    1.90
   7  -1   7    5.70    2.80
   7   1   7    4.50    2.90
   7   1   7    2.10    2.80
  -7   1  -7    7.10    5.00
  -8  -1  -7    0.80    4.80
   8  -1   7    2.40    2.50
   8  -1   7    1.60    3.80
   8   1   7   -1.10    2.40
  -8   1  -7    1.00    3.90
   8   1   7   -1.60    3.30
 -10  -2   7   49.00    8.40
  10  -2  -7   50.49    8.60
 -10  -2   7   53.89    7.60
  10   2  -7   53.69    8.40
 -10   2   7   52.19    7.90
   9  -2  -7  582.54   56.09
  -9  -2   7  646.64   53.69
  -9  -2   7  615.64   55.89
  -9   2   7  675.33   54.89
  -9   2   7  620.64   53.69
   9   2  -7  627.94   55.29
  -8  -2   7    1.10    2.60
  -8  -2   7   -0.90    1.80
   8  -2  -7    1.90    2.20
   8   2  -7    1.80    2.90
  -8   2   7    3.00    2.40
  -8   2   7    3.70    3.00
  -7  -2   7   34.10    5.20
   7  -2  -7   26.30    6.60
  -7  -2   7   35.60    7.10
  -7   2   7   28.60    5.80
  -7   2   7   30.30    4.60
   7   2  -7   28.10    5.90
   6  -2  -7  565.04   50.59
  -6  -2   7  537.55   49.60
  -6  -2   7  635.34   48.60
   6  -2  -7  621.24   46.70
  -6   2   7  594.74   49.10
  -6   2   7  496.85   47.00
   6   2  -7  543.65   48.70
  -5  -2   7  306.07   24.90
   5  -2  -7  262.57   26.50
   5  -2  -7  313.67   23.00
  -5  -2   7  255.67   25.70
  -5   2   7  250.67   23.10
  -5   2   7  277.97   25.30
   5   2  -7  270.17   25.00
  -4  -2   7  182.68   16.40
  -4  -2   7  152.08   16.90
   4  -2  -7  170.28   18.00
  -4   2   7  190.38   17.00
   4   2  -7  181.68   16.50
  -3  -2   7    0.80    1.10
  -3  -2   7   -1.30    1.10
   3  -2  -7    3.20    2.30
  -3   2   7    0.60    0.80
   3   2  -7   -0.10    1.00
   2  -2  -7  368.36   34.50
  -2  -2   7  398.06   33.00
  -2  -2   7  397.76   34.30
   2   2  -7  410.76   32.90
  -2   2   7  361.46   33.30
  -1  -2   7   47.10    6.70
  -1  -2   7   52.59    5.70
  -1  -2   7   57.09    5.00
   1  -2  -7   43.30    6.40
   1  -2  -7   45.50    5.30
  -1   2   7   50.69    6.10
   1   2  -7   46.60    6.30
   1   2  -7   50.69    5.40
   0  -2   7   96.59    9.10
   0  -2  -7   79.99    9.90
   0  -2   7  105.09    7.60
   0  -2   7  102.29   10.80
   0   2   7   73.79    8.90
   0   2   7   95.59    9.50
   0   2  -7   94.79   10.10
   0   2  -7   87.79    7.70
   0   2   7   84.99    8.90
   1  -2   7  711.53   59.19
  -1   2  -7  730.03   60.69
   1   2   7  702.53   59.19
   1   2   7  735.13   59.59
  -2  -2  -7   35.40    5.20
   2  -2   7   25.60    3.70
  -2   2  -7   24.80    5.40
   2   2   7   22.20    3.60
   2   2   7   27.20    3.80
   3  -2   7   13.50    1.70
  -3  -2  -7   25.70    5.20
   3  -2   7   22.60    3.30
  -3   2  -7   17.40    4.30
   3   2   7   22.60    3.50
   3   2   7   22.90    3.40
   4  -2   7  246.58   23.50
  -4  -2  -7  302.57   26.20
   4  -2   7  226.78   22.50
   4   2   7  283.67   23.50
   4   2   7  292.37   23.80
   5  -2   7   94.29   10.20
   5  -2   7   99.39    9.90
  -5  -2  -7  120.29   13.10
  -5   2  -7   83.59    8.60
   5   2   7   95.49   10.00
  -6  -2  -7   10.60    5.40
   6  -2   7   10.40    3.20
   6  -2   7   12.80    3.40
  -6   2  -7    6.50    4.10
   6   2   7   11.00    3.30
   6   2   7   13.70    4.10
   7  -2   7  113.89   11.50
   7  -2   7   81.19   10.90
  -7  -2  -7  114.09   14.70
   7   2   7  103.79   11.00
  -8  -2  -7   29.30    7.50
   8  -2   7   24.80    5.20
  -8   2  -7   33.60    8.60
   8   2   7   31.80    5.90
   8   2   7   32.40    7.80
  -9  -3   7   83.19    9.70
   9  -3  -7   78.29   11.80
  -9  -3   7   70.09   11.40
  -9   3   7   91.49   10.90
   9   3  -7   82.49   10.70
   8  -3  -7   53.89    9.20
  -8  -3   7   56.99    7.30
  -8  -3   7   51.89    9.20
  -8   3   7   52.29    7.90
  -8   3   7   52.49    6.60
   8   3  -7   73.69    9.10
  -7  -3   7   36.50    8.20
  -7  -3   7   44.30    6.10
   7  -3  -7   44.10    7.80
  -7   3   7   54.79    7.40
   7   3  -7   38.80    6.70
  -7   3   7   39.40    4.90
   6  -3  -7  704.13   59.89
  -6  -3   7  729.83   64.39
   6  -3  -7  761.92   65.29
  -6  -3   7  828.92   62.29
  -6   3   7  787.22   60.19
  -6   3   7  784.52   63.29
  -6   3   7  633.34   59.99
   6   3  -7  753.62   62.69
   5  -3  -7  396.76   37.40
  -5  -3   7  377.66   36.50
  -5  -3   7  434.16   34.80
  -5   3   7  414.76   35.60
   5   3  -7  390.16   34.90
   4  -3  -7   21.10    5.30
  -4  -3   7   11.50    3.80
  -4  -3   7   18.50    3.40
   4   3  -7   19.30    3.20
  -4   3   7   15.60    3.80
  -3  -3   7    3.50    2.30
   3  -3  -7   -0.70    1.50
  -3  -3   7    1.60    1.40
  -3   3   7    0.20    1.10
   3   3  -7    2.50    1.30
  -2  -3   7  106.99   11.60
   2  -3  -7   83.59    8.20
  -2  -3   7  101.89    9.70
  -2  -3   7  107.89    9.40
   2  -3  -7   95.99   11.60
   2  -3  -7  101.39    8.30
   2   3  -7  103.89    9.50
  -2   3   7  101.19   10.30
   1  -3  -7   64.29    6.50
  -1  -3   7   67.89    8.60
   1  -3  -7   57.99    8.10
  -1  -3   7   72.09    6.90
  -1  -3   7   63.19    6.00
   1  -3  -7   64.39    6.30
  -1   3   7   52.19    6.80
  -1   3   7   59.29    6.10
   1   3  -7   65.39    6.20
   0  -3   7 1696.93  131.89
   0  -3   7 1851.81  134.99
   0  -3  -7 1620.04  133.99
   0   3  -7 1497.85  130.49
   0   3   7 1676.93  132.59
   0   3  -7 1718.73  130.49
   0   3   7 1510.55  131.69
   0   3   7 1443.96  132.29
   0   3  -7 1702.03  133.89
   1  -3   7  224.18   19.60
  -1  -3  -7  253.77   20.70
   1   3   7  208.98   20.00
   1   3   7  218.08   20.00
  -1   3  -7  216.88   21.40
   2  -3   7   35.10    4.80
  -2  -3  -7   40.90    5.90
   2   3   7   40.90    5.10
   2   3   7   42.40    5.40
  -2   3  -7   32.90    6.10
  -3  -3  -7   35.10    5.80
   3  -3   7   38.50    4.80
   3   3   7   32.10    4.50
  -3   3  -7   40.50    6.70
   3   3   7   33.90    5.00
   4  -3   7    6.20    1.50
  -4  -3  -7    9.70    3.90
   4  -3   7    5.90    2.30
  -4   3  -7   10.00    3.80
   4   3   7    6.80    2.70
  -4   3  -7    5.90    1.10
   4   3   7    7.60    2.40
   5  -3   7   -0.10    1.60
  -5  -3  -7   -1.80    2.00
   5  -3   7    1.50    2.10
   5   3   7    0.50    2.20
  -5   3  -7    1.50    2.60
  -5   3  -7    2.90    0.90
   6  -3   7   44.90    6.70
   6  -3   7   55.19    7.20
  -6  -3  -7   60.89    9.80
   6   3   7   55.39    6.90
  -6   3  -7   75.19   10.50
  -7  -3  -7   24.20    7.40
   7  -3   7   13.40    4.50
   7   3   7   15.30    3.90
   7   3   7   21.90    5.40
  -7   3  -7   23.50    7.10
  -8  -3  -7  135.19   18.90
   8  -3   7  125.19   14.90
   8   3   7  140.99   14.90
  -8   3  -7  191.38   20.60
   8   3   7  162.08   17.20
  -9  -4   7   35.80    8.60
  -9  -4   7   43.40    6.30
   9  -4  -7   47.80    8.40
   9   4  -7   52.39    7.60
  -9   4   7   37.20    7.80
  -8  -4   7   71.39   12.00
   8  -4  -7   84.89   12.90
  -8  -4   7   91.09    9.70
  -8   4   7   94.09   11.40
   8   4  -7   86.19   11.00
  -7  -4   7   43.30    9.00
   7  -4  -7   40.60    9.10
  -7  -4   7   61.89    6.40
  -7   4   7   36.00    3.90
   7   4  -7   55.79    7.50
  -7   4   7   44.60    6.80
  -7   4   7   46.60    4.20
  -6  -4   7    2.10    2.40
  -6  -4   7    4.60    2.20
   6  -4  -7    3.60    3.40
   6   4  -7    6.90    2.50
  -6   4   7    5.80    2.90
   5  -4  -7   14.60    4.50
  -5  -4   7    7.30    4.00
  -5  -4   7   15.70    3.30
  -5   4   7   15.10    4.00
   5   4  -7   12.50    3.20
  -4  -4   7   43.50    7.40
  -4  -4   7   44.90    5.30
   4  -4  -7   38.70    8.30
  -4   4   7   41.90    6.30
   4   4  -7   45.30    5.50
   3  -4  -7  121.69   14.80
  -3  -4   7  142.09   12.50
  -3  -4   7  112.19   14.10
  -3   4   7  134.89   13.40
   3   4  -7  145.29   12.60
  -2  -4   7  153.78   17.00
  -2  -4   7  167.28   14.60
   2  -4  -7  154.28   17.30
  -2   4   7  156.38   15.40
   2   4  -7  171.98   14.50
  -1  -4   7   77.19    9.80
  -1  -4   7   77.99    7.40
   1  -4  -7   69.99    7.20
   1  -4  -7   62.09    9.50
  -1  -4   7   81.59    7.10
  -1   4   7   69.19    8.10
  -1   4   7   61.79    8.30
  -1   4   7   66.59    6.80
   1   4  -7   83.59    7.00
   0  -4  -7 1791.92  139.49
   0  -4   7 1771.32  138.89
   0  -4  -7 1665.63  141.69
   0  -4   7 1857.21  142.39
   0   4  -7 1715.53  141.19
   0   4   7 1828.42  139.79
   0   4  -7 1859.01  137.79
   0   4  -7 1598.14  138.19
   0   4   7 1567.24  138.59
   0   4   7 1565.34  139.89
   1  -4   7    6.50    3.00
  -1  -4  -7    7.70    2.60
   1  -4   7    6.50    2.00
  -1   4  -7    7.70    3.10
   1   4   7   10.80    2.70
   1   4   7    4.60    2.30
   2  -4   7    5.50    1.90
  -2  -4  -7    3.60    2.20
   2   4   7    5.00    1.80
  -2   4  -7    1.70    2.40
   2   4   7    3.30    1.70
   3  -4   7  508.65   48.40
  -3  -4  -7  578.14   50.69
   3   4   7  659.23   49.90
  -3   4  -7  592.84   51.29
   3   4   7  574.64   48.30
  -4  -4  -7  101.99   11.80
   4  -4   7   90.69    9.50
   4   4   7  103.39    9.30
  -4   4  -7   75.79    7.50
  -4   4  -7  102.69   12.10
  -5  -4  -7   12.80    4.90
   5  -4   7    7.40    2.20
   5  -4   7   11.20    3.60
   5   4   7    9.60    2.80
  -5   4  -7    7.10    1.60
  -5   4  -7   14.10    5.60
   5   4   7   14.70    4.20
   6  -4   7   33.60    5.50
  -6  -4  -7   33.90    8.70
   6   4   7   49.00    7.10
  -6   4  -7   43.20    9.40
   6   4   7   32.70    5.20
   7  -4   7  260.57   24.00
  -7  -4  -7  216.18   26.90
   7   4   7  273.17   23.30
  -9  -5   7   13.70    6.40
   9  -5  -7   24.00    7.60
   9   5  -7   26.30    6.40
  -9   5   7   21.50    5.90
  -8  -5   7   58.79   10.10
  -8  -5   7   48.50    6.60
   8  -5  -7   55.69   11.80
   8   5  -7   58.09    8.30
  -8   5   7   66.49    9.40
  -7  -5   7  322.27   26.30
  -7  -5   7  287.57   30.20
   7  -5  -7  237.48   29.70
  -7   5   7  279.17   27.80
   7   5  -7  340.27   28.20
  -6  -5   7   -1.40    1.60
  -6  -5   7    1.10    2.50
   6  -5  -7    0.50    2.10
   6   5  -7   -0.20    1.60
  -6   5   7    1.00    1.90
   5  -5  -7    7.70    4.50
  -5  -5   7    1.90    2.20
  -5  -5   7    4.80    1.80
  -5   5   7    3.30    2.00
   5   5  -7    5.40    2.40
  -4  -5   7   82.89    7.80
  -4  -5   7   77.29   10.80
   4  -5  -7   75.59   10.90
  -4   5   7   67.49    8.80
   4   5  -7   75.99    8.30
   3  -5  -7   45.50    7.80
  -3  -5   7   41.90    4.90
  -3  -5   7   33.80    7.40
  -3   5   7   44.60    6.00
   3   5  -7   48.30    5.50
   2  -5  -7  637.34   59.69
  -2  -5   7  650.63   59.29
  -2  -5   7  690.03   55.79
   2   5  -7  773.62   56.09
  -2   5   7  632.74   56.99
  -1  -5   7    8.20    2.00
   1  -5  -7    9.00    3.90
   1  -5  -7    9.00    2.30
  -1  -5   7   12.70    2.30
  -1  -5   7    5.70    2.80
  -1   5   7   10.20    1.90
   1   5  -7   15.10    2.20
  -1   5   7    8.60    3.30
  -1   5   7   10.60    2.60
   0  -5  -7   -1.00    0.90
   0  -5   7    0.40    1.90
   0  -5  -7    0.10    2.10
   0  -5   7   -0.80    0.90
   0   5  -7    1.30    1.20
   0   5   7    0.60    1.50
   0   5  -7   -0.30    1.00
   0   5  -7    0.50    0.70
   0   5   7    1.30    1.90
   1  -5   7   70.19   10.10
   1  -5   7   67.99    7.10
  -1  -5  -7   58.19    8.00
   1   5   7   63.89    8.10
  -1   5  -7   71.99    6.10
  -1   5  -7   69.79    9.50
  -1   5  -7   71.39    5.80
   1   5   7   67.39    7.60
   2  -5   7  101.49   11.10
  -2  -5  -7  111.79   12.80
  -2   5  -7  117.39   13.60
   2   5   7  118.59   11.40
   2   5   7  138.39   12.90
  -3  -5  -7   72.59    9.70
   3  -5   7   70.89    7.70
  -3   5  -7   61.89    9.80
   3   5   7   67.69    7.50
   3   5   7   75.39    9.00
  -4  -5  -7   92.09   13.10
   4  -5   7  104.89   11.20
  -4   5  -7  125.09   14.50
   4   5   7  128.39   12.80
  -4   5  -7   97.69    9.10
   4   5   7  120.19   10.80
   5  -5   7   73.89    8.90
  -5  -5  -7   72.79   11.20
   5   5   7   95.29   10.60
   5   5   7   76.29    8.40
  -5   5  -7   78.99   12.10
  -6  -5  -7   68.89   11.20
   6  -5   7   50.39    7.40
   6   5   7   51.99    6.80
  -6   5  -7   54.89    9.80
  -7  -5  -7    3.20    3.20
   7  -5   7   -0.30    2.30
   7   5   7    8.70    4.70
   7   5   7    2.10    2.80
  -7   5  -7    9.10    5.40
  -8  -6   7    4.30    4.20
  -8  -6   7    0.30    2.00
   8  -6  -7   -3.50    4.50
  -8   6   7    4.40    3.80
   8   6  -7    8.40    3.50
   7  -6  -7   21.30    6.90
  -7  -6   7   23.90    7.10
  -7   6   7   21.50    5.30
   7   6  -7   22.70    5.10
   6  -6  -7   36.90   10.00
  -6  -6   7   64.29    6.20
  -6  -6   7   45.70   10.10
  -6   6   7   37.00    7.30
   6   6  -7   57.09    7.40
  -5  -6   7  186.68   21.50
  -5  -6   7  204.38   17.40
   5  -6  -7  184.68   22.00
   5   6  -7  227.18   19.20
  -5   6   7  175.18   19.10
  -4  -6   7   89.59    8.10
  -4  -6   7   74.79   11.50
   4  -6  -7   74.79   11.90
  -4   6   7   85.89    9.90
   3  -6  -7  688.93   64.59
  -3  -6   7  706.43   64.19
  -3  -6   7  778.42   59.69
  -3   6   7  736.83   61.69
  -2  -6   7  605.44   53.99
   2  -6  -7  578.54   54.29
  -2  -6   7  636.14   49.50
   2   6  -7  668.03   50.09
  -2   6   7  555.04   52.19
  -2   6   7  552.04   50.89
  -2   6   7  607.74   48.70
   1  -6  -7    0.60    1.60
   1  -6  -7    3.40    1.70
  -1  -6   7    3.20    3.30
  -1  -6   7    2.70    1.40
   1   6  -7    1.50    1.30
  -1   6   7    0.30    1.00
  -1   6   7    1.80    1.90
  -1   6   7    2.80    1.90
   0  -6  -7   69.49    8.30
   0  -6   7   80.39    7.50
   0  -6   7   81.19   11.10
   0   6   7   70.49    9.30
   0   6  -7   71.49    7.90
   0   6   7   74.89    8.40
   0   6  -7   70.99    6.90
  -1  -6  -7   20.30    4.90
   1  -6   7   13.30    3.00
   1  -6   7   28.40    6.90
  -1   6  -7   20.40    2.50
   1   6   7   31.00    5.10
  -1   6  -7   23.00    5.80
   1   6   7   26.90    4.00
  -2  -6  -7  368.86   35.80
   2  -6   7  364.96   33.70
   2  -6   7  430.16   38.40
  -2   6  -7  460.45   32.70
   2   6   7  435.96   35.90
  -2   6  -7  395.66   37.10
   2   6   7  394.16   33.80
  -2   6  -7  346.67   32.20
  -3  -6  -7   42.00    7.60
   3  -6   7   38.10    5.40
  -3   6  -7   36.60    8.60
  -3   6  -7   37.10    4.10
   3   6   7   62.19    7.50
   3   6   7   55.89    5.80
  -3   6  -7   49.70    4.30
  -4  -6  -7   34.90    7.70
   4  -6   7   38.30    5.30
  -4   6  -7   28.10    7.30
   4   6   7   42.80    6.80
  -4   6  -7   22.30    3.00
   4   6   7   36.10    4.60
   5  -6   7   10.40    3.20
   5  -6   7    3.10    1.70
  -5  -6  -7   13.90    5.80
  -5   6  -7    3.80    4.50
   5   6   7   12.40    4.70
  -5   6  -7    4.90    1.40
   5   6   7    8.80    2.80
  -6  -6  -7   -1.20    3.10
   6  -6   7    1.10    2.00
   6   6   7   -1.80    2.10
  -6   6  -7   -4.50    3.60
   6   6   7   -4.70    3.30
  -7  -6  -7   74.39   13.20
   7  -6   7   78.59   10.70
   7   6   7  118.39   14.20
   7   6   7  107.39   10.50
  -7   6  -7  121.69   15.70
  -8  -7   7   12.40    6.50
   8  -7  -7    3.40    4.90
  -8   7   7   19.30    5.30
   8   7  -7   15.10    4.40
  -7  -7   7    5.40    5.00
   7  -7  -7    3.70    4.00
   7   7  -7    9.50    4.00
  -7   7   7    5.70    3.50
  -6  -7   7   50.29   11.30
   6  -7  -7   70.69   11.70
  -6   7   7   60.39    8.80
   6   7  -7   86.79    9.70
  -5  -7   7  475.85   41.30
   5  -7  -7  540.35   48.60
  -5  -7   7  509.55   47.90
  -5   7   7  515.15   44.50
  -4  -7   7  120.89   11.30
  -4  -7   7  121.79   16.10
   4  -7  -7  125.29   16.60
   4   7  -7  148.79   13.40
  -4   7   7  128.79   13.80
   3  -7  -7  242.88   27.90
  -3  -7   7  255.47   27.70
  -3  -7   7  286.97   22.70
   3   7  -7  289.87   24.10
  -3   7   7  248.48   24.60
  -2  -7   7 1747.23  144.39
  -2  -7   7 1810.82  138.89
   2  -7  -7 1594.74  144.39
  -2   7   7 1527.75  141.99
  -2   7   7 1798.62  138.39
   2   7  -7 1850.91  139.79
  -2   7   7 1712.73  140.79
  -1  -7   7  112.89   10.30
   1  -7  -7   91.59   13.90
  -1  -7   7  120.79   15.00
   1  -7  -7   94.19   10.90
   1   7  -7  108.69   10.50
  -1   7   7  117.39   13.20
  -1   7   7  120.59   11.10
  -1   7   7  120.29   11.80
   0  -7   7  463.45   39.80
   0  -7   7  525.05   45.20
   0  -7  -7  406.16   40.80
   0   7  -7  496.25   39.60
   0   7   7  498.35   40.90
   0   7   7  497.55   42.70
   1  -7   7  310.77   27.60
  -1  -7  -7  284.37   29.20
   1  -7   7  347.57   32.60
  -1   7  -7  328.87   28.10
   1   7   7  337.87   28.30
   1   7   7  345.67   30.30
  -1   7  -7  310.37   26.90
  -1   7  -7  336.87   31.30
   2  -7   7  249.97   24.80
   2  -7   7  186.88   19.40
  -2  -7  -7  208.78   21.90
  -2   7  -7  197.28   18.40
   2   7   7  235.98   19.70
  -2   7  -7  238.08   23.60
   2   7   7  262.27   22.50
   3  -7   7  346.77   34.00
  -3  -7  -7  335.37   36.50
  -3   7  -7  393.66   38.00
   3   7   7  402.26   33.70
  -3   7  -7  440.06   33.20
   3   7   7  469.05   37.00
  -4  -7  -7   83.09   12.50
   4  -7   7   89.39   10.30
  -4   7  -7   88.89   12.80
   4   7   7  104.89   12.30
   4   7   7  108.39    9.70
  -5  -7  -7   13.80    6.70
   5  -7   7   24.40    5.00
   5   7   7   29.60    6.60
   5   7   7   21.90    4.00
  -5   7  -7   25.50    7.80
   6  -7   7   53.29    8.10
  -6  -7  -7   49.40   12.30
  -6   7  -7   83.29   12.60
   6   7   7   88.29   11.40
   6   7   7   71.39    7.90
  -7  -8   7   14.20    7.40
   7  -8  -7    4.80    3.80
  -7   8   7    8.20    3.50
   7   8  -7    9.20    4.40
  -6  -8   7   60.19   12.50
   6  -8  -7   42.20   11.40
  -6   8   7   54.09    8.70
   6   8  -7   75.59    9.20
  -5  -8   7  257.47   27.30
   5  -8  -7  210.38   25.90
  -5   8   7  241.18   22.90
  -4  -8   7   42.10    9.80
   4  -8  -7   39.00    9.80
  -4   8   7   40.30    7.40
   4   8  -7   45.90    6.50
  -3  -8   7    9.10    2.00
  -3  -8   7    6.20    4.40
   3  -8  -7    4.40    3.80
  -3   8   7    4.80    2.90
  -3   8   7    4.60    3.30
   3   8  -7    9.40    3.00
   2  -8  -7  353.46   34.90
  -2  -8   7  412.96   40.50
  -2  -8   7  448.46   34.90
   2  -8  -7  396.16   40.70
   2   8  -7  477.65   36.20
  -2   8   7  457.55   37.10
  -2   8   7  388.76   38.50
   1  -8  -7   10.30    3.40
  -1  -8   7    8.20    2.40
  -1  -8   7   14.80    6.00
   1  -8  -7   12.40    5.50
   1   8  -7   15.60    3.10
  -1   8   7   19.50    3.90
  -1   8   7   15.30    4.70
   0  -8  -7  180.08   20.80
   0  -8   7  232.78   19.70
   0  -8   7  244.08   25.00
   0   8   7  241.68   23.00
   0   8  -7  227.88   19.70
   0   8   7  230.98   20.70
  -1  -8  -7  372.96   39.30
   1  -8   7  445.96   37.70
   1  -8   7  483.75   43.60
  -1   8  -7  457.45   41.70
   1   8   7  453.65   38.10
  -1   8  -7  445.66   37.20
   1   8   7  489.95   40.90
   2  -8   7  818.22   68.09
   2  -8   7  687.93   61.89
  -2  -8  -7  631.94   64.19
  -2   8  -7  720.03   65.89
   2   8   7  787.12   61.89
   2   8   7  874.01   65.49
   3  -8   7   52.59    6.70
  -3  -8  -7   58.49    9.70
  -3   8  -7   48.10   10.10
   3   8   7   72.09    9.80
   3   8   7   61.29    6.30
  -3   8  -7   48.90    5.70
  -4  -8  -7  303.47   35.60
   4  -8   7  307.87   32.20
   4   8   7  412.86   35.60
  -4   8  -7  402.76   37.10
   4   8   7  433.56   31.70
   5  -8   7    0.70    1.90
  -5  -8  -7    5.40    4.70
   5   8   7    3.90    3.80
   5   8   7   -4.70    1.90
  -5   8  -7   -7.30    3.60
  -6  -8  -7   28.00    7.80
   6  -8   7   22.70    5.60
   6   8   7   45.00    9.40
  -6   8  -7   40.80    9.40
   6  -9  -7   77.09   13.60
  -6  -9   7   96.89   14.80
  -6   9   7   83.89   11.10
  -5  -9   7   -3.20    3.90
   5  -9  -7    0.20    3.80
   5   9  -7    2.70    2.60
  -5   9   7    3.50    2.40
   4  -9  -7    7.40    5.50
  -4  -9   7    8.40    5.80
  -4   9   7    9.10    4.40
   4   9  -7   13.70    4.00
  -4   9   7    3.70    3.30
   3  -9  -7   24.90    7.40
  -3  -9   7   40.20    9.50
  -3   9   7   31.70    6.20
  -3   9   7   26.60    3.10
  -3   9   7   27.90    6.70
  -2  -9   7  228.18   18.70
  -2  -9   7  218.88   24.80
   2  -9  -7  209.68   25.10
  -2   9   7  208.98   20.50
  -2   9   7  185.18   22.30
   2   9  -7  233.28   20.20
  -1  -9   7    2.10    4.00
  -1  -9   7    1.00    1.60
   1  -9  -7    1.10    2.10
   1   9  -7    1.80    1.90
  -1   9   7    1.80    2.50
  -1   9   7    2.00    2.10
   0  -9   7   25.90    7.40
   0  -9  -7   14.90    4.40
   0  -9   7   14.60    3.10
   0   9   7   16.50    3.70
   0   9   7   14.80    5.20
   0   9  -7   16.00    3.30
   1  -9   7    2.70    2.10
  -1  -9  -7    4.00    3.20
   1  -9   7   11.40    5.20
   1   9   7    3.10    3.90
  -1   9  -7    5.40    3.40
  -1   9  -7    6.90    2.00
   1   9   7    5.10    2.00
   2  -9   7    0.00    4.20
   2  -9   7    0.20    1.90
  -2  -9  -7    5.10    3.30
  -2   9  -7    1.50    1.80
   2   9   7    2.40    1.70
  -2   9  -7   -2.00    3.10
   2   9   7   -1.50    2.90
   3  -9   7  282.87   27.50
  -3   9  -7  313.67   31.90
   3   9   7  356.16   31.10
  -4  -9  -7   65.29   13.30
   4  -9   7   84.59    9.80
  -4   9  -7   87.49   13.30
   4   9   7   96.29   12.50
   5  -9   7   65.79    8.50
  -5  -9  -7   51.59   12.30
   5   9   7   76.79   10.90
  -5   9  -7   91.49   12.40
  -5 -10   7    2.50    4.40
   5 -10  -7    1.60    4.20
  -5  10   7   -1.30    2.50
   5  10  -7    1.90    2.30
  -5  10   7    4.10    4.00
  -4 -10   7  101.49   16.00
   4 -10  -7   86.39   15.30
  -4  10   7   91.99   11.60
   4  10  -7  122.49   12.10
  -4  10   7   85.59   13.60
  -3 -10   7   33.80    9.10
   3 -10  -7   28.70    8.70
  -3  10   7   19.80    4.70
   3  10  -7   21.50    5.20
  -3  10   7   27.00    7.10
   2 -10  -7    0.20    5.30
  -2 -10   7   18.80    7.80
  -2 -10   7    2.30    1.60
   2 -10  -7    6.30    2.50
  -2  10   7   18.00    4.20
   2  10  -7   15.60    3.80
  -2  10   7   12.60    5.50
  -1 -10   7  239.98   18.70
   1 -10  -7  180.28   19.70
  -1 -10   7  215.38   24.80
  -1  10   7  203.28   19.90
   1  10  -7  218.48   19.60
  -1  10   7  191.48   22.40
   0 -10   7  205.18   17.30
   0 -10  -7  154.98   18.50
   0 -10   7  194.68   22.90
   0  10   7  191.58   21.00
   0  10  -7  185.78   17.60
   0  10   7  202.98   18.10
   1 -10   7    0.20    1.40
   1 -10   7   -3.80    3.90
  -1 -10  -7    0.60    3.10
   1  10   7    0.30    1.60
   1  10   7   -0.30    3.30
  -1  10  -7    0.70    1.70
  -1  10  -7    1.10    4.00
   2 -10   7    1.20    2.20
  -2 -10  -7    7.10    4.40
   2 -10   7   10.00    5.70
   2  10   7    2.50    3.20
   2  10   7    1.40    1.80
  -2  10  -7    2.20    4.10
  -2  10  -7    0.90    2.00
  -3 -10  -7    9.30    4.70
   3 -10   7    7.80    2.90
   3  10   7    8.70    4.90
  -3  10  -7    9.60    5.00
  -4 -10  -7    4.40    4.30
   4 -10   7   -1.10    2.60
  -4  10  -7   -0.40    2.00
   4  10   7   -1.40    3.30
   4 -11  -7   94.69   14.80
  -4 -11   7   63.59   14.20
   4  11  -7   94.89   11.00
  -4  11   7   73.39   10.00
  -4  11   7   67.49   12.00
   3 -11  -7  571.74   57.59
  -3 -11   7  606.14   57.49
  -3  11   7  557.14   54.59
   3  11  -7  682.23   51.99
  -3  11   7  549.35   51.49
  -2  11   7    2.30    2.60
   2  11  -7   -3.80    1.80
  -2  11   7   -0.30    2.30
  -1 -11   7   18.10    7.50
  -1  11   7   12.70    5.90
  -1  11   7   13.10    3.80
   1  11  -7   17.30    4.10
   0 -11   7    2.30    2.30
   0 -11  -7    2.50    3.10
   0 -11   7    7.00    5.90
   0  11   7    0.90    2.10
   0  11   7    5.50    4.50
   0  11  -7   -3.10    2.00
   1 -11   7    2.00    2.20
  -1 -11  -7   -6.70    3.90
   1  11   7    0.50    3.30
  -1  11  -7   -2.40    2.90
   1  11   7   -0.10    1.80
  -1  11  -7    0.40    2.10
  -2 -11  -7   14.40    5.60
   2 -11   7   19.90    8.20
   2 -11   7   16.00    4.00
  -2  11  -7   21.20    6.30
   2  11   7   23.40    6.60
  -2  11  -7   10.20    4.30
  -9   0   8   10.30    4.20
   9   0  -8   15.60    5.20
  -9   0   8   23.40    5.20
  -8   0   8  531.65   41.80
  -8   0   8  478.65   41.70
   8   0  -8  406.36   42.00
  -7   0   8   52.59    7.00
   7   0  -8   42.70    7.70
  -7   0   8   56.69    7.30
   6   0  -8  197.28   21.40
  -6   0   8  211.48   20.50
  -6   0   8  263.77   21.50
  -5   0   8    8.20    2.60
  -5   0   8    6.80    2.70
   5   0  -8    5.70    3.10
  -4   0   8  915.11   72.19
   4   0  -8  835.52   72.69
  -4   0   8  834.62   71.29
   4   0  -8  881.81   71.19
   3   0  -8  221.58   21.40
  -3   0   8  262.97   22.40
   3   0  -8  264.87   23.10
  -3   0   8  236.88   21.70
  -2   0   8   10.60    2.80
   2   0  -8    9.10    2.80
  -2   0   8   12.50    3.00
   2   0  -8    5.30    1.80
   2   0  -8    7.30    2.10
   1   0  -8   79.39    8.60
   1   0  -8   76.59    8.20
  -1   0   8   80.69    8.60
   0   0  -8    8.00    2.20
   0   0   8    8.50    1.90
   0   0  -8   10.30    2.80
   0   0   8   10.20    2.60
   0   0   8   11.00    2.20
   1   0   8  373.66   35.80
   1   0   8  436.66   37.10
   1   0   8  478.35   35.70
  -1   0  -8  452.85   37.70
   2   0   8  189.68   15.40
   2   0   8  160.68   16.50
  -2   0  -8  191.68   18.00
   3   0   8  620.04   47.70
  -3   0  -8  598.74   50.59
   3   0   8  523.35   48.60
   4   0   8    9.40    2.20
   4   0   8    8.30    2.40
  -4   0  -8   12.20    4.20
   4   0   8    7.20    2.90
   5   0   8  197.98   21.70
   5   0   8  258.07   22.00
  -5   0  -8  280.67   25.30
   6   0   8    3.40    2.70
  -6   0  -8    3.80    4.50
   6   0   8    2.80    2.30
  -7   0  -8   60.99   11.70
   7   0   8   58.69    7.70
   7   0   8   37.80    6.60
   8   0   8 2783.42  238.28
  -8   0  -8 3111.59  243.88
   9  -1  -8    2.90    2.40
  -9  -1   8    6.70    3.80
  -9  -1   8    4.70    2.50
  -9   1   8    6.00    3.40
   9   1  -8    5.70    3.40
  -8  -1   8    1.00    3.00
  -8  -1   8   -1.80    2.10
   8  -1  -8    2.20    2.70
   8   1  -8    0.30    2.00
  -8   1   8   -1.10    2.30
  -8   1   8    8.60    2.80
   7  -1  -8  339.67   34.10
  -7  -1   8  380.96   33.70
  -7  -1   8  382.66   32.90
  -7   1   8  410.76   33.60
   7   1  -8  352.36   33.50
  -7   1   8  348.67   32.00
   6  -1  -8  567.94   53.49
  -6  -1   8  596.84   52.59
  -6  -1   8  687.33   52.59
   6   1  -8  591.34   52.69
  -6   1   8  700.23   52.99
  -6   1   8  557.34   50.89
  -5  -1   8  599.34   50.79
  -5  -1   8  547.05   50.29
   5  -1  -8  593.34   52.09
  -5   1   8  611.14   49.30
   5   1  -8  575.94   50.89
  -5   1   8  647.94   51.19
   4  -1  -8 1272.47   94.49
  -4  -1   8 1080.69   95.89
   4  -1  -8 1148.99   97.39
  -4  -1   8 1245.98   96.09
  -4   1   8  994.90   95.69
  -4   1   8 1259.77   94.79
   4   1  -8 1151.48   96.29
   3  -1  -8 1001.70   83.29
   3  -1  -8  970.00   80.39
   3  -1  -8  922.31   80.69
  -3  -1   8 1045.00   81.99
  -3  -1   8 1000.20   82.29
  -3   1   8 1002.50   82.19
   3   1  -8 1027.30   82.29
  -2  -1   8    0.20    1.00
  -2  -1   8    0.90    1.30
   2  -1  -8   -1.50    1.10
   2  -1  -8    1.50    1.10
   2  -1  -8    1.70    1.00
  -2  -1   8    0.80    1.50
   2   1  -8   -0.40    1.10
   2   1  -8   -0.50    1.00
  -2   1   8    1.00    1.00
  -1  -1   8  967.70   76.09
   1  -1  -8  973.10   75.39
   1  -1  -8  773.42   75.39
  -1  -1   8 1011.80   77.19
   1  -1  -8  862.61   76.49
  -1   1   8 1012.00   77.39
  -1   1   8  909.31   76.19
   1   1  -8  934.21   76.29
   1   1  -8  879.11   75.59
   0  -1   8   48.30    5.40
   0  -1   8   33.50    3.70
   0  -1  -8   32.80    4.90
   0  -1  -8   40.70    5.00
   0   1  -8   41.40    4.20
   0   1  -8   36.70    5.40
   0   1   8   30.40    4.30
   0   1   8   38.90    4.80
   0   1   8   36.70    5.00
  -1  -1  -8  132.69   12.30
   1  -1   8  114.99   11.60
  -1   1  -8  110.89   12.30
   1   1   8  114.79   10.90
   1   1   8  115.09   11.80
   2  -1   8  710.43   58.99
   2   1   8  738.43   59.19
   2   1   8  651.03   57.99
  -2   1  -8  754.72   60.59
   3  -1   8  226.18   21.40
   3  -1   8  230.18   19.90
  -3   1  -8  262.07   23.60
   3   1   8  247.48   20.90
   3   1   8  244.68   21.60
  -4  -1  -8  177.48   16.90
   4  -1   8  140.29   13.30
   4  -1   8  114.59   14.00
   4   1   8  137.89   14.20
  -4   1  -8  157.38   16.60
   4   1   8  178.98   14.30
  -5  -1  -8  204.38   20.80
   5  -1   8  194.28   17.60
   5  -1   8  161.08   17.80
   5   1   8  208.08   18.10
   5   1   8  161.48   17.70
  -5   1  -8  242.08   21.90
   6  -1   8   39.70    6.60
   6  -1   8   45.20    7.10
  -6  -1  -8   56.49   10.80
   6   1   8   48.90    6.70
   6   1   8   55.59    7.50
  -6   1  -8   70.89   10.10
  -7  -1  -8  289.37   30.80
   7  -1   8  268.97   27.00
  -7   1  -8  353.16   32.20
   7   1   8  335.07   28.10
   7   1   8  256.47   26.70
  -9  -2   8    1.70    3.20
  -9  -2   8   -0.20    2.60
   9  -2  -8    5.20    3.70
   9   2  -8    0.50    1.70
  -9   2   8    0.20    2.40
  -8  -2   8   52.19    7.00
   8  -2  -8   37.40    8.90
  -8  -2   8   37.70    8.20
  -8   2   8   47.90    6.10
  -8   2   8   47.60    7.00
   8   2  -8   38.40    6.70
   7  -2  -8  102.49   13.30
  -7  -2   8  102.89   12.80
  -7  -2   8  121.79   11.80
  -7   2   8   93.89    9.90
   7   2  -8   95.49   11.90
  -7   2   8  109.79   12.20
   6  -2  -8    3.20    1.20
  -6  -2   8   -0.90    2.20
   6  -2  -8    0.80    2.40
  -6  -2   8    2.90    1.90
   6   2  -8    2.30    1.80
  -6   2   8    0.70    1.10
  -6   2   8    4.90    2.50
  -5  -2   8  905.81   81.89
   5  -2  -8 1075.89   78.59
   5  -2  -8  973.10   83.39
  -5  -2   8 1014.50   81.19
   5   2  -8  889.01   81.09
  -5   2   8  941.81   81.59
  -5   2   8 1034.20   78.79
  -4  -2   8  209.78   21.50
  -4  -2   8  235.98   20.90
   4  -2  -8  216.08   22.60
   4   2  -8  231.88   21.00
  -4   2   8  250.47   21.60
   3  -2  -8    3.00    0.70
  -3  -2   8    0.30    1.50
   3  -2  -8    2.30    0.70
  -3  -2   8    0.20    1.30
   3  -2  -8    1.80    1.80
   3   2  -8    2.70    1.70
  -3   2   8    0.60    1.10
  -2  -2   8   21.50    3.40
  -2  -2   8   24.90    5.30
   2  -2  -8   13.60    4.10
  -2  -2   8   24.60    3.20
   2  -2  -8   14.90    2.50
   2   2  -8   23.80    3.60
  -2   2   8   21.20    4.00
  -1  -2   8 2287.57  158.08
   1  -2  -8 1693.23  158.58
  -1  -2   8 2134.69  161.28
   1  -2  -8 1778.22  160.38
  -1  -2   8 2044.50  159.28
   1   2  -8 1897.11  160.08
  -1   2   8 1953.40  159.68
   1   2  -8 1960.90  158.68
   0  -2  -8    0.60    1.50
   0  -2   8    2.00    1.80
   0  -2  -8    3.90    1.90
   0  -2   8    0.90    1.00
   0   2   8    0.20    1.40
   0   2   8    0.60    1.10
   0   2  -8    1.20    1.20
  -1  -2  -8   42.20    5.40
   1  -2   8   35.20    4.70
   1   2   8   33.10    4.70
  -1   2  -8   31.40    5.60
   1   2   8   29.80    4.40
   2  -2   8   10.00    2.70
  -2  -2  -8   10.70    3.30
   2   2   8    8.40    2.50
   2   2   8    6.00    2.00
  -2   2  -8    7.30    3.20
   3  -2   8  243.68   22.90
  -3  -2  -8  297.67   25.20
   3   2   8  243.78   22.90
  -3   2  -8  245.88   24.90
   3   2   8  267.87   22.90
   4  -2   8  281.77   28.00
  -4  -2  -8  348.57   30.60
   4   2   8  314.87   28.00
  -4   2  -8  350.36   31.00
   5  -2   8  166.68   15.30
   5  -2   8  136.39   13.70
   5   2   8  161.98   15.00
  -6  -2  -8   37.90    8.80
   6  -2   8   29.70    5.80
   6   2   8   42.40    6.40
  -6   2  -8   37.50    8.20
   6   2   8   24.60    5.30
  -7  -2  -8    7.40    4.90
   7  -2   8    1.40    1.50
   7  -2   8    1.30    2.60
   7   2   8   -2.80    2.40
   7   2   8    2.70    3.50
  -7   2  -8   -1.60    4.70
   9  -3  -8   12.60    4.80
  -9  -3   8   21.50    6.90
  -9  -3   8   24.40    4.90
   9   3  -8   25.30    5.80
  -9   3   8   20.80    5.30
   8  -3  -8    6.60    3.40
  -8  -3   8    7.60    4.40
  -8  -3   8    8.50    3.20
  -8   3   8   12.30    3.90
   8   3  -8   11.50    3.70
  -7  -3   8  426.06   33.50
   7  -3  -8  379.36   36.30
  -7  -3   8  372.06   35.50
  -7   3   8  396.46   34.40
  -7   3   8  383.16   30.70
  -7   3   8  327.37   30.40
   7   3  -8  373.06   33.90
  -6  -3   8   -2.20    2.50
   6  -3  -8    1.50    1.90
  -6  -3   8    2.30    1.70
  -6   3   8    5.70    2.80
   6   3  -8    4.90    2.80
  -5  -3   8  565.14   52.59
   5  -3  -8  600.04   53.89
  -5  -3   8  638.94   50.99
   5   3  -8  592.24   51.09
  -5   3   8  620.64   51.99
  -4  -3   8  364.66   34.60
  -4  -3   8  421.76   33.20
   4  -3  -8  362.76   35.50
   4   3  -8  372.46   32.90
  -4   3   8  384.76   33.80
  -3  -3   8    2.10    2.20
  -3  -3   8    3.80    1.60
   3  -3  -8    3.80    2.40
  -3   3   8    0.60    1.30
   3   3  -8    1.30    1.50
  -2  -3   8  138.69   12.50
  -2  -3   8  145.49   11.90
   2  -3  -8  113.39   14.00
   2  -3  -8  132.59   11.00
  -2  -3   8  127.69   14.20
  -2   3   8  114.59   12.70
   2   3  -8  117.49   11.90
  -1  -3   8 1249.38   97.09
   1  -3  -8 1077.19   96.39
  -1  -3   8 1269.77   93.19
   1  -3  -8 1021.70   93.69
  -1  -3   8 1173.08   94.29
   1   3  -8 1200.58   93.69
  -1   3   8 1146.49   94.99
   1   3  -8 1109.89   95.59
   0  -3   8  398.86   36.40
   0  -3   8  387.06   33.80
   0  -3  -8  451.25   34.30
   0  -3  -8  363.26   35.50
   0   3   8  397.16   34.50
   0   3  -8  386.96   35.50
   1  -3   8  106.59   11.00
  -1  -3  -8  140.19   12.30
   1   3   8  112.39   11.60
  -1   3  -8  115.39   13.00
   1   3   8  104.69   11.40
   2  -3   8  292.67   25.50
  -2  -3  -8  289.97   26.70
   2   3   8  285.27   25.60
   2   3   8  312.57   26.00
  -2   3  -8  272.27   27.40
  -3  -3  -8   35.10    6.10
   3  -3   8   30.90    4.50
   3   3   8   26.20    4.20
   3   3   8   25.50    4.50
  -3   3  -8   28.00    6.30
  -4  -3  -8  265.07   25.60
   4  -3   8  220.88   23.00
   4   3   8  267.47   23.60
  -4   3  -8  273.07   26.10
   4   3   8  264.47   23.00
   5  -3   8   14.30    4.00
  -5  -3  -8   20.10    6.10
  -5   3  -8   12.70    5.60
   5   3   8   12.80    3.50
  -5   3  -8    9.60    1.70
   5   3   8   16.60    4.00
  -6  -3  -8   19.10    7.10
   6  -3   8   25.70    5.40
  -6   3  -8   37.80    9.10
   6   3   8   45.80    7.00
   6   3   8   34.10    5.30
  -7  -3  -8    4.90    4.00
   7  -3   8    3.50    2.50
   7   3   8   -0.70    3.60
  -7   3  -8   -0.20    3.70
   7   3   8   -0.30    2.50
  -9  -4   8   -1.90    3.00
   9  -4  -8   -3.90    2.20
  -9  -4   8   -2.10    2.90
   9   4  -8   -3.90    2.40
  -9   4   8    7.10    3.80
  -8  -4   8  137.09   18.30
  -8  -4   8  191.18   16.30
   8  -4  -8  135.89   18.50
   8   4  -8  162.58   17.00
  -8   4   8  165.58   17.30
  -7  -4   8   48.20    9.90
   7  -4  -8   37.70    9.20
  -7  -4   8   52.29    6.80
   7   4  -8   49.99    7.30
  -7   4   8   64.09    8.30
  -6  -4   8  103.19   10.60
  -6  -4   8   87.29   12.30
   6  -4  -8   90.89   13.20
   6   4  -8  101.29   11.00
  -6   4   8  111.79   12.10
  -5  -4   8  337.37   33.10
   5  -4  -8  321.37   33.80
  -5  -4   8  381.66   30.60
  -5   4   8  354.76   31.70
   5   4  -8  346.37   30.80
  -4  -4   8  120.89   10.60
   4  -4  -8   93.69   12.80
  -4  -4   8   81.19   11.70
   4   4  -8  102.19   10.40
  -4   4   8   99.49   11.10
  -3  -4   8   11.80    4.00
   3  -4  -8   10.50    3.80
  -3  -4   8   13.70    3.00
  -3   4   8   12.60    3.50
   3   4  -8   16.10    3.10
  -2  -4   8   19.80    5.10
  -2  -4   8   24.20    3.40
   2  -4  -8   16.80    4.90
   2   4  -8   22.80    3.20
  -2   4   8   16.00    3.90
  -1  -4   8   88.99    7.40
   1  -4  -8   68.19   10.00
  -1  -4   8   82.69   10.60
  -1  -4   8   85.19    8.10
   1  -4  -8   67.09    7.50
  -1   4   8   70.09    7.30
  -1   4   8   84.09    8.80
   1   4  -8   80.79    7.40
  -1   4   8   64.09    8.70
   0  -4   8  134.79   12.30
   0  -4   8  140.49   15.30
   0  -4  -8  124.99   14.60
   0  -4  -8  142.49   12.80
   0   4  -8  106.49   13.60
   0   4   8  145.89   13.30
   0   4   8  117.69   13.00
   1  -4   8  486.35   40.80
   1  -4   8  522.25   44.60
  -1  -4  -8  478.05   41.80
   1   4   8  482.35   41.40
   1   4   8  480.65   41.80
  -1   4  -8  472.95   43.30
  -2  -4  -8  243.08   23.70
   2  -4   8  243.18   22.30
   2   4   8  288.07   23.60
   2   4   8  258.27   22.70
  -2   4  -8  227.18   24.50
   3  -4   8  198.78   20.90
  -3  -4  -8  242.88   23.30
   3   4   8  266.67   22.40
   3   4   8  251.67   21.30
  -3   4  -8  220.48   23.50
  -4  -4  -8    9.40    4.40
   4  -4   8    8.80    2.70
  -4   4  -8    7.70    4.20
   4   4   8   10.90    2.80
   4   4   8    8.60    3.30
   5  -4   8    3.10    2.70
  -5  -4  -8    1.40    3.90
   5   4   8    7.60    2.90
   5   4   8   15.30    4.40
  -5   4  -8   11.20    5.50
   6  -4   8   15.30    4.50
  -6  -4  -8   21.40    7.20
  -6   4  -8   23.40    7.50
   6   4   8   17.40    4.10
   6   4   8   20.60    5.80
   7  -4   8   74.59   10.00
  -7  -4  -8   67.49   13.80
   7   4   8  107.79   12.80
   7   4   8   89.09    9.90
  -9  -5   8   57.29    9.50
   9  -5  -8   40.50   10.20
  -9   5   8   51.69    9.30
   9   5  -8   59.19    8.30
  -8  -5   8    9.40    3.60
   8  -5  -8    3.10    5.00
  -8  -5   8    6.10    4.30
  -8   5   8   12.30    4.20
   8   5  -8   15.30    4.70
   7  -5  -8    8.10    5.30
  -7  -5   8    7.40    2.80
  -7  -5   8    8.00    4.40
   7   5  -8    5.90    3.00
  -7   5   8    9.50    3.80
   6  -5  -8  200.78   23.40
  -6  -5   8  172.88   22.00
  -6  -5   8  239.68   19.40
  -6   5   8  224.08   21.00
   6   5  -8  199.38   19.90
  -5  -5   8    0.80    3.20
   5  -5  -8    2.90    4.30
  -5  -5   8   11.00    2.70
  -5   5   8   16.00    4.30
   5   5  -8    7.40    2.90
   4  -5  -8   58.79   10.80
  -4  -5   8   87.19    8.30
  -4  -5   8   72.09   10.70
   4   5  -8   86.79    8.80
  -4   5   8   69.09    9.10
  -3  -5   8  108.19   13.60
  -3  -5   8  105.59   10.60
   3  -5  -8  110.49   14.30
  -3   5   8  117.19   12.10
   3   5  -8  110.79   10.80
  -2  -5   8  277.37   23.40
   2  -5  -8  239.68   26.80
  -2  -5   8  282.87   27.10
   2   5  -8  280.57   23.30
  -2   5   8  264.97   24.60
   1  -5  -8   95.89   10.10
  -1  -5   8  122.19   10.50
  -1  -5   8  118.49   10.30
   1  -5  -8  105.09   13.40
  -1  -5   8  123.69   13.80
   1   5  -8  124.39    9.90
  -1   5   8   91.69    9.70
  -1   5   8   93.09   11.60
  -1   5   8   99.89   11.30
   0  -5  -8   65.99    7.90
   0  -5   8   73.29   10.30
   0  -5  -8   76.89   10.30
   0  -5   8   76.39    7.50
   0   5  -8   68.49    9.40
   0   5   8   68.79    8.10
   0   5  -8   69.79    6.30
   0   5  -8   68.99    6.70
   0   5   8   69.79    8.70
   1  -5   8  108.99   10.80
   1  -5   8  118.89   14.20
  -1  -5  -8  108.19   11.90
  -1   5  -8  105.29   13.00
   1   5   8  114.79   11.50
   1   5   8  110.49   12.10
   2  -5   8  259.07   24.00
  -2  -5  -8  265.77   25.70
   2   5   8  271.27   24.30
   2   5   8  295.87   25.70
  -2   5  -8  279.67   27.10
  -3  -5  -8   37.50    6.50
   3  -5   8   27.30    4.70
   3   5   8   41.60    6.10
  -3   5  -8   36.00    8.00
   3   5   8   39.20    5.20
  -4  -5  -8   73.89   10.70
   4  -5   8   62.39    8.50
   4   5   8   80.29    8.40
   4   5   8   88.29   10.20
  -4   5  -8   74.09   11.00
  -5  -5  -8    5.90    4.10
   5  -5   8    1.70    2.00
  -5   5  -8    6.00    4.00
   5   5   8    4.90    3.60
   5   5   8    4.90    2.10
  -6  -5  -8   58.59   10.30
   6  -5   8   51.99    8.00
  -6   5  -8   80.49   11.40
   6   5   8   56.79    7.40
  -7  -5  -8    6.90    4.70
   7  -5   8   14.50    3.40
  -7   5  -8   13.50    5.90
   7   5   8    5.80    3.50
   7   5   8   -0.50    4.50
   8  -6  -8   30.60    7.90
  -8  -6   8   23.10    8.40
   8   6  -8   27.20    6.20
  -8   6   8   22.90    5.30
  -7  -6   8    1.70    2.00
   7  -6  -8    2.20    3.50
  -7  -6   8    7.60    5.00
  -7   6   8    7.30    3.70
   7   6  -8    3.20    3.00
   6  -6  -8   16.20    6.10
  -6  -6   8   20.30    3.70
  -6  -6   8   14.50    5.90
   6   6  -8   20.80    4.70
  -6   6   8   12.10    4.00
  -5  -6   8  289.97   30.90
  -5  -6   8  333.17   26.40
   5  -6  -8  275.47   31.00
  -5   6   8  275.87   28.20
   5   6  -8  330.37   27.80
  -4  -6   8  164.58   14.20
  -4  -6   8  140.19   17.90
   4  -6  -8  141.39   18.30
  -4   6   8  152.28   16.00
   4   6  -8  163.28   15.10
  -3  -6   8    3.10    3.50
   3  -6  -8    0.00    2.30
  -3  -6   8    4.00    1.60
   3   6  -8    5.00    2.10
  -3   6   8   -0.10    2.50
  -2  -6   8  770.62   68.39
   2  -6  -8  753.62   68.89
  -2  -6   8  821.72   63.99
  -2   6   8  700.23   66.49
   2   6  -8  853.31   64.19
  -2   6   8  765.22   65.59
   1  -6  -8 1273.27  116.49
  -1  -6   8 1480.15  112.09
  -1  -6   8 1419.66  116.79
  -1   6   8 1209.18  114.19
  -1   6   8 1410.46  113.49
   1   6  -8 1483.65  111.69
   0  -6  -8  173.58   17.70
   0  -6   8  209.58   21.40
   0  -6   8  189.28   17.00
   0   6  -8  180.78   16.90
   0   6  -8  194.28   19.90
   0   6   8  178.28   18.90
   0   6  -8  210.28   16.10
   0   6   8  181.68   17.90
   1  -6   8    1.20    2.30
  -1  -6  -8    0.10    1.70
   1  -6   8    2.90    1.50
  -1   6  -8    0.80    0.40
  -1   6  -8    1.70    2.30
   1   6   8   -2.40    1.40
   1   6   8   -1.80    1.40
  -1   6  -8    0.30    0.30
   2  -6   8  105.99   11.30
  -2  -6  -8  102.19   12.80
   2   6   8  123.09   11.80
   2   6   8  124.49   13.20
  -2   6  -8  117.49   14.50
   3  -6   8  111.79   12.00
  -3  -6  -8  104.29   14.00
  -3   6  -8  129.49   15.30
   3   6   8  144.39   14.30
   3   6   8  116.99   11.80
  -4  -6  -8    6.30    4.20
   4  -6   8    9.80    3.30
  -4   6  -8    4.60    4.80
   4   6   8    3.90    3.50
   4   6   8    2.90    2.10
   5  -6   8    6.70    3.20
  -5  -6  -8    3.00    4.30
   5   6   8   -1.70    2.10
  -5   6  -8    1.60    3.10
   5   6   8    0.60    1.80
  -6  -6  -8   55.29   12.20
   6  -6   8   67.19    8.70
   6   6   8   81.99   10.70
   6   6   8   62.19    8.00
  -6   6  -8   88.89   12.50
  -8  -7   8   -2.50    4.00
   8  -7  -8   -0.20    3.90
   8   7  -8    0.80    2.60
  -8   7   8    1.50    2.80
   7  -7  -8    4.50    4.40
  -7  -7   8    5.50    4.70
   7   7  -8    4.60    2.90
  -7   7   8    4.00    3.40
   6  -7  -8  329.37   35.50
  -6  -7   8  304.07   34.40
  -6   7   8  347.67   32.10
   6   7  -8  377.76   31.60
  -5  -7   8   14.10    2.50
  -5  -7   8   10.50    4.30
   5  -7  -8   13.20    6.10
  -5   7   8    8.00    3.40
   5   7  -8   11.50    3.40
  -4  -7   8    9.80    2.30
   4  -7  -8    7.40    5.30
  -4  -7   8    6.50    4.40
  -4   7   8   11.90    3.60
   4   7  -8    9.20    3.20
  -3  -7   8  182.38   21.50
   3  -7  -8  174.18   21.80
  -3  -7   8  200.38   17.00
  -3   7   8  178.88   18.90
   3   7  -8  218.78   18.20
  -2  -7   8  410.66   36.10
   2  -7  -8  361.26   36.00
  -2   7   8  330.87   29.20
  -2   7   8  338.97   33.50
  -2   7   8  381.96   32.30
  -1  -7   8    4.00    3.60
  -1  -7   8   12.60    2.50
   1  -7  -8    8.20    4.00
   1  -7  -8    7.70    2.40
  -1   7   8    3.60    1.60
   1   7  -8    7.60    2.10
  -1   7   8    7.00    3.20
  -1   7   8    9.00    3.10
   0  -7  -8    7.60    3.20
   0  -7   8   14.70    5.60
   0  -7   8    8.60    2.60
   0   7  -8    8.50    4.50
   0   7  -8   10.80    2.60
   0   7   8   10.70    3.80
   0   7   8   15.50    3.70
   0   7  -8   13.10    2.20
   1  -7   8  618.04   52.89
   1  -7   8  578.14   47.20
  -1  -7  -8  510.15   48.60
  -1   7  -8  560.74   50.79
   1   7   8  619.04   50.09
   1   7   8  519.05   47.60
  -2  -7  -8   22.40    5.80
   2  -7   8   26.60    4.20
   2  -7   8   19.40    6.80
  -2   7  -8   25.80    6.70
   2   7   8   32.80    6.80
   2   7   8   20.50    4.20
  -2   7  -8   30.90    2.50
  -2   7  -8   25.20    2.40
  -3  -7  -8    4.40    3.80
   3  -7   8    2.60    1.90
   3   7   8    5.20    2.40
   3   7   8    8.80    3.80
  -3   7  -8   -1.70    2.50
   4  -7   8   43.30    6.40
  -4  -7  -8   28.20    8.60
  -4   7  -8   44.60    9.80
   4   7   8   56.39    8.80
   4   7   8   50.49    6.00
   5  -7   8  175.08   19.80
  -5  -7  -8  188.18   23.10
   5   7   8  231.08   19.40
   5   7   8  254.77   23.00
  -5   7  -8  214.48   23.90
   6  -7   8   18.70    4.90
  -6  -7  -8   18.90    6.70
   6   7   8   17.70    6.30
   6   7   8   17.00    4.10
  -6   7  -8   14.20    5.80
   7  -8  -8   36.80   10.20
  -7  -8   8   23.00    8.00
  -7   8   8   35.00    6.90
   6  -8  -8    1.00    3.30
  -6  -8   8   -0.30    2.30
   6   8  -8    0.20    2.80
  -6   8   8   -0.80    2.10
   5  -8  -8   23.40    8.60
  -5  -8   8   33.80    9.50
   5   8  -8   37.90    6.20
  -5   8   8   28.10    6.00
   4  -8  -8    7.50    4.70
  -4  -8   8    3.30    3.70
  -4   8   8    6.40    2.90
   4   8  -8    5.40    2.70
  -3  -8   8   17.00    6.20
  -3  -8   8   14.90    2.70
   3  -8  -8   13.10    6.80
  -3   8   8   15.80    4.60
   3   8  -8   20.10    4.00
  -3   8   8   13.70    5.50
   2  -8  -8  155.68   20.00
  -2  -8   8  170.98   14.40
  -2  -8   8  161.58   19.40
  -2   8   8  142.69   13.60
   2   8  -8  186.58   15.40
  -2   8   8  145.09   17.70
  -2   8   8  153.28   16.00
  -1  -8   8   28.00    8.00
   1  -8  -8   22.60    4.70
   1  -8  -8   22.30    8.20
  -1  -8   8   18.30    3.60
   1   8  -8   29.00    4.00
  -1   8   8   30.10    5.40
  -1   8   8   24.40    6.60
   0  -8   8  529.75   46.30
   0  -8  -8  391.26   40.70
   0  -8   8  456.05   39.80
   0   8  -8  498.85   39.50
   0   8   8  515.55   43.60
   0   8   8  507.45   41.20
   0   8  -8  448.96   43.30
   1  -8   8   -1.30    2.20
  -1  -8  -8    4.30    3.00
   1  -8   8   -0.60    1.30
   1   8   8   -1.80    1.50
  -1   8  -8   -0.60    2.70
  -1   8  -8   -1.10    1.10
   1   8   8   -1.20    1.80
   2  -8   8   11.30    3.40
  -2  -8  -8   10.70    4.70
   2  -8   8   13.70    5.60
  -2   8  -8   10.60    4.70
   2   8   8   23.00    5.80
   2   8   8   18.40    3.50
  -2   8  -8   15.20    2.10
  -3  -8  -8   30.50    7.80
   3  -8   8   40.30    5.80
   3   8   8   36.00    5.10
   3   8   8   30.20    7.20
  -3   8  -8   50.89   10.50
   4  -8   8  878.11   82.49
  -4   8  -8 1008.90   87.49
   4   8   8 1106.89   81.99
   5  -8   8   49.30    7.00
  -5  -8  -8   35.90    9.50
   5   8   8   55.69    6.60
  -5   8  -8   48.50   10.80
   5   8   8   74.49   10.70
  -6  -9   8    9.50    4.60
   6  -9  -8   -4.20    2.80
   6   9  -8    3.30    3.20
  -6   9   8   -1.40    3.00
  -5  -9   8   15.90    7.80
   5  -9  -8    7.30    5.10
   5   9  -8   22.00    5.50
  -5   9   8   10.40    4.20
  -4  -9   8   -0.50    3.70
  -4  -9   8   -1.70    1.10
   4  -9  -8    1.90    3.40
  -4   9   8    1.80    2.80
  -4   9   8   -1.00    2.40
   4   9  -8    1.90    2.00
  -3  -9   8   34.40    9.30
   3  -9  -8   32.30    9.30
  -3   9   8   31.80    8.00
  -3   9   8   41.60    6.50
   3   9  -8   42.10    6.00
  -2  -9   8  206.98   25.00
  -2  -9   8  218.38   19.00
   2  -9  -8  219.98   25.60
  -2   9   8  222.88   21.20
   2   9  -8  235.28   20.20
  -2   9   8  192.68   22.50
  -1  -9   8   33.10    9.50
   1  -9  -8   32.20    5.40
  -1  -9   8   27.80    4.40
  -1   9   8   32.10    5.90
   1   9  -8   42.40    5.00
  -1   9   8   31.20    7.40
   0  -9   8    2.30    4.80
   0  -9  -8    6.60    3.00
   0  -9   8    4.60    2.10
   0   9  -8   -2.90    2.90
   0   9   8    2.70    3.50
   0   9   8    6.90    2.70
   0   9  -8    2.90    1.90
   1  -9   8  493.55   42.50
   1  -9   8  540.25   49.30
   1   9   8  553.24   46.40
  -1   9  -8  472.95   41.70
  -1   9  -8  464.65   46.30
   1   9   8  520.55   43.00
  -2  -9  -8   13.90    5.50
   2  -9   8   15.80    3.90
   2  -9   8    9.50    4.80
  -2   9  -8   11.90    6.00
   2   9   8   15.20    5.70
   2   9   8   11.80    3.30
  -3  -9  -8   75.69   12.60
   3  -9   8   87.89   10.60
  -3   9  -8  105.19   14.60
   3   9   8  106.79   10.20
   3   9   8  135.39   14.30
   4  -9   8  115.39   12.10
  -4  -9  -8   78.59   13.90
  -4   9  -8  115.69   16.10
   4   9   8  132.19   15.50
   5 -10  -8   12.10    5.50
  -5 -10   8   22.00    7.60
   5  10  -8   20.80    5.00
  -5  10   8   23.70    5.80
  -5  10   8   18.00    5.80
  -4 -10   8   -1.50    3.80
   4 -10  -8    1.30    3.50
  -4  10   8    1.90    2.20
   4  10  -8    6.80    3.40
  -4  10   8   -2.40    2.10
   3 -10  -8    1.70    3.20
  -3 -10   8   -2.50    4.50
  -3  10   8    7.60    4.20
   3  10  -8    2.60    2.80
  -3  10   8    5.00    2.90
  -2 -10   8  114.59   16.00
   2 -10  -8   84.69   15.60
  -2  10   8   93.89   11.70
  -2  10   8  101.09   14.10
   2  10  -8  121.49   11.70
  -1 -10   8    9.80    5.80
  -1 -10   8    7.00    2.50
  -1  10   8   10.60    3.60
  -1  10   8    5.70    4.50
   1  10  -8    5.50    2.60
   0 -10   8  239.88   19.70
   0 -10  -8  178.68   20.60
   0 -10   8  217.18   25.60
   0  10   8  226.18   23.80
   0  10  -8  189.48   22.80
   0  10  -8  221.68   19.70
   0  10   8  245.38   20.80
   1 -10   8    5.10    2.60
   1 -10   8   12.50    6.20
  -1 -10  -8   11.20    4.00
   1  10   8   11.40    4.70
   1  10   8    5.00    2.80
  -1  10  -8    4.80    5.00
  -1  10  -8    6.30    2.40
  -2 -10  -8   92.59   13.20
   2 -10   8  105.19   11.40
   2 -10   8  155.68   19.00
   2  10   8  104.19   10.70
  -2  10  -8  100.99   14.80
   2  10   8  128.39   15.00
   3 -10   8    7.40    2.80
  -3 -10  -8    6.90    4.30
   3  10   8   16.40    5.80
  -3  10  -8    6.20    5.30
   3 -11  -8   11.20    5.90
  -3 -11   8   -1.00    5.40
  -3  11   8   13.50    5.50
  -3  11   8    4.20    3.30
   3  11  -8   16.00    4.80
  -2 -11   8    0.00    4.40
   2  11  -8   -2.70    2.10
  -2  11   8    2.30    3.60
  -2  11   8    4.00    3.10
  -1 -11   8   -1.70    1.80
  -1 -11   8   -2.00    2.50
  -1  11   8   -2.90    2.80
  -1  11   8   -0.10    3.10
   1  11  -8   -3.30    1.90
   0 -11   8   35.20    5.90
   0 -11   8   48.00   11.10
   0  11   8   43.50    6.40
   0  11   8   60.59   10.20
   0  11  -8   33.50    8.30
   0  11  -8   41.70    6.00
  -1 -11  -8   26.90    7.10
   1 -11   8   31.60   10.00
   1 -11   8   30.90    5.60
   1  11   8   44.40    9.60
  -1  11  -8   22.30    7.20
   1  11   8   25.10    5.00
  -9   0   9    5.40    2.90
  -9   0   9   -4.10    2.20
   9   0  -9    0.70    2.30
   8   0  -9   -0.40    1.50
  -8   0   9   -2.60    2.50
  -8   0   9    4.50    2.30
   7   0  -9    2.40    2.00
  -7   0   9    3.10    2.60
  -7   0   9    3.30    2.20
  -6   0   9    1.10    1.60
  -6   0   9    0.30    1.90
   5   0  -9    4.30    2.30
  -5   0   9    0.60    1.60
  -5   0   9    1.10    1.50
   4   0  -9    5.00    1.40
  -4   0   9    1.20    1.90
  -4   0   9   -0.20    1.50
   4   0  -9    1.70    1.80
   3   0  -9    2.10    1.60
   3   0  -9    1.80    1.00
   3   0  -9    0.30    1.20
  -3   0   9   -1.10    1.10
  -3   0   9   -0.60    1.00
  -2   0   9    0.20    1.40
   2   0  -9    2.50    2.30
  -1   0   9    3.10    1.10
   1   0  -9   -1.00    1.30
   1   0  -9   -0.40    1.10
  -1   0   9    0.70    1.10
   0   0  -9    0.40    1.40
   0   0   9   -1.00    1.00
   0   0   9   -0.20    0.70
   0   0  -9    2.60    1.60
   1   0   9   -1.70    1.20
   1   0   9    0.50    0.90
  -1   0  -9    3.30    2.40
   2   0   9   -0.40    0.90
   2   0   9    0.40    1.30
  -2   0  -9    1.20    2.00
   2   0   9   -0.20    0.80
   3   0   9    3.10    1.20
   3   0   9    0.60    1.20
   3   0   9    1.40    1.60
  -4   0  -9    0.90    2.60
   4   0   9    1.10    2.00
   4   0   9   -0.80    1.60
   4   0   9    3.00    2.00
   5   0   9   -0.40    2.10
  -5   0  -9    2.30    4.50
   5   0   9   -2.00    2.00
   6   0   9    4.00    2.00
  -6   0  -9   -3.00    4.00
   6   0   9    0.10    1.80
   7   0   9    4.20    3.00
   7   0   9    2.70    2.80
  -7   0  -9    7.90    5.20
  -9  -1   9    6.10    3.30
   9  -1  -9    1.00    2.20
  -9  -1   9   -0.10    2.30
  -9   1   9    3.70    3.50
   9   1  -9    3.30    2.60
  -8  -1   9  216.88   19.70
   8  -1  -9  183.18   20.50
  -8  -1   9  205.58   20.20
  -8   1   9  192.38   18.30
   8   1  -9  186.68   20.00
  -8   1   9  175.98   19.20
  -7  -1   9   46.80    6.60
  -7  -1   9   34.70    6.50
   7  -1  -9   35.90    7.90
  -7   1   9   51.29    7.00
  -7   1   9   43.60    5.60
   7   1  -9   39.80    7.10
  -6  -1   9    0.50    1.90
   6  -1  -9   -2.10    1.60
   6  -1  -9   -0.60    1.80
  -6  -1   9    0.20    2.00
  -6   1   9    1.20    1.60
   6   1  -9    0.60    2.30
  -6   1   9    1.20    2.20
  -5  -1   9   16.20    4.10
  -5  -1   9   11.90    3.70
   5  -1  -9   16.90    2.50
   5  -1  -9   10.30    4.40
  -5   1   9   14.00    4.00
  -5   1   9   17.10    3.10
   5   1  -9   14.40    4.00
   4  -1  -9 1273.57  112.09
  -4  -1   9 1312.67  110.79
  -4  -1   9 1401.16  110.89
   4  -1  -9 1258.47  108.69
   4   1  -9 1258.07  110.99
  -4   1   9 1417.06  111.19
  -4   1   9 1524.75  109.49
   3  -1  -9   -0.80    0.90
  -3  -1   9    0.10    1.30
  -3  -1   9   -0.80    1.40
   3  -1  -9    1.20    1.20
   3  -1  -9    2.20    2.40
  -3   1   9    2.00    1.50
   3   1  -9   -0.40    1.50
  -2  -1   9   79.89    8.80
   2  -1  -9   78.49    7.80
   2  -1  -9   70.89    9.40
  -2  -1   9   88.59    9.60
   2  -1  -9   65.99    7.70
   2   1  -9   82.89    8.80
   2   1  -9   81.09    8.90
  -2   1   9   74.29    8.80
  -1  -1   9   52.19    5.00
  -1  -1   9   42.80    5.60
   1  -1  -9   38.60    5.10
   1  -1  -9   31.20    5.50
   1   1  -9   36.80    5.10
   1   1  -9   42.40    5.80
  -1   1   9   41.50    5.70
   0  -1   9    0.90    1.20
   0  -1   9    1.40    0.80
   0  -1  -9    1.00    1.40
   0  -1   9    0.70    0.70
   0  -1  -9   -0.10    1.70
   0   1   9    1.20    1.50
   0   1   9    2.40    1.80
   0   1   9    0.80    1.00
   0   1  -9   -0.10    1.10
  -1  -1  -9  216.08   17.50
   1  -1   9  167.68   16.60
   1   1   9  181.98   16.90
  -1   1  -9  158.88   17.30
   1   1   9  150.38   15.80
   1   1   9  189.48   15.80
   2  -1   9   55.09    6.90
  -2  -1  -9   56.49    7.50
  -2   1  -9   58.49    7.80
   2   1   9   48.90    6.70
   2   1   9   51.39    5.80
  -3  -1  -9  894.61   66.29
   3  -1   9  747.43   63.99
  -3   1  -9  757.12   65.89
   3   1   9  744.13   62.89
   3   1   9  710.53   63.89
   4  -1   9   -0.50    1.00
  -4  -1  -9   -1.50    2.00
   4  -1   9    2.70    1.20
   4  -1   9    1.00    1.80
   4   1   9    2.30    1.50
   4   1   9    0.50    1.80
  -4   1  -9    2.80    3.60
  -5  -1  -9   16.20    5.50
   5  -1   9   13.10    4.40
   5   1   9    8.80    3.50
   5   1   9   19.70    3.90
  -5   1  -9   16.60    5.50
  -6  -1  -9  116.69   14.90
   6  -1   9  111.89   12.00
   6   1   9   91.89   11.20
   6   1   9   80.69   11.00
  -6   1  -9  140.59   16.10
  -7  -1  -9   48.90   10.30
   7  -1   9   31.30    6.10
   7   1   9   27.00    6.00
  -7   1  -9   31.50    9.60
  -9  -2   9   26.60    6.00
   9  -2  -9   27.80    7.60
  -9  -2   9   21.90    6.60
  -9   2   9   32.40    7.10
   9   2  -9   29.10    6.50
   8  -2  -9   83.69   13.10
  -8  -2   9  112.89   12.00
  -8  -2   9  102.19   13.00
  -8   2   9  111.89   12.60
   8   2  -9  111.49   13.00
   7  -2  -9 1000.40   92.19
  -7  -2   9 1209.88   90.49
  -7  -2   9 1047.00   91.29
   7   2  -9 1039.50   90.69
  -7   2   9 1009.20   87.59
  -7   2   9 1226.08   91.49
  -6  -2   9   11.90    3.40
  -6  -2   9    2.40    2.70
  -6   2   9    4.40    0.90
   6   2  -9    3.60    2.30
  -6   2   9    1.80    2.50
  -5  -2   9   61.69    8.60
  -5  -2   9   75.39    8.30
   5  -2  -9   64.19    9.40
   5   2  -9   63.19    8.20
  -5   2   9   74.99    8.90
  -4  -2   9  702.23   58.79
   4  -2  -9  704.13   61.19
  -4  -2   9  695.43   59.69
   4   2  -9  665.33   58.79
  -4   2   9  734.73   59.49
   3  -2  -9  189.98   19.50
  -3  -2   9  182.28   17.40
  -3  -2   9  201.28   18.70
   3  -2  -9  167.98   15.60
  -3   2   9  190.48   18.00
   3   2  -9  187.68   17.50
  -2  -2   9  160.18   15.10
  -2  -2   9  170.48   16.50
   2  -2  -9  146.69   16.30
   2   2  -9  148.09   14.70
   2   2  -9  153.48   15.40
  -2   2   9  155.18   15.30
  -1  -2   9    3.40    1.90
  -1  -2   9   -2.10    1.70
   1  -2  -9    2.00    1.40
  -1  -2   9   -0.80    0.80
   1  -2  -9   -1.20    1.60
   1  -2  -9    1.30    1.30
   1   2  -9   -0.60    1.10
  -1   2   9    1.20    1.10
   1   2  -9    1.50    2.00
   0  -2  -9  171.68   17.40
   0  -2   9  189.88   16.70
   0   2   9  167.38   16.80
   0   2   9  164.78   16.20
   0   2  -9  190.18   17.90
   1  -2   9   18.10    3.80
  -1  -2  -9   34.50    4.90
  -1   2  -9   13.80    4.20
   1   2   9   22.50    3.70
   1   2   9   22.00    4.40
  -2  -2  -9    0.20    2.10
   2  -2   9    4.50    2.30
   2   2   9    2.80    1.60
  -2   2  -9    1.50    2.10
   2   2   9    5.20    2.60
   3  -2   9  236.28   22.10
  -3  -2  -9  263.77   24.10
   3   2   9  237.38   21.70
   3   2   9  237.98   22.10
  -3   2  -9  249.78   24.30
  -4  -2  -9    5.40    3.00
   4  -2   9    4.20    2.70
   4   2   9    3.30    2.30
  -4   2  -9    2.60    3.00
   4   2   9    4.50    2.30
  -5  -2  -9    3.90    3.90
   5  -2   9    1.20    2.40
  -5   2  -9    8.00    4.20
   5   2   9    4.20    2.40
   5   2   9    4.40    3.10
   6  -2   9   98.19   12.50
  -6  -2  -9  111.49   15.00
   6   2   9  105.79   12.10
  -6   2  -9  139.59   16.60
   6   2   9  128.39   13.00
   7  -2   9   34.00    6.60
  -7  -2  -9   41.60    9.70
   7   2   9   23.10    6.20
   7   2   9   26.80    5.80
  -7   2  -9   45.50    9.80
   9  -3  -9    1.80    3.00
  -9  -3   9    3.70    3.60
  -9  -3   9   -1.30    2.80
   9   3  -9    2.90    2.70
  -9   3   9    2.30    2.30
  -8  -3   9  214.18   22.40
  -8  -3   9  217.08   20.40
   8  -3  -9  206.88   22.90
  -8   3   9  209.88   21.40
   8   3  -9  194.48   20.80
   7  -3  -9   91.79   13.20
  -7  -3   9  116.59   11.40
  -7  -3   9   90.19   12.50
   7   3  -9   89.69   11.30
  -7   3   9   93.79   11.90
  -6  -3   9   56.29    7.00
   6  -3  -9   37.20    9.00
  -6  -3   9   47.20    9.00
   6   3  -9   44.60    6.80
  -6   3   9   43.50    7.90
   5  -3  -9  144.59   17.50
  -5  -3   9  175.58   15.50
  -5  -3   9  141.09   16.20
   5   3  -9  143.59   15.10
  -5   3   9  155.88   15.90
   4  -3  -9  958.60   85.89
  -4  -3   9 1134.69   83.29
  -4  -3   9  947.51   84.49
  -4   3   9 1044.40   83.99
   4   3  -9  940.01   82.69
  -3  -3   9  374.66   31.00
  -3  -3   9  364.06   32.80
   3  -3  -9  353.36   33.60
  -3   3   9  341.47   31.50
   3   3  -9  336.47   30.50
   2  -3  -9   68.89    6.60
   2  -3  -9   64.19    9.50
  -2  -3   9   81.59    8.30
  -2  -3   9   84.29    7.40
  -2  -3   9   70.79    9.40
  -2   3   9   52.19    7.80
   2   3  -9   73.89    7.70
   1  -3  -9    6.30    3.10
  -1  -3   9    7.20    3.30
   1  -3  -9    6.70    2.10
  -1  -3   9    7.20    2.30
  -1  -3   9   10.80    1.50
   1   3  -9    5.10    2.50
   1   3  -9    7.60    2.00
  -1   3   9    9.60    3.00
  -1   3   9    8.00    2.60
   0  -3   9   26.40    4.00
   0  -3  -9   24.50    5.70
   0  -3   9   26.90    6.40
   0  -3  -9   33.00    4.40
   0   3   9   23.20    4.20
   0   3   9   20.00    4.70
   0   3  -9   23.60    5.70
  -1  -3  -9   28.50    4.50
   1  -3   9   17.60    3.70
   1   3   9   18.90    4.00
  -1   3  -9   18.40    4.70
   1   3   9   15.90    4.00
  -2  -3  -9  833.32   68.19
   2  -3   9  771.02   66.69
  -2   3  -9  754.02   68.89
   2   3   9  896.41   67.39
   2   3   9  766.62   66.99
  -3  -3  -9   37.40    6.20
   3  -3   9   39.90    5.70
   3   3   9   33.90    5.30
  -3   3  -9   34.30    7.30
   3   3   9   27.90    5.20
  -4  -3  -9   57.99    9.10
   4  -3   9   59.49    8.00
   4   3   9   64.09    7.90
   4   3   9   67.59    7.90
  -4   3  -9   62.79    9.70
  -5  -3  -9    0.80    3.40
   5  -3   9    4.40    3.10
   5   3   9    5.00    2.80
  -5   3  -9    9.50    4.60
   5   3   9    5.40    3.20
   6  -3   9   -3.10    2.20
  -6  -3  -9   -4.20    3.90
  -6   3  -9   -3.50    3.90
   6   3   9   -2.40    2.40
   6   3   9   -2.20    2.30
   7  -3   9    4.10    2.70
  -7  -3  -9   -2.60    2.90
  -7   3  -9    3.50    3.70
   7   3   9   -1.10    2.70
   7   3   9    0.10    3.80
   9  -4  -9    5.00    3.20
  -9  -4   9    3.80    4.60
  -9  -4   9    5.30    3.50
   9   4  -9    2.00    3.20
  -9   4   9   10.80    4.30
   8  -4  -9   58.09   10.30
  -8  -4   9   72.99    8.30
  -8  -4   9   60.89   10.70
   8   4  -9   50.89    8.50
  -8   4   9   52.79    8.40
  -7  -4   9   77.59   11.70
  -7  -4   9   92.09    9.60
   7  -4  -9   65.09   11.40
   7   4  -9   69.89    9.80
  -7   4   9   80.59   10.30
   6  -4  -9  130.09   17.70
  -6  -4   9  171.78   15.50
  -6  -4   9  153.08   17.60
  -6   4   9  159.58   16.60
   6   4  -9  152.78   15.70
  -5  -4   9   51.99    8.50
   5  -4  -9   39.80    9.20
  -5  -4   9   52.69    6.50
  -5   4   9   45.30    7.30
   5   4  -9   45.90    6.50
  -4  -4   9    2.50    2.90
  -4  -4   9    4.90    2.20
   4  -4  -9    2.00    2.90
  -4   4   9    4.60    2.40
   4   4  -9    5.20    2.00
  -3  -4   9   17.20    3.70
  -3  -4   9   12.40    4.10
   3  -4  -9   10.90    5.10
  -3   4   9   17.20    4.30
   3   4  -9   16.90    3.40
  -2  -4   9   63.79    6.60
  -2  -4   9   44.80    8.10
   2  -4  -9   52.19    4.90
   2  -4  -9   45.80    4.80
   2  -4  -9   64.49    9.20
  -2   4   9   73.09    7.70
   2   4  -9   58.19    6.10
   1  -4  -9   83.79    8.60
  -1  -4   9   84.79    9.00
   1  -4  -9   87.19    8.70
  -1  -4   9   90.69    8.00
  -1  -4   9   97.79   11.90
   1  -4  -9   84.49   11.60
  -1   4   9   89.59    9.80
   1   4  -9   92.59   10.80
  -1   4   9   74.29    8.20
   1   4  -9   91.49    8.30
  -1   4   9   81.99    9.90
   0  -4   9  106.69   13.00
   0  -4   9   96.49    9.90
   0  -4  -9   94.19   12.20
   0  -4  -9   91.59   10.00
   0   4   9  100.59   10.70
   0   4   9   87.79   10.50
   0   4  -9   95.89   11.80
   1  -4   9   16.00    3.30
  -1  -4  -9   16.00    4.10
   1   4   9   22.80    4.40
  -1   4  -9   20.40    5.30
   1   4   9   14.90    3.90
   2  -4   9  712.83   57.69
  -2  -4  -9  604.84   58.59
   2   4   9  753.22   58.19
  -2   4  -9  689.33   60.49
   3  -4   9    4.50    2.70
  -3  -4  -9    0.60    2.50
  -3   4  -9    2.20    3.30
   3   4   9    5.60    2.50
   3   4   9    5.70    2.80
  -4  -4  -9    9.40    4.70
   4  -4   9   11.10    3.30
   4   4   9   10.70    3.00
   4   4   9   12.90    3.30
  -4   4  -9    6.50    3.70
  -5  -4  -9  169.08   21.30
   5  -4   9  183.08   19.30
   5   4   9  240.78   20.80
  -5   4  -9  225.08   23.10
   5   4   9  197.78   19.00
  -6  -4  -9    7.10    4.30
   6  -4   9    6.70    3.80
   6   4   9    8.70    5.10
   6   4   9    9.40    3.60
  -6   4  -9    7.50    4.70
  -8  -5   9    9.50    5.60
   8  -5  -9    3.40    2.80
  -8  -5   9   13.20    3.60
   8   5  -9    8.70    3.30
  -8   5   9    8.80    3.70
   7  -5  -9   21.60    7.10
  -7  -5   9   21.50    7.10
  -7  -5   9   29.40    5.10
  -7   5   9   25.50    6.50
   7   5  -9   26.50    5.80
   6  -5  -9  102.09   14.70
  -6  -5   9   97.59   13.80
  -6  -5   9  108.89   10.80
  -6   5   9   92.09   12.20
   6   5  -9   98.69   11.20
  -5  -5   9  428.86   39.50
  -5  -5   9  449.95   35.90
   5  -5  -9  387.96   40.10
  -5   5   9  384.06   37.10
   5   5  -9  415.06   36.20
  -4  -5   9    4.10    3.30
  -4  -5   9    1.70    1.80
   4  -5  -9    3.00    3.10
   4   5  -9    5.60    2.40
  -4   5   9    0.60    1.90
  -3  -5   9    6.10    4.00
   3  -5  -9    8.70    4.70
  -3  -5   9   12.80    3.10
   3   5  -9   12.60    3.10
  -3   5   9    8.50    3.00
  -2  -5   9   59.09    9.30
   2  -5  -9   58.29    9.90
  -2  -5   9   60.29    6.70
   2   5  -9   49.80    6.10
  -2   5   9   64.39    7.90
  -1  -5   9    9.80    4.50
  -1  -5   9   15.70    2.60
   1  -5  -9   20.80    5.90
   1  -5  -9   14.90    2.90
  -1  -5   9   12.30    3.20
  -1   5   9   18.60    4.40
   1   5  -9   14.90    2.50
   1   5  -9   10.70    4.40
  -1   5   9   16.20    2.70
  -1   5   9   12.90    4.20
   0  -5   9  453.65   41.40
   0  -5  -9  391.76   37.50
   0  -5   9  483.55   37.50
   0   5   9  428.56   38.90
   0   5   9  466.45   38.50
   0   5  -9  424.16   39.90
   1  -5   9   -1.00    2.80
   1  -5   9   -2.10    1.50
  -1  -5  -9    4.10    2.00
   1   5   9   -0.40    1.60
   1   5   9    1.60    2.10
  -1   5  -9    5.50    3.50
   2  -5   9   11.40    3.40
  -2  -5  -9   12.00    4.20
   2   5   9   16.20    4.70
   2   5   9   16.40    3.70
  -2   5  -9   14.60    4.90
  -3  -5  -9   31.10    7.00
   3  -5   9   22.90    4.80
   3   5   9   31.90    6.50
  -3   5  -9   29.00    7.70
   3   5   9   39.80    5.10
  -4  -5  -9   55.79    9.90
   4  -5   9   53.29    7.70
   4   5   9   72.79    8.10
  -4   5  -9   64.09   10.90
   4   5   9   86.49    9.70
  -5  -5  -9   24.60    7.10
   5  -5   9   17.90    4.90
   5   5   9   17.00    4.30
   5   5   9   21.60    5.90
  -5   5  -9   38.80    9.40
   6  -5   9   40.80    6.60
  -6  -5  -9   45.10   10.30
  -6   5  -9   50.49   10.90
   6   5   9   64.19    9.40
   6   5   9   44.30    6.90
  -8  -6   9   52.69   11.10
   8  -6  -9   43.70   10.40
  -8   6   9   64.49    8.50
   8   6  -9   47.20    8.20
  -7  -6   9    3.10    3.80
   7  -6  -9    1.10    3.70
  -7  -6   9    3.70    1.80
   7   6  -9    3.50    3.10
  -7   6   9   -3.00    2.30
  -6  -6   9    4.40    4.40
  -6  -6   9    0.50    2.00
   6  -6  -9    4.30    4.40
   6   6  -9    3.20    2.60
  -6   6   9   -4.80    2.50
  -5  -6   9   38.10    5.00
   5  -6  -9   35.60    9.00
  -5  -6   9   33.50    8.60
   5   6  -9   32.70    5.70
  -5   6   9   33.90    6.60
  -4  -6   9   79.79    7.90
  -4  -6   9   69.99   11.50
   4  -6  -9   59.19   11.10
   4   6  -9   75.89    8.50
  -4   6   9   69.39    9.20
   3  -6  -9  166.08   19.80
  -3  -6   9  167.68   15.10
  -3  -6   9  156.58   18.70
   3   6  -9  164.98   15.40
  -3   6   9  164.28   16.70
   2  -6  -9  111.19   14.60
  -2  -6   9  107.89   10.10
  -2  -6   9   95.99   13.20
  -2   6   9  103.49   11.40
   2   6  -9   99.09    9.80
  -2   6   9   91.79   12.30
  -1  -6   9  771.12   61.19
   1  -6  -9  693.93   60.89
  -1  -6   9  682.63   55.49
   1   6  -9  620.24   55.89
  -1   6   9  664.33   58.19
  -1   6   9  590.14   54.89
  -1   6   9  735.43   57.39
   0  -6   9  516.35   45.50
   0  -6  -9  415.46   40.70
   0  -6   9  552.24   40.70
   0   6   9  540.05   41.90
   0   6  -9  452.75   43.30
   0   6  -9  446.66   39.10
   0   6  -9  483.35   38.80
   0   6   9  450.15   42.40
   1  -6   9    3.00    4.30
  -1  -6  -9    0.90    2.10
   1  -6   9   -0.60    1.10
   1   6   9    0.60    2.40
   1   6   9    0.60    2.10
  -1   6  -9   -0.10    3.20
  -2  -6  -9   40.80    7.70
   2  -6   9   65.59    7.40
   2   6   9   58.59    7.20
  -2   6  -9   47.90    8.90
   2   6   9   64.99    8.30
   3  -6   9    0.90    1.70
  -3  -6  -9    1.60    2.40
   3   6   9    5.70    2.40
  -3   6  -9    3.40    3.80
   3   6   9    6.20    4.00
   4  -6   9  188.48   20.20
  -4  -6  -9  187.58   22.90
   4   6   9  244.08   20.20
   4   6   9  246.48   22.70
  -4   6  -9  214.98   24.20
   5  -6   9   26.20    5.50
  -5  -6  -9   28.30    8.00
  -5   6  -9   31.30    9.30
   5   6   9   29.60    5.50
   5   6   9   39.50    7.90
  -6  -6  -9    6.90    4.60
   6  -6   9    2.50    2.40
  -6   6  -9   14.30    7.10
   6   6   9    8.80    5.30
   6   6   9    5.90    3.00
  -7  -7   9  239.78   26.70
   7  -7  -9  212.48   26.30
   7   7  -9  252.47   23.30
  -7   7   9  223.38   23.60
   6  -7  -9   14.40    6.30
  -6  -7   9    2.90    4.80
  -6   7   9    9.30    4.50
   6   7  -9   19.40    5.00
  -5  -7   9   41.90    5.30
  -5  -7   9   38.10   10.20
   5  -7  -9   46.30   10.90
   5   7  -9   50.59    7.00
  -5   7   9   47.00    7.30
  -4  -7   9   60.39   11.40
  -4  -7   9   82.39    8.10
   4  -7  -9   82.09   12.90
   4   7  -9   82.69    9.10
  -4   7   9   81.59   10.10
  -3  -7   9  476.55   36.50
  -3  -7   9  384.06   41.00
   3  -7  -9  424.26   42.40
  -3   7   9  423.26   38.50
  -3   7   9  404.16   39.90
   3   7  -9  457.75   37.10
  -2  -7   9  190.58   21.80
   2  -7  -9  185.58   22.20
  -2  -7   9  193.98   17.10
  -2   7   9  178.08   20.00
  -2   7   9  196.58   18.90
   2   7  -9  196.28   17.30
  -1  -7   9  336.57   27.10
  -1  -7   9  304.37   31.70
   1  -7  -9  296.77   32.20
  -1   7   9  305.27   29.90
  -1   7   9  294.07   26.90
   1   7  -9  328.77   26.60
  -1   7   9  314.27   28.60
   0  -7   9 1069.59   83.69
   0  -7   9 1136.19   89.89
   0   7  -9  992.60   87.09
   0   7   9  996.60   86.39
   0   7  -9 1029.70   82.29
   0   7  -9  872.41   82.89
   0   7   9 1085.29   84.99
   1  -7   9  121.59   16.10
  -1  -7  -9   95.59   12.20
   1  -7   9  107.39   11.20
   1   7   9  124.19   13.70
   1   7   9  117.19   12.10
  -1   7  -9  118.09   14.90
   2  -7   9  268.27   25.10
  -2  -7  -9  251.17   26.80
   2   7   9  331.07   25.80
  -2   7  -9  278.57   28.80
  -3  -7  -9  192.88   21.90
   3  -7   9  182.48   19.40
   3   7   9  249.38   22.50
   3   7   9  211.18   19.30
  -3   7  -9  221.48   23.60
  -4  -7  -9   65.99   11.60
   4  -7   9   63.99    8.80
   4   7   9   82.39   11.30
   4   7   9   82.19    8.50
  -4   7  -9   61.89   13.00
  -5  -7  -9  177.38   23.60
   5  -7   9  192.98   20.50
   5   7   9  221.78   20.10
  -5   7  -9  237.98   25.30
   5   7   9  268.47   24.20
   7  -8  -9   12.30    5.70
   7   8  -9   18.00    5.20
   6  -8  -9   64.39   13.90
  -6  -8   9   41.10   11.00
  -6   8   9   62.09    9.10
   6   8  -9   73.99    9.40
  -5  -8   9   28.20    7.90
   5  -8  -9   12.30    5.50
  -5   8   9   15.10    5.40
   5   8  -9   26.10    5.30
  -4  -8   9  109.89   15.10
   4  -8  -9   74.99   14.10
  -4   8   9   94.59   11.90
   4   8  -9  107.99   11.20
  -3  -8   9  266.97   31.70
  -3  -8   9  349.57   26.50
  -3   8   9  291.07   28.50
   3   8  -9  345.17   27.60
  -3   8   9  255.07   29.70
  -2  -8   9   32.60    4.80
   2  -8  -9   37.20    9.40
  -2  -8   9   30.90    8.30
   2   8  -9   45.60    5.40
  -2   8   9   32.10    7.50
  -2   8   9   38.30    6.00
   1  -8  -9   -0.20    2.00
   1  -8  -9   -1.00    2.80
  -1  -8   9   -0.10    1.50
  -1   8   9    9.40    3.40
   1   8  -9   -0.70    1.50
  -1   8   9   -2.60    1.70
   0  -8   9  365.66   34.70
   0  -8   9  316.87   28.40
   0   8  -9  271.07   31.20
   0   8   9  333.77   31.80
   0   8  -9  342.07   27.50
   0   8   9  345.27   29.80
   1  -8   9    8.70    4.90
   1  -8   9    8.30    2.80
  -1  -8  -9    4.90    2.80
   1   8   9   13.80    3.40
  -1   8  -9    6.60    4.10
   1   8   9    7.70    4.60
   2  -8   9  140.09   15.00
   2   8   9  158.08   15.30
  -2   8  -9  158.78   19.10
   2   8   9  174.68   18.20
   3  -8   9  272.57   25.30
  -3  -8  -9  224.58   27.10
   3   8   9  320.87   28.50
  -3   8  -9  309.87   30.40
   3   8   9  282.07   24.80
  -4  -8  -9  434.16   44.30
   4  -8   9  469.85   41.20
  -4   8  -9  523.45   46.60
  -6  -9   9    7.30    4.70
   6  -9  -9    8.10    4.80
  -6   9   9    6.10    3.60
   6   9  -9   -0.20    3.00
  -5  -9   9    5.90    5.80
   5  -9  -9   -1.40    3.90
   5   9  -9   -0.70    2.70
  -5   9   9    0.00    2.20
  -4  -9   9  116.19   16.80
   4  -9  -9   76.39   17.00
   4   9  -9  134.59   12.60
  -4   9   9   95.39   14.40
  -4   9   9  107.09   12.80
   3  -9  -9    3.60    3.50
  -3  -9   9    6.80    5.60
   3   9  -9    1.70    2.00
  -3   9   9    1.50    2.60
  -3   9   9    4.60    3.80
  -2  -9   9   -1.50    1.50
   2  -9  -9    4.30    4.60
  -2  -9   9    1.70    3.20
  -2   9   9    2.50    3.50
  -2   9   9    7.40    3.00
   2   9  -9   -0.30    2.10
  -1  -9   9   27.20    4.40
  -1  -9   9   33.50    8.90
  -1   9   9   32.00    7.90
   1   9  -9   35.70    4.80
  -1   9   9   30.10    5.90
   0  -9   9  255.17   26.30
   0  -9   9  195.98   19.30
   0   9  -9  174.58   22.10
   0   9  -9  221.58   18.80
   0   9   9  229.38   23.10
   0   9   9  222.58   20.60
  -1  -9  -9   -1.60    2.50
   1  -9   9   -0.20    3.00
   1  -9   9    1.90    1.90
  -1   9  -9   -2.90    2.50
   1   9   9    1.90    3.40
   1   9   9   -0.90    2.00
  -2  -9  -9   17.30    5.10
   2  -9   9   18.90    4.10
   2  -9   9   11.00    6.60
  -2   9  -9   19.30    6.30
   2   9   9   24.20    4.30
   2   9   9   23.10    6.40
   3  -9   9    0.90    2.50
  -3  -9  -9    4.20    4.00
  -3   9  -9    2.30    3.30
   3   9   9   -1.70    3.80
   3   9   9   -1.70    2.10
   4 -10  -9   37.40   10.90
  -4 -10   9   45.60   11.20
   4  10  -9   68.59    8.60
  -4  10   9   51.49    7.90
  -4  10   9   45.70   10.20
   3 -10  -9    5.00    4.80
  -3 -10   9    7.40    5.30
  -3  10   9   -0.50    2.30
  -3  10   9    2.30    1.90
  -2 -10   9  102.39   15.90
   2 -10  -9   96.29   15.50
  -2  10   9   92.29   11.60
   2  10  -9  100.49   10.80
  -2  10   9   96.59   13.70
  -1 -10   9   17.30    6.60
  -1 -10   9   25.00    4.20
  -1  10   9   14.60    5.40
  -1  10   9   21.40    5.00
   1  10  -9   17.30    3.80
   0 -10   9   13.90    5.80
   0 -10   9   11.10    3.30
   0  10   9    9.60    3.50
   0  10  -9    6.60    3.80
   0  10   9   13.10    5.10
   1 -10   9  126.89   13.10
  -1 -10  -9   99.59   13.90
   1 -10   9  145.99   18.90
   1  10   9  170.58   17.60
   1  10   9  147.39   13.70
  -1  10  -9  123.19   16.70
  -2 -10  -9   89.19   13.10
   2 -10   9  112.69   17.00
   2 -10   9   99.59   11.80
   2  10   9  138.99   12.10
   2  10   9  138.29   15.60
  -2  10  -9  114.69   15.90
  -1 -11   9  551.34   53.19
  -1  11   9  536.25   50.49
  -1  11   9  530.15   46.90
  -9   0  10   12.20    3.80
   9   0 -10   16.90    5.50
   8   0 -10   16.30    5.00
  -8   0  10   17.10    4.60
   7   0 -10   12.10    4.10
  -7   0  10   16.10    4.60
  -6   0  10  776.12   64.39
  -6   0  10  856.91   66.09
   6   0 -10  689.93   66.09
  -5   0  10   59.79    7.50
  -5   0  10   71.79    8.60
   5   0 -10   60.19    8.80
   4   0 -10  114.89   13.70
  -4   0  10  134.49   13.50
  -4   0  10  142.79   12.90
   4   0 -10  109.29   11.60
  -3   0  10   -0.70    1.10
  -3   0  10    4.50    2.20
   3   0 -10    1.80    1.90
   3   0 -10    3.40    2.40
   2   0 -10  906.41   75.19
  -2   0  10  967.60   76.29
   2   0 -10  865.11   76.29
  -1   0  10  174.88   14.30
   1   0 -10  129.69   14.50
  -1   0  10  156.88   15.20
   1   0 -10  139.19   14.50
   0   0  10    0.10    1.30
   0   0  10    1.10    1.20
   0   0 -10    0.00    1.70
   0   0  10    2.90    1.20
   1   0  10   46.30    6.40
   1   0  10   45.60    4.90
  -1   0 -10   44.60    6.80
   1   0  10   48.40    4.80
   2   0  10    1.20    1.00
   2   0  10    1.00    1.50
   2   0  10    1.80    1.00
  -2   0 -10   -0.40    2.40
   3   0  10   51.99    6.40
   3   0  10   34.80    4.20
   4   0  10  112.29   12.40
  -4   0 -10  117.09   14.50
   5   0  10  198.48   19.40
  -6   0 -10    4.10    4.90
   6   0  10    1.20    3.50
  -9  -1  10   -0.40    2.90
  -9  -1  10    8.40    3.70
   9  -1 -10   -3.20    3.10
   9   1 -10    3.00    2.80
  -9   1  10   -2.10    3.20
   8  -1 -10  157.38   19.50
  -8  -1  10  177.48   18.60
  -8  -1  10  210.28   19.00
   8   1 -10  168.38   19.00
  -8   1  10  199.98   19.40
  -7  -1  10    8.00    3.40
  -7  -1  10    6.30    3.00
   7  -1 -10    5.20    4.00
  -7   1  10    2.60    2.00
   7   1 -10    6.00    3.10
  -7   1  10    9.90    4.20
  -6  -1  10    4.30    2.50
   6  -1 -10    6.20    3.50
  -6  -1  10    0.90    1.80
   6  -1 -10   -2.50    1.50
  -6   1  10    1.30    2.00
   6   1 -10    1.40    2.50
  -6   1  10    2.60    1.70
  -5  -1  10  635.54   55.39
  -5  -1  10  709.33   55.99
   5  -1 -10  564.14   52.99
   5  -1 -10  695.03   53.39
   5  -1 -10  618.54   56.99
  -5   1  10  679.83   56.19
   5   1 -10  595.24   55.89
  -5   1  10  724.03   53.89
   4  -1 -10  528.55   50.39
  -4  -1  10  664.73   52.69
   4  -1 -10  608.94   50.29
  -4  -1  10  695.33   52.89
   4  -1 -10  578.44   53.79
  -4   1  10  658.63   52.99
   4   1 -10  593.04   52.79
   3  -1 -10  546.45   51.39
   3  -1 -10  663.03   54.99
  -3  -1  10  694.33   53.69
   3   1 -10  627.84   53.69
   3   1 -10  619.84   52.69
  -3   1  10  639.44   53.59
  -2  -1  10  940.81   74.39
  -2  -1  10 1025.00   75.49
   2  -1 -10  833.12   74.99
   2  -1 -10  870.31   72.89
  -2   1  10  914.11   74.49
   2   1 -10  820.32   73.79
   2   1 -10  843.72   73.99
   1  -1 -10 1054.19   77.19
   1  -1 -10  849.61   77.89
  -1  -1  10  977.60   77.89
   1   1 -10  840.12   76.69
  -1   1  10  955.80   77.99
   1   1 -10  936.81   77.89
   0  -1  10    6.70    1.40
   0  -1 -10    3.80    2.40
   0  -1  10    1.10    1.40
   0  -1  10    4.90    1.10
   0   1 -10    7.40    2.80
   0   1  10    4.50    2.20
   0   1  10    3.40    1.70
  -1  -1 -10  554.84   42.90
   1  -1  10  457.35   41.90
  -1   1 -10  448.36   42.70
   1   1  10  466.65   42.20
   1   1  10  513.55   40.90
  -2  -1 -10   18.50    5.00
   2  -1  10   13.50    3.90
   2   1  10    9.40    2.60
   2   1  10   13.10    2.70
  -2   1 -10   13.80    4.60
   2   1  10   11.30    3.30
   3  -1  10   71.19    8.40
  -3  -1 -10   74.19    9.60
   3   1  10   64.99    7.20
   3   1  10   58.99    8.00
  -3   1 -10   75.39   10.40
  -4  -1 -10  392.56   35.50
   4  -1  10  330.67   32.90
  -4   1 -10  426.46   36.20
   4   1  10  358.96   33.10
  -5  -1 -10  136.99   15.50
   5  -1  10   98.79   12.30
   5   1  10  106.89   12.60
  -5   1 -10  132.39   16.10
  -6  -1 -10   29.80    8.20
   6  -1  10   27.40    6.00
   6   1  10   29.00    6.10
  -6   1 -10   42.00   10.10
  -9  -2  10    1.40    3.70
   9  -2 -10    0.90    2.80
  -9  -2  10    2.40    3.10
   9   2 -10    4.70    2.80
  -9   2  10    3.20    2.10
   8  -2 -10    8.50    3.80
  -8  -2  10    8.00    3.00
  -8  -2  10    2.70    3.10
  -8   2  10    7.60    3.50
   8   2 -10    3.20    2.70
  -7  -2  10   -1.50    2.30
   7  -2 -10    1.80    2.50
  -7  -2  10    3.00    2.50
  -7   2  10    0.70    2.50
   7   2 -10    0.60    2.80
   6  -2 -10   52.09    8.80
  -6  -2  10   50.69    8.00
  -6  -2  10   67.29    8.00
   6   2 -10   56.69    8.00
  -6   2  10   66.79    8.90
   5  -2 -10  108.19   13.80
  -5  -2  10  117.39   12.40
  -5  -2  10  114.39   12.70
  -5   2  10  112.79   12.60
   5   2 -10  101.39   12.00
  -4  -2  10   16.30    3.80
  -4  -2  10   17.70    4.60
   4  -2 -10    8.10    4.20
  -4   2  10   12.40    3.80
   4   2 -10   15.90    4.10
  -3  -2  10 1192.08   96.09
   3  -2 -10 1080.59   96.79
  -3  -2  10 1223.48   95.09
   3   2 -10 1054.89   94.59
  -3   2  10 1203.58   95.49
   2  -2 -10  174.78   18.70
  -2  -2  10  193.38   17.40
   2  -2 -10  179.68   15.70
  -2  -2  10  191.98   18.60
  -2   2  10  170.18   17.40
   2   2 -10  179.18   17.50
   2   2 -10  160.98   16.60
  -1  -2  10   -1.80    2.20
  -1  -2  10    1.70    1.40
   1  -2 -10   -0.30    1.50
  -1  -2  10    1.40    1.10
   1  -2 -10    1.80    2.00
  -1   2  10    0.90    1.30
  -1   2  10    0.70    1.60
   1   2 -10   -2.00    1.30
   0  -2 -10    7.70    2.70
   0  -2  10    1.00    1.50
   0   2  10    2.50    2.10
   0   2  10    4.80    2.30
   0   2 -10    0.70    2.40
   1  -2  10  945.11   80.59
   1   2  10 1051.99   80.29
  -1   2 -10  920.31   81.89
   1   2  10  970.70   81.09
   2  -2  10    4.00    2.20
  -2  -2 -10    2.90    2.40
  -2   2 -10    1.20    2.20
   2   2  10    2.10    2.00
   2   2  10   -0.70    2.20
   3  -2  10   -1.50    2.10
  -3  -2 -10    2.20    3.00
  -3   2 -10    7.40    3.60
   3   2  10    3.50    2.10
   3   2  10   -1.40    1.60
   4  -2  10   -0.10    1.80
  -4  -2 -10    0.30    2.20
   4   2  10   -2.00    2.00
  -4   2 -10   -4.00    3.50
   4   2  10    3.90    2.20
  -5  -2 -10  102.69   14.00
   5  -2  10   91.79   11.60
   5   2  10  110.79   11.80
  -5   2 -10  133.39   15.30
   5   2  10   98.59   11.70
  -6  -2 -10  133.29   16.30
   6  -2  10  113.09   13.30
   6   2  10  108.99   13.10
  -6   2 -10  144.69   17.40
  -9  -3  10   14.00    4.10
   9  -3 -10   22.10    6.20
  -9   3  10   11.10    4.20
   9   3 -10    8.70    4.20
   8  -3 -10    8.20    4.00
  -8  -3  10    6.70    2.90
  -8  -3  10   14.10    4.80
   8   3 -10   10.30    3.60
  -8   3  10    3.00    3.60
   7  -3 -10   23.90    7.00
  -7  -3  10   32.20    6.10
  -7  -3  10   34.30    7.40
   7   3 -10   31.60    6.60
  -7   3  10   34.00    7.20
  -6  -3  10   11.60    3.70
  -6  -3  10    7.90    4.00
   6  -3 -10    3.80    4.40
   6   3 -10   11.80    3.80
  -6   3  10    3.90    2.50
   5  -3 -10  323.87   33.00
  -5  -3  10  318.87   31.50
  -5  -3  10  399.36   30.80
   5   3 -10  294.67   29.90
  -5   3  10  357.06   31.40
  -4  -3  10   -3.10    1.60
   4  -3 -10   -0.90    2.20
  -4  -3  10   -0.90    1.80
   4   3 -10   -0.70    1.60
  -4   3  10    1.70    1.70
   3  -3 -10  608.44   56.29
  -3  -3  10  656.83   55.49
  -3  -3  10  688.93   53.79
   3   3 -10  587.34   53.09
  -3   3  10  627.94   54.29
   2  -3 -10  331.57   26.40
  -2  -3  10  343.47   28.30
   2  -3 -10  290.37   30.10
  -2  -3  10  331.87   30.30
  -2   3  10  323.47   28.80
   2   3 -10  308.27   27.50
   2   3 -10  279.37   28.50
   1  -3 -10   -0.20    1.50
  -1  -3  10    4.80    3.40
   1  -3 -10    1.90    1.70
  -1  -3  10    1.50    1.90
  -1  -3  10    3.20    1.20
  -1   3  10    3.50    2.00
   1   3 -10    4.20    2.70
  -1   3  10    5.90    2.50
   1   3 -10    3.30    1.20
   0  -3 -10   14.50    3.60
   0  -3  10   17.40    3.80
   0   3 -10   12.40    3.90
   0   3  10   12.50    3.60
   0   3  10   15.70    3.90
  -1  -3 -10  746.93   60.39
   1  -3  10  711.83   59.69
  -1   3 -10  669.33   61.59
   1   3  10  734.63   59.99
   1   3  10  696.53   60.19
   2  -3  10  238.68   22.00
  -2  -3 -10  236.28   23.00
   2   3  10  270.57   22.40
  -2   3 -10  236.48   24.30
   2   3  10  213.08   22.10
   3  -3  10   39.90    5.80
  -3  -3 -10   29.60    6.90
   3   3  10   39.60    5.80
  -3   3 -10   34.90    8.00
   3   3  10   34.70    6.10
  -4  -3 -10   50.89    8.80
   4  -3  10   51.19    7.50
   4   3  10   65.79    8.10
   4   3  10   59.09    7.80
  -4   3 -10   72.19   11.00
   5  -3  10    4.60    2.80
  -5  -3 -10    3.50    3.50
  -5   3 -10    2.90    5.00
   5   3  10    2.60    2.90
   5   3  10   -2.20    2.80
   6  -3  10  102.09   11.50
  -6  -3 -10   98.69   14.20
   6   3  10   80.09   11.10
   6   3  10   96.49   11.20
  -8  -4  10    4.70    4.40
   8  -4 -10    7.00    3.60
  -8  -4  10    5.00    3.60
   8   4 -10    6.00    3.90
  -8   4  10    4.50    2.20
  -7  -4  10    4.00    3.90
  -7  -4  10   -2.30    2.20
  -7   4  10   -1.50    2.00
   7   4 -10    4.60    3.00
  -6  -4  10  272.47   27.80
   6  -4 -10  276.07   29.10
  -6  -4  10  317.27   25.80
  -6   4  10  249.58   26.20
   6   4 -10  264.47   25.60
  -5  -4  10   66.09   10.20
   5  -4 -10   63.39   10.70
  -5  -4  10   84.79    9.10
  -5   4  10   71.79    9.40
   5   4 -10   66.89    8.50
   4  -4 -10   70.89   11.40
  -4  -4  10   74.99   10.60
  -4  -4  10   87.69    9.00
   4   4 -10   59.29    8.00
  -4   4  10   78.99    9.60
  -3  -4  10  288.37   28.20
  -3  -4  10  332.17   26.00
   3  -4 -10  267.67   28.70
   3   4 -10  264.07   25.10
  -3   4  10  278.37   26.50
  -2  -4  10  132.99   14.60
   2  -4 -10  116.89   14.70
   2  -4 -10  102.59   10.10
  -2  -4  10  139.29   12.20
   2   4 -10  109.09   12.80
   2   4 -10  109.19   11.20
  -2   4  10  132.99   13.00
   1  -4 -10    5.40    2.10
   1  -4 -10    8.70    1.90
  -1  -4  10    2.40    3.30
  -1  -4  10   10.60    1.70
   1  -4 -10    4.90    3.50
  -1  -4  10    9.00    2.90
   1   4 -10    6.70    3.40
   1   4 -10    5.90    1.60
  -1   4  10    4.50    2.30
  -1   4  10    8.30    3.20
   0  -4  10   30.70    7.00
   0  -4 -10   23.60    4.70
   0  -4  10   21.50    4.40
   0   4 -10   22.10    5.80
   0   4  10   28.80    5.30
   0   4  10   21.20    5.10
  -1  -4 -10   31.20    5.20
   1  -4  10   30.00    4.60
   1   4  10   18.20    4.80
   1   4  10   23.20    5.10
  -1   4 -10   22.40    6.40
  -2  -4 -10   56.39    8.60
   2  -4  10   64.69    7.90
  -2   4 -10   61.89    9.80
   2   4  10   64.49    8.10
   2   4  10   77.09    8.80
   3  -4  10  166.48   17.00
  -3  -4 -10  177.68   18.90
  -3   4 -10  170.48   19.60
   3   4  10  174.08   17.10
   3   4  10  185.68   17.70
   4  -4  10   55.79    8.40
  -4  -4 -10   62.59    9.90
  -4   4 -10   64.39   10.60
   4   4  10   77.59    9.20
   4   4  10   69.59    8.10
  -5  -4 -10   82.59   12.60
   5  -4  10   86.89   11.10
  -5   4 -10  109.39   15.00
   5   4  10   85.59   10.40
   5   4  10  101.39   11.50
   6  -4  10    2.60    2.60
  -6  -4 -10    1.40    3.70
   6   4  10    5.70    3.30
  -6   4 -10   15.00    5.30
   6   4  10    2.90    4.60
  -8  -5  10   -1.80    2.70
  -8  -5  10   -2.60    3.50
   8  -5 -10    0.80    4.10
   8   5 -10    2.70    2.70
  -7  -5  10   90.99   13.00
   7  -5 -10   66.29   12.50
  -7   5  10   85.49   11.00
   7   5 -10   79.29   10.20
  -6  -5  10   25.40    5.30
   6  -5 -10   19.70    7.20
  -6  -5  10   21.10    6.70
   6   5 -10   21.20    5.10
  -6   5  10   21.40    5.50
  -5  -5  10    1.30    2.20
   5  -5 -10    6.30    4.60
  -5  -5  10    7.60    4.50
   5   5 -10    7.90    3.00
  -5   5  10    5.20    3.60
  -4  -5  10  328.37   27.60
   4  -5 -10  290.77   31.50
  -4  -5  10  324.87   31.00
  -4   5  10  329.07   29.20
   4   5 -10  280.67   27.20
  -3  -5  10   26.50    6.80
  -3  -5  10   19.70    4.00
   3  -5 -10   14.60    5.80
   3   5 -10   14.80    3.40
  -3   5  10   19.60    5.10
   2  -5 -10   31.60    8.10
  -2  -5  10   30.90    7.20
  -2  -5  10   34.90    4.90
  -2   5  10   30.00    6.20
  -2   5  10   31.50    6.10
   2   5 -10   30.40    4.30
  -1  -5  10   55.19    5.20
   1  -5 -10   44.70    5.70
  -1  -5  10   63.39    9.70
   1  -5 -10   48.20    5.70
  -1  -5  10   62.59    6.70
   1  -5 -10   49.70    9.80
  -1   5  10   51.69    7.00
  -1   5  10   42.90    7.30
   1   5 -10   46.70    7.90
   1   5 -10   45.70    5.30
  -1   5  10   36.20    5.10
   1   5 -10   53.99    5.20
   0  -5 -10  241.88   24.90
   0  -5  10  328.17   25.50
   0  -5  10  316.27   29.70
   0   5 -10  286.67   27.90
   0   5  10  256.47   26.20
   0   5  10  285.57   26.20
  -1  -5 -10   15.90    4.40
   1  -5  10   17.80    3.90
  -1   5 -10   13.00    4.90
   1   5  10   15.80    4.10
   1   5  10   21.80    5.20
   2  -5  10   56.19    7.10
  -2  -5 -10   54.69    8.30
  -2   5 -10   49.40   10.40
   2   5  10   67.59    8.60
   2   5  10   52.59    7.40
  -3  -5 -10   39.70    7.90
   3  -5  10   27.20    5.50
   3   5  10   24.00    5.10
  -3   5 -10   24.20    7.50
   3   5  10   38.10    6.50
  -4  -5 -10  192.98   21.70
   4  -5  10  167.38   19.00
   4   5  10  222.68   19.30
  -4   5 -10  192.58   22.60
   4   5  10  218.28   20.80
   5  -5  10   19.70    5.10
  -5  -5 -10   34.20    8.80
   5   5  10   36.70    6.20
  -5   5 -10   28.30    8.50
  -7  -6  10   45.40   10.50
   7  -6 -10   57.79   12.20
   7   6 -10   59.49    8.20
  -7   6  10   36.30    7.90
  -6  -6  10   36.50    5.70
  -6  -6  10   36.70    9.90
   6  -6 -10   34.40    9.40
  -6   6  10   32.90    7.30
   6   6 -10   44.50    6.60
   5  -6 -10   12.80    5.90
  -5  -6  10    2.20    4.00
  -5  -6  10    1.20    1.90
   5   6 -10    2.50    2.10
  -4  -6  10   24.90    7.20
  -4  -6  10   29.30    4.40
   4  -6 -10   22.30    7.30
  -4   6  10   24.20    5.80
   4   6 -10   23.50    4.70
   3  -6 -10  385.66   39.80
  -3  -6  10  410.46   39.40
  -3  -6  10  462.15   35.20
  -3   6  10  395.86   36.50
   3   6 -10  378.76   34.70
   2  -6 -10  116.79   17.10
  -2  -6  10  158.78   13.70
  -2  -6  10  148.19   17.60
  -2   6  10  127.69   15.60
  -2   6  10  149.09   14.90
   2   6 -10  130.09   12.80
  -1  -6  10    2.00    2.10
  -1  -6  10    4.40    3.90
   1  -6 -10    1.90    2.10
   1  -6 -10    2.40    1.80
   1  -6 -10    1.10    2.80
   1   6 -10    1.70    1.30
  -1   6  10    2.90    2.20
   1   6 -10    2.20    2.60
  -1   6  10    4.20    2.20
  -1   6  10    0.40    1.30
   0  -6 -10  365.66   36.70
   0  -6  10  466.85   36.90
   0  -6  10  445.76   41.80
   0   6  10  449.76   38.00
   0   6  10  454.35   39.10
   0   6 -10  403.86   39.70
   1  -6  10  884.71   75.59
   1  -6  10  831.92   70.09
  -1   6 -10  793.72   73.39
   1   6  10  908.01   72.39
   1   6  10  814.92   70.89
  -2  -6 -10  109.89   13.80
   2  -6  10  122.39   12.80
   2   6  10  138.69   14.90
  -2   6 -10  124.99   15.80
   2   6  10  131.39   13.30
   3  -6  10    6.90    3.50
  -3  -6 -10   11.00    4.80
   3   6  10   11.50    5.00
  -3   6 -10   11.00    5.10
   3   6  10   12.10    3.70
  -4  -6 -10   56.89   11.90
   4  -6  10   53.19    8.10
   4   6  10   76.39    8.60
  -4   6 -10   78.79   12.80
   4   6  10   77.69   10.60
   5  -6  10   39.90    6.30
  -5  -6 -10   27.40    8.50
   5   6  10   41.70    6.20
   5   6  10   32.90    8.10
  -5   6 -10   54.49    9.30
  -7  -7  10    4.80    5.60
   7  -7 -10   13.20    6.40
  -7   7  10    8.20    4.60
   7   7 -10   15.20    4.60
   6  -7 -10    1.90    3.40
  -6  -7  10    2.40    1.60
  -6   7  10    1.10    2.40
   6   7 -10   -0.60    2.60
   5  -7 -10   13.10    5.60
  -5  -7  10    4.80    2.30
  -5  -7  10    1.10    4.20
   5   7 -10    7.20    3.10
  -5   7  10    6.00    3.60
  -4  -7  10  374.86   37.80
  -4  -7  10  429.06   32.50
   4  -7 -10  336.97   37.90
  -4   7  10  365.36   34.50
   4   7 -10  358.96   32.80
  -3  -7  10    3.10    1.80
  -3  -7  10    5.50    4.90
   3  -7 -10   -2.20    2.60
  -3   7  10    1.80    2.90
  -3   7  10   -0.20    2.00
   3   7 -10    2.70    1.90
   2  -7 -10   20.40    7.10
  -2  -7  10   12.70    5.40
  -2  -7  10   23.40    4.10
   2   7 -10   21.10    3.50
  -2   7  10   19.60    5.70
  -2   7  10   25.50    5.60
  -1  -7  10  106.59   14.50
   1  -7 -10   96.49   14.90
  -1  -7  10  102.79   10.30
  -1   7  10  101.29   11.40
   1   7 -10   87.19   12.30
  -1   7  10  100.69   12.70
   0  -7  10  355.86   29.10
   0  -7  10  344.67   34.30
   0   7  10  330.77   30.10
   0   7  10  313.87   31.40
   0   7 -10  304.47   31.90
   1  -7  10   14.40    5.70
  -1  -7 -10    5.60    2.70
   1  -7  10   13.00    3.20
   1   7  10    9.60    4.50
   1   7  10    4.20    2.80
  -1   7 -10   10.50    5.20
  -2  -7 -10   16.60    5.10
   2   7  10   20.10    4.50
  -2   7 -10    8.90    4.90
   2   7  10   25.20    6.50
  -3  -7 -10  313.57   36.10
   3  -7  10  370.36   34.60
   3   7  10  464.05   37.60
   3   7  10  422.76   34.60
  -3   7 -10  406.16   39.20
   4  -7  10    9.80    4.30
  -4  -7 -10   15.80    6.30
   4   7  10    9.50    3.50
   4   7  10   16.60    6.10
  -4   7 -10    5.50    4.90
   6  -8 -10   49.00   11.90
  -6  -8  10   73.39   12.80
   6   8 -10   67.99    9.00
  -6   8  10   63.39    9.20
   5  -8 -10   52.79   12.20
  -5  -8  10   40.00   10.00
   5   8 -10   64.79    8.00
  -5   8  10   41.80    8.60
  -4  -8  10   -0.30    3.50
  -4  -8  10   -3.00    1.40
   4  -8 -10    1.80    3.70
  -4   8  10    1.50    2.80
  -4   8  10    3.80    3.20
   4   8 -10    2.30    2.40
   3  -8 -10   15.00    7.10
  -3  -8  10   20.80    3.90
  -3  -8  10   11.30    5.80
  -3   8  10   17.00    6.30
  -3   8  10   17.60    4.60
   3   8 -10   22.10    4.20
  -2  -8  10   16.40    3.60
  -2  -8  10   15.80    6.10
   2  -8 -10   18.10    6.70
   2   8 -10   16.80    3.40
  -2   8  10   14.10    4.40
  -2   8  10   12.10    5.10
  -1  -8  10   28.40    8.10
  -1  -8  10   18.60    3.80
  -1   8  10   19.90    6.10
  -1   8  10   17.00    4.50
   1   8 -10   13.90    3.00
   1   8 -10   13.90    5.30
   0  -8  10  143.59   18.70
   0  -8  10  134.29   13.40
   0   8  10  126.29   16.20
   0   8 -10  132.79   16.50
   0   8  10  141.39   14.40
   1  -8  10   23.80    8.10
  -1  -8 -10   13.20    4.30
   1  -8  10   21.50    4.50
   1   8  10   18.50    5.00
  -1   8 -10   14.50    6.50
   1   8  10   19.50    4.60
  -2  -8 -10  199.98   23.30
   2  -8  10  223.78   22.00
   2   8  10  254.77   22.40
   2   8  10  281.27   25.50
  -2   8 -10  248.88   26.50
   3  -8  10   -2.90    2.60
  -3  -8 -10    2.70    3.50
  -3   8 -10   -1.50    3.40
   3   8  10    0.80    3.70
   3   8  10    0.80    2.40
   4  -8  10    1.60    2.80
  -4  -8 -10    0.50    3.90
  -4   8 -10    8.40    5.80
   4   8  10   -6.00    4.10
   4   8  10   -1.10    2.70
   5  -9 -10    3.10    4.60
  -5  -9  10   11.60    6.20
  -5   9  10    3.00    3.40
   5   9 -10    3.80    3.40
  -5   9  10    4.50    3.20
  -4  -9  10   -0.90    1.90
   4  -9 -10    8.10    4.90
  -4  -9  10    9.70    6.60
  -4   9  10    5.80    2.70
   4   9 -10    2.30    2.90
  -4   9  10    5.10    3.30
   3  -9 -10   22.20    9.00
  -3  -9  10   34.80    9.70
  -3   9  10   25.60    6.20
  -3   9  10   26.00    7.70
   3   9 -10   27.70    4.70
  -2  -9  10    0.70    2.40
   2  -9 -10    6.20    5.00
  -2  -9  10    9.90    4.80
  -2   9  10    9.60    4.00
   2   9 -10    5.20    2.30
  -2   9  10    6.40    3.60
  -1  -9  10   40.90    5.70
  -1  -9  10   49.00   10.90
  -1   9  10   40.90    8.90
  -1   9  10   50.19    7.10
   1   9 -10   35.20    8.30
   1   9 -10   42.80    5.50
   0  -9  10  175.38   22.10
   0  -9  10  171.28   16.00
   0   9  10  168.08   17.00
   0   9  10  173.58   19.50
   0   9 -10  144.59   19.10
   1  -9  10    0.90    2.40
   1  -9  10   12.30    6.20
  -1  -9 -10    5.50    2.80
  -1   9 -10    1.30    3.10
   1   9  10    8.40    3.40
   1   9  10    3.10    4.20
  -2  -9 -10    0.00    3.50
   2  -9  10   -3.70    1.90
   2   9  10    0.00    4.80
  -2   9 -10    7.60    3.20
   2   9  10    0.90    2.40
   3 -10 -10   19.30    7.20
  -3 -10  10    8.80    5.10
   3  10 -10   18.80    4.30
  -3  10  10   22.20    5.40
  -3  10  10   18.20    6.00
  -2 -10  10   -1.40    2.10
  -2 -10  10   -6.20    4.00
   2  10 -10   -0.10    2.60
  -2  10  10    8.20    3.30
  -2  10  10    2.20    4.00
  -1 -10  10    4.50    3.10
  -1 -10  10   19.20    6.40
  -1  10  10    3.10    4.70
  -1  10  10   10.50    3.40
   1  10 -10    6.40    4.20
   0 -10  10   71.59   11.60
   0 -10  10   52.99    7.00
   0  10  10   59.09    8.20
   0  10 -10   34.80    9.30
   0  10  10   49.30   10.30
   1 -10  10    3.10    3.80
   1 -10  10    5.30    2.80
   1  10  10   10.50    3.50
   1  10  10    5.90    4.30
  -1  10 -10    8.70    4.50
  -8   0  11   -4.20    2.40
   8   0 -11    4.40    3.20
   7   0 -11   -1.30    1.70
  -7   0  11    1.50    2.30
  -7   0  11   -2.30    1.70
   6   0 -11   -2.90    2.50
  -6   0  11    0.50    1.60
  -6   0  11   -0.90    2.60
  -5   0  11    0.70    2.50
   5   0 -11    0.40    1.30
  -5   0  11    1.50    1.90
   5   0 -11   -3.70    1.90
   4   0 -11    0.10    1.50
   4   0 -11    8.40    3.40
  -4   0  11    0.90    1.70
  -4   0  11   -3.40    1.50
  -3   0  11   -0.60    2.10
   3   0 -11   -1.80    1.40
   3   0 -11   -0.80    2.10
   2   0 -11   -2.10    1.10
  -2   0  11    0.80    1.40
   2   0 -11    1.10    2.10
  -1   0  11    0.20    2.00
   1   0 -11   -1.50    1.40
   1   0 -11    1.00    1.80
   0   0  11    1.10    1.30
   0   0  11    1.20    1.50
   0   0  11   -1.60    1.00
   0   0 -11   -0.30    1.80
   1   0  11   -0.70    0.90
  -1   0 -11   -0.90    1.70
   1   0  11    0.70    1.20
   1   0  11   -3.00    1.70
   2   0  11    0.70    0.80
  -2   0 -11   -0.20    2.20
   2   0  11   -0.20    2.40
   3   0  11    0.70    0.50
   3   0  11    1.20    0.70
  -3   0 -11    0.80    3.70
   3   0  11    1.50    2.30
   4   0  11    2.00    3.00
  -4   0 -11   -2.00    3.60
   5   0  11   -0.80    2.20
  -5   0 -11   -3.10    2.50
  -6   0 -11   -0.80    2.80
   6   0  11   -1.80    1.70
  -8  -1  11    9.10    3.80
   8  -1 -11    6.80    4.10
  -8  -1  11   10.40    3.60
   8   1 -11   10.30    4.40
  -8   1  11    1.90    3.40
  -7  -1  11    3.90    2.40
   7  -1 -11   -2.10    2.20
  -7  -1  11    3.20    3.00
   7   1 -11    2.60    2.60
  -7   1  11   -0.30    3.20
  -6  -1  11  240.48   23.40
  -6  -1  11  287.17   24.50
   6  -1 -11  217.68   24.90
   6   1 -11  218.98   24.10
  -6   1  11  262.97   21.60
  -6   1  11  277.07   24.80
  -5  -1  11   44.70    6.50
   5  -1 -11   32.70    4.10
   5  -1 -11   35.40    7.60
   5  -1 -11   30.70    4.20
  -5  -1  11   40.60    6.30
  -5   1  11   52.59    7.10
   5   1 -11   38.30    6.60
  -4  -1  11   36.30    5.70
   4  -1 -11   28.40    4.40
   4  -1 -11   27.70    3.80
   4  -1 -11   27.80    6.70
  -4  -1  11   31.00    6.10
   4   1 -11   27.40    4.60
   4   1 -11   28.40    6.20
  -4   1  11   31.00    6.00
  -3  -1  11    1.80    2.10
   3  -1 -11    0.40    1.30
   3  -1 -11   -0.40    2.30
  -3  -1  11    2.80    2.10
   3   1 -11    2.10    1.60
   3   1 -11    6.00    2.80
  -3   1  11    3.70    2.00
   2  -1 -11 1033.60   92.29
   2  -1 -11 1167.28   90.29
  -2  -1  11 1169.18   91.89
   2   1 -11 1088.79   91.19
   2   1 -11 1014.60   91.19
  -2   1  11 1151.18   91.99
   1  -1 -11    2.10    2.00
   1  -1 -11   -0.60    1.90
  -1  -1  11    0.50    1.50
  -1  -1  11    1.70    1.80
   1   1 -11    1.00    2.00
  -1   1  11    1.30    2.00
   1   1 -11    0.80    1.50
  -1   1  11    0.80    1.80
   0  -1 -11  103.69   10.90
   0  -1  11  103.99    8.40
   0  -1  11   96.59   11.00
   0   1  11   87.89    9.60
   0   1  11   97.59   11.10
   0   1 -11   82.89   10.80
  -1  -1 -11   92.99   10.40
   1  -1  11   87.99   10.00
   1   1  11   86.89    8.60
  -1   1 -11   83.29   10.50
   1   1  11   95.99   10.50
   1   1  11   64.99    8.50
  -2  -1 -11   -1.70    2.40
   2  -1  11    3.70    2.50
   2   1  11    2.40    2.00
  -2   1 -11   -2.50    2.80
   2   1  11   -0.40    1.80
   2   1  11    0.10    1.50
   3  -1  11   68.49    9.00
  -3  -1 -11   84.89   11.10
   3   1  11   66.89    8.90
  -3   1 -11   77.49   10.80
  -4  -1 -11   42.60    8.90
   4  -1  11   41.50    7.20
   4   1  11   34.80    6.80
  -4   1 -11   37.10    8.90
   5  -1  11  173.08   20.10
  -5  -1 -11  216.88   23.10
  -5   1 -11  238.98   24.20
   6  -1  11    1.40    3.10
  -6  -1 -11    6.10    3.40
   6   1  11    1.80    3.40
  -6   1 -11    4.10    4.60
  -8  -2  11    2.40    2.50
   8  -2 -11    2.00    2.60
  -8  -2  11    0.30    2.80
   8   2 -11    2.70    3.30
  -8   2  11   -0.70    3.70
  -7  -2  11   63.19    8.90
  -7  -2  11   62.29    9.00
   7  -2 -11   49.10    9.20
  -7   2  11   72.39    9.60
   7   2 -11   57.29    8.60
  -6  -2  11  192.98   17.90
  -6  -2  11  153.78   17.40
   6  -2 -11  154.78   19.10
  -6   2  11  186.48   18.40
   6   2 -11  169.68   17.60
   5  -2 -11 1410.56  123.29
  -5  -2  11 1487.75  121.59
  -5  -2  11 1640.54  121.49
   5   2 -11 1280.57  120.69
  -5   2  11 1535.65  121.89
   4  -2 -11    5.40    0.90
  -4  -2  11   11.10    3.70
   4  -2 -11    7.20    1.20
  -4  -2  11    5.20    2.60
   4  -2 -11    4.70    3.00
   4   2 -11    7.70    3.00
  -4   2  11   14.00    3.90
  -3  -2  11  183.88   16.70
   3  -2 -11  127.19   13.00
  -3  -2  11  172.78   15.50
   3  -2 -11  121.89   15.90
   3   2 -11  124.99   14.40
   3   2 -11  148.39   14.90
  -3   2  11  176.18   16.00
  -2  -2  11  665.83   51.59
  -2  -2  11  628.64   52.89
   2  -2 -11  544.85   52.49
  -2   2  11  604.14   51.69
   2   2 -11  563.54   50.49
   2   2 -11  595.24   51.49
   1  -2 -11  102.09   13.20
  -1  -2  11  142.59   13.10
  -1   2  11  132.19   13.40
   1   2 -11  107.29   10.90
  -1   2  11  114.09   12.30
   1   2 -11  123.19   13.30
   0  -2 -11   91.59    9.30
   0  -2  11   76.39    9.20
   0   2 -11   70.59    9.60
   0   2  11   68.89    8.50
   0   2  11   81.79    9.60
   1  -2  11    3.30    2.10
  -1  -2 -11    1.10    2.70
   1   2  11    0.20    1.90
   1   2  11    0.60    2.00
  -1   2 -11    5.20    2.80
  -2  -2 -11   62.29    8.60
   2  -2  11   46.60    6.80
   2   2  11   49.40    6.30
  -2   2 -11   46.20    8.00
   2   2  11   47.30    7.10
   3  -2  11   11.90    3.80
  -3  -2 -11   15.70    5.50
  -3   2 -11   16.40    5.80
   3   2  11    8.20    3.00
   3   2  11    6.30    2.50
  -4  -2 -11    3.70    3.20
   4  -2  11    2.00    3.10
  -4   2 -11    1.20    4.60
   4   2  11    0.60    2.10
   5  -2  11   79.89   11.40
  -5  -2 -11   93.29   13.50
  -5   2 -11  127.79   15.90
   5   2  11   95.39   11.40
  -6  -2 -11    4.50    3.90
   6  -2  11   -2.80    2.70
  -6   2 -11   -4.40    3.30
   6   2  11    2.00    2.30
  -8  -3  11    1.00    3.20
   8  -3 -11    3.90    3.30
  -8  -3  11   11.00    4.80
   8   3 -11    1.80    3.10
  -8   3  11    7.90    3.10
  -7  -3  11    2.70    3.10
   7  -3 -11   -0.60    2.40
  -7  -3  11   -1.90    1.80
  -7   3  11   -1.60    1.60
   7   3 -11   -0.60    2.00
  -6  -3  11  339.07   26.80
  -6  -3  11  278.57   27.20
   6  -3 -11  255.17   28.40
  -6   3  11  311.37   27.40
   6   3 -11  224.48   25.50
   5  -3 -11   65.49   10.50
  -5  -3  11   70.89    9.80
  -5  -3  11   75.99    9.00
  -5   3  11   65.99    9.10
   5   3 -11   55.99    8.10
  -4  -3  11   19.20    4.40
  -4  -3  11   12.90    4.70
   4  -3 -11   20.90    6.20
  -4   3  11   10.90    3.60
   4   3 -11   11.90    3.70
  -3  -3  11  226.08   22.60
   3  -3 -11  219.38   23.60
  -3  -3  11  253.57   21.40
  -3   3  11  244.28   22.00
   3   3 -11  187.68   20.80
   3   3 -11  209.28   20.40
   2  -3 -11  670.33   67.99
   2  -3 -11  838.52   64.39
  -2  -3  11  867.91   66.59
  -2  -3  11  856.31   68.89
   2   3 -11  735.03   65.29
   2   3 -11  763.22   66.99
  -2   3  11  793.02   66.99
  -1  -3  11  191.68   17.40
  -1  -3  11  206.38   19.90
   1  -3 -11  156.18   18.40
   1  -3 -11  204.18   16.30
  -1   3  11  185.38   17.90
  -1   3  11  157.88   17.00
   1   3 -11  143.49   14.70
   1   3 -11  175.98   18.20
   0  -3  11   84.79    9.90
   0  -3 -11  100.19    9.90
   0   3  11   70.69    9.40
   0   3 -11   76.09   10.80
   0   3  11   95.29   10.40
  -1  -3 -11    6.20    2.90
   1  -3  11    2.90    2.10
  -1   3 -11   11.10    4.20
   1   3  11    5.00    2.70
   1   3  11    6.50    2.90
  -2  -3 -11   -1.00    2.50
   2  -3  11    3.10    2.20
   2   3  11    0.40    2.00
   2   3  11    3.70    3.00
  -2   3 -11   -0.70    2.30
   3  -3  11   10.90    3.50
  -3  -3 -11    7.30    3.40
   3   3  11   11.30    3.60
  -3   3 -11    6.80    5.10
   3   3  11    7.30    3.70
  -4  -3 -11  305.37   31.40
   4  -3  11  305.37   29.70
  -4   3 -11  336.27   33.20
   4   3  11  337.47   29.80
   4   3  11  338.47   29.20
  -5  -3 -11   11.30    5.20
   5  -3  11    5.80    2.90
   5   3  11   -1.70    1.90
  -5   3 -11    3.20    4.30
  -8  -4  11   -1.70    3.00
   8  -4 -11    2.60    3.10
  -8  -4  11   -4.40    3.60
   8   4 -11    7.70    3.60
  -8   4  11   -2.30    3.10
  -7  -4  11    2.10    4.70
  -7  -4  11   12.20    4.00
   7  -4 -11    6.60    3.50
  -7   4  11    8.50    3.70
   7   4 -11    4.30    3.30
   6  -4 -11   84.89   12.60
  -6  -4  11   79.59   11.70
  -6  -4  11   93.99   10.40
   6   4 -11   64.49    9.40
  -6   4  11   82.89   11.00
   5  -4 -11   84.19   12.50
  -5  -4  11   70.29   10.90
  -5  -4  11   77.69    9.60
   5   4 -11   67.39    9.00
  -5   4  11   92.99   10.80
  -4  -4  11  137.29   17.00
  -4  -4  11  182.88   15.90
   4  -4 -11  164.18   19.20
   4   4 -11  132.19   14.90
  -4   4  11  163.78   16.70
  -3  -4  11   44.10    6.00
   3  -4 -11   52.89   10.30
  -3  -4  11   43.10    8.70
   3   4 -11   31.30    5.10
  -3   4  11   41.90    6.60
  -2  -4  11   27.80    5.00
   2  -4 -11   21.50    3.00
   2  -4 -11   23.80    2.90
  -2  -4  11   29.00    7.20
  -2  -4  11   22.90    4.40
   2  -4 -11   16.00    5.40
  -2   4  11   37.80    6.40
  -2   4  11   26.90    5.70
   2   4 -11   18.50    5.10
   2   4 -11   18.50    3.90
  -1  -4  11    8.90    3.30
  -1  -4  11   21.40    6.30
   1  -4 -11    7.90    2.60
   1  -4 -11   15.90    5.20
   1   4 -11   12.40    1.30
   1   4 -11   11.40    4.40
  -1   4  11    8.70    3.50
  -1   4  11    9.60    3.80
   0  -4  11   38.50    5.60
   0  -4 -11   38.90    5.70
   0   4 -11   29.80    7.40
   0   4  11   34.70    6.10
   0   4  11   41.00    7.10
  -1  -4 -11   47.90    7.20
   1  -4  11   49.30    6.60
   1   4  11   39.10    6.70
   1   4  11   52.19    7.40
  -1   4 -11   49.10    8.40
  -2  -4 -11   42.30    7.40
   2  -4  11   44.80    6.70
   2   4  11   48.30    7.30
   2   4  11   60.59    7.70
  -2   4 -11   41.90    8.90
   3  -4  11   -0.70    2.40
  -3  -4 -11   -4.20    2.60
   3   4  11   -3.40    2.20
  -3   4 -11    2.50    3.40
   3   4  11   -0.10    2.50
  -4  -4 -11  233.48   26.00
   4  -4  11  209.58   23.90
   4   4  11  280.37   24.30
   4   4  11  284.57   24.90
  -4   4 -11  286.17   28.40
   5  -4  11    7.30    2.30
  -5  -4 -11    6.70    4.30
  -5   4 -11   -1.50    4.50
   5   4  11    6.60    4.00
   5   4  11    3.90    2.60
  -7  -5  11    7.80    4.90
  -7  -5  11   14.80    4.30
   7  -5 -11   15.50    6.50
  -7   5  11   13.70    4.30
   7   5 -11   16.50    4.70
  -6  -5  11    7.80    4.70
  -6  -5  11   12.90    3.70
   6  -5 -11    7.70    5.40
   6   5 -11    7.20    3.20
  -6   5  11    8.50    3.90
  -5  -5  11   28.50    5.30
   5  -5 -11   19.30    7.40
  -5  -5  11   17.30    6.30
  -5   5  11   22.60    5.60
   5   5 -11   15.60    4.10
   4  -5 -11  113.79   16.40
  -4  -5  11  141.99   13.60
  -4  -5  11  125.19   15.90
  -4   5  11  129.59   14.50
  -3  -5  11  436.96   33.70
   3  -5 -11  367.26   37.50
  -3  -5  11  365.76   36.50
   3   5 -11  338.37   32.50
  -3   5  11  397.16   34.80
  -2  -5  11    5.40    2.30
  -2  -5  11    4.50    3.50
   2  -5 -11   -3.30    3.00
   2   5 -11   -1.20    1.50
  -2   5  11    1.20    2.60
  -2   5  11    1.50    2.90
   2   5 -11    1.70    2.00
  -1  -5  11   12.50    5.30
   1  -5 -11   14.50    5.20
   1  -5 -11   12.00    2.80
  -1  -5  11    9.00    3.40
  -1   5  11   13.60    4.40
  -1   5  11   14.20    3.90
   1   5 -11   13.30    5.00
   0  -5  11   19.40    4.60
   0  -5  11   28.60    7.80
   0  -5 -11   21.60    4.30
   0   5  11   15.00    4.80
   0   5  11   20.30    5.00
   0   5 -11   16.40    5.20
  -1  -5 -11    1.80    2.30
   1  -5  11    2.10    2.00
  -1   5 -11    4.40    4.10
   1   5  11    1.90    2.10
   1   5  11   -0.60    2.40
   2  -5  11  282.97   25.40
  -2  -5 -11  228.38   25.90
   2   5  11  330.47   27.00
   2   5  11  274.17   25.60
  -2   5 -11  259.27   28.20
  -3  -5 -11   14.60    5.40
   3  -5  11   11.00    3.70
  -3   5 -11    9.70    5.50
   3   5  11    8.90    3.70
   3   5  11   15.50    5.20
  -4  -5 -11   23.20    6.60
   4  -5  11   25.80    5.60
  -4   5 -11   20.80    8.10
   4   5  11   30.10    5.70
   4   5  11   30.60    7.40
   5  -5  11    6.60    3.50
  -5  -5 -11    4.60    5.10
   5   5  11    6.10    3.40
  -5   5 -11    9.50    5.30
   5   5  11    6.40    4.50
  -7  -6  11    3.10    4.40
   7  -6 -11   12.20    5.80
  -7   6  11   12.50    4.70
   7   6 -11   13.90    4.60
  -6  -6  11   43.30   10.00
  -6  -6  11   59.89    7.50
   6  -6 -11   42.60   10.80
   6   6 -11   44.00    7.40
  -6   6  11   53.89    8.50
   5  -6 -11    4.40    4.50
  -5  -6  11   11.60    4.90
  -5  -6  11   -0.50    2.10
   5   6 -11    2.70    2.20
  -5   6  11    1.30    2.50
  -4  -6  11    8.80    2.90
  -4  -6  11    8.40    4.20
   4  -6 -11    4.10    3.50
  -4   6  11    7.00    3.50
   4   6 -11    4.00    2.40
   3  -6 -11   38.90    9.80
  -3  -6  11   38.50    9.40
  -3  -6  11   44.90    6.00
  -3   6  11   45.00    6.90
   3   6 -11   39.10    5.50
  -3   6  11   40.60    8.40
  -2  -6  11   80.29    8.70
   2  -6 -11   89.99   13.40
  -2  -6  11   72.99   12.00
   2   6 -11   71.79    7.70
  -2   6  11   73.69    9.50
  -2   6  11   65.69   10.40
   2   6 -11   69.19   10.20
   1  -6 -11   77.69   12.40
  -1  -6  11   99.29   10.00
  -1  -6  11  113.99   14.70
  -1   6  11   87.19   10.70
   1   6 -11   92.19   12.20
  -1   6  11   91.49   11.40
   1   6 -11   77.49    7.50
   0  -6 -11   95.79   12.20
   0  -6  11  156.88   13.30
   0  -6  11  137.09   17.50
   0   6  11  121.49   14.60
   0   6 -11  131.69   15.80
   0   6  11  120.89   13.70
  -1  -6 -11  419.76   43.50
   1  -6  11  556.84   43.80
   1   6  11  567.64   45.90
  -1   6 -11  469.75   46.70
   1   6  11  529.65   44.50
   2  -6  11  363.36   33.20
  -2  -6 -11  325.97   34.10
   2   6  11  396.06   33.70
   2   6  11  432.76   35.50
  -2   6 -11  358.96   36.80
   3  -6  11    5.90    3.00
  -3  -6 -11    2.00    3.90
  -3   6 -11    3.60    5.60
   3   6  11    3.70    4.10
   3   6  11    9.50    3.60
  -4  -6 -11   34.10    8.80
   4  -6  11   43.30    7.40
  -4   6 -11   35.40    9.10
   4   6  11   38.50    8.40
   4   6  11   47.10    6.70
  -6  -7  11   45.00   10.40
   6  -7 -11   39.20   10.30
   6   7 -11   39.90    6.70
  -6   7  11   40.10    7.80
  -5  -7  11  341.57   26.90
  -5  -7  11  320.37   32.50
   5  -7 -11  274.17   32.50
   5   7 -11  289.27   27.40
  -5   7  11  263.57   28.50
   4  -7 -11    9.00    4.50
  -4  -7  11   11.00    5.40
  -4  -7  11   10.00    2.80
   4   7 -11    8.30    3.00
  -4   7  11    9.90    4.10
   3  -7 -11   35.90   10.40
  -3  -7  11   56.69    6.60
  -3  -7  11   45.60   10.70
  -3   7  11   45.00    7.30
  -3   7  11   54.69    9.40
   3   7 -11   49.20    6.30
  -2  -7  11   52.39    6.10
   2  -7 -11   39.50   10.10
  -2  -7  11   34.90    8.50
  -2   7  11   42.40    8.90
   2   7 -11   36.40    7.90
  -2   7  11   46.80    6.90
   2   7 -11   30.70    4.90
  -1  -7  11  233.38   27.20
  -1  -7  11  296.57   23.00
  -1   7  11  270.97   24.20
  -1   7  11  232.58   25.10
   1   7 -11  197.18   24.50
   0  -7  11  171.28   21.10
   0  -7  11  172.28   16.40
   0   7 -11  151.28   19.00
   0   7  11  162.78   17.30
   0   7  11  184.28   19.10
   1  -7  11  276.67   26.70
   1   7  11  317.87   27.90
   1   7  11  327.87   29.80
  -1   7 -11  272.67   30.10
   2  -7  11  454.05   40.80
  -2  -7 -11  405.46   41.90
  -2   7 -11  496.25   45.50
   2   7  11  536.35   41.70
  -3  -7 -11   82.49   12.20
   3  -7  11   84.89   10.50
  -3   7 -11   76.59   13.30
   3   7  11   94.99   12.80
   3   7  11  107.89   11.00
  -5  -8  11   13.80    6.00
   5  -8 -11   13.20    6.10
   5   8 -11   14.60    4.50
  -5   8  11   15.20    4.10
   4  -8 -11   74.29   12.80
  -4  -8  11   50.79    7.30
  -4  -8  11   66.39   11.80
   4   8 -11   67.09    8.40
  -4   8  11   62.69    9.60
  -4   8  11   77.19   11.40
  -3  -8  11   34.10    4.80
   3  -8 -11   36.20    9.90
  -3  -8  11   22.30    8.10
  -3   8  11   25.90    7.80
   3   8 -11   27.10    4.80
  -3   8  11   34.00    6.90
  -2  -8  11  117.39   16.10
   2  -8 -11   78.99   16.60
  -2  -8  11  114.49   11.00
  -2   8  11  112.99   14.50
  -2   8  11   90.19   11.80
  -1  -8  11  249.18   22.50
  -1  -8  11  264.37   28.60
   1   8 -11  217.98   25.20
  -1   8  11  238.08   25.60
  -1   8  11  267.77   24.20
   0  -8  11   12.30    3.60
   0  -8  11    9.50    5.00
   0   8 -11    4.30    3.90
   0   8  11   10.10    4.40
   0   8  11   14.90    4.20
   1  -8  11    8.10    5.50
   1  -8  11    3.20    2.60
  -1  -8 -11    6.00    3.20
   1   8  11    7.90    3.60
  -1   8 -11    4.60    3.40
   1   8  11    5.00    4.20
   2  -8  11  189.78   18.40
  -2  -8 -11  150.28   19.20
  -2   8 -11  197.08   22.70
   2   8  11  228.08   19.20
   3  -8  11    2.90    2.10
  -3  -8 -11    2.00    3.80
  -3   8 -11   -0.30    4.60
   3   8  11   -6.00    3.50
   3   8  11   -3.40    2.80
   4  -9 -11   10.90    5.50
  -4  -9  11   17.00    6.90
  -4   9  11    4.60    4.90
   4   9 -11   12.10    3.60
  -4   9  11   15.70    4.30
  -3  -9  11    1.90    2.20
   3  -9 -11    2.50    3.00
  -3  -9  11    3.40    5.10
  -3   9  11    3.00    3.10
   3   9 -11    2.60    2.60
  -3   9  11   -1.50    2.10
   2  -9 -11   85.79   15.20
  -2  -9  11   91.19    9.90
  -2  -9  11   75.69   13.60
  -2   9  11   93.89   13.60
  -2   9  11   91.59   11.50
  -1  -9  11    1.10    2.70
  -1  -9  11    7.00    3.60
  -1   9  11    5.20    3.60
   1   9 -11    4.80    2.70
  -1   9  11    6.40    5.30
   0  -9  11   -0.80    2.50
   0   9 -11    3.10    3.20
   0   9  11    1.40    3.30
   0   9  11   -1.60    2.40
   1  -9  11   18.10    6.40
  -1  -9 -11    9.40    3.70
   1  -9  11   20.30    4.40
   1   9  11   24.30    5.10
   1   9  11   16.00    6.50
  -1   9 -11   14.30    5.70
   8   0 -12   20.00    5.60
  -8   0  12   27.20    6.30
   7   0 -12   18.90    6.00
  -7   0  12   36.10    7.10
   6   0 -12   36.80    8.10
  -6   0  12   56.89    8.30
  -5   0  12    7.90    3.80
   5   0 -12    5.00    3.70
  -5   0  12    4.50    2.50
   5   0 -12    5.20    2.20
  -4   0  12  894.31   68.19
   4   0 -12  737.43   65.29
   4   0 -12  766.22   68.29
   3   0 -12   55.69    6.50
  -3   0  12   50.99    7.80
   3   0 -12   44.80    7.80
  -2   0  12    5.60    3.00
   2   0 -12   10.00    2.80
   2   0 -12   15.10    4.10
   1   0 -12    5.90    2.80
   1   0 -12    4.00    2.60
  -1   0  12    3.90    2.70
  -1   0  12    3.20    1.90
   0   0  12  595.14   49.40
   0   0  12  621.24   52.19
   0   0 -12  589.64   51.69
   1   0  12   64.39    9.30
  -1   0 -12   78.89    9.70
   2   0  12   -0.60    1.80
  -2   0 -12    2.00    3.50
   3   0  12   16.40    4.40
  -3   0 -12   16.20    6.10
   4   0  12    3.30    3.10
  -4   0 -12    3.60    5.10
   5   0  12   -3.80    2.60
  -5   0 -12    0.00    4.30
  -8  -1  12   10.20    4.40
   8  -1 -12    5.50    3.00
  -8   1  12    9.60    4.30
   8   1 -12   13.70    3.70
   7  -1 -12   -1.10    1.90
  -7  -1  12   -4.70    2.40
  -7  -1  12    3.00    2.70
  -7   1  12    6.80    3.70
   7   1 -12   -3.20    2.40
  -6  -1  12  248.08   22.20
  -6  -1  12  272.67   23.50
   6  -1 -12  194.88   23.30
  -6   1  12  249.28   23.40
   6   1 -12  197.98   22.60
  -5  -1  12    8.50    3.40
   5  -1 -12   17.30    5.70
  -5  -1  12   14.60    4.10
   5   1 -12   10.90    3.20
   5   1 -12    7.20    3.40
  -5   1  12   12.60    3.90
  -4  -1  12    1.70    2.50
   4  -1 -12   -1.60    2.50
  -4  -1  12    2.20    2.70
   4  -1 -12    0.00    2.20
   4  -1 -12   -1.10    1.20
  -4   1  12   -0.90    1.60
   4   1 -12    6.90    2.80
   4   1 -12    3.30    1.70
   3  -1 -12  668.13   62.29
   3  -1 -12  711.63   59.19
  -3  -1  12  817.62   61.99
   3   1 -12  675.53   60.19
   3   1 -12  669.73   61.29
  -3   1  12  793.12   62.09
  -2  -1  12  565.14   45.30
   2  -1 -12  470.95   45.20
   2  -1 -12  555.84   43.50
  -2   1  12  572.64   45.50
   2   1 -12  471.65   44.10
   2   1 -12  457.25   44.00
  -1  -1  12  356.36   32.70
  -1  -1  12  449.66   35.70
   1  -1 -12  372.26   34.90
   1   1 -12  436.26   35.40
  -1   1  12  449.56   35.90
   1   1 -12  344.77   33.20
  -1   1  12  373.56   33.80
   0  -1  12  499.45   43.00
   0  -1 -12  476.75   42.30
   0   1  12  501.85   43.10
   0   1 -12  473.85   43.00
   1  -1  12  706.03   57.79
   1   1  12  662.03   57.69
   1   1  12  651.23   55.29
  -1   1 -12  671.43   58.39
   2  -1  12    3.90    2.40
  -2  -1 -12   12.90    4.90
   2   1  12    0.40    3.30
  -2   1 -12    9.70    4.80
  -3  -1 -12  242.18   24.30
   3  -1  12  225.48   23.00
   3   1  12  236.18   23.00
  -3   1 -12  248.08   25.20
   4  -1  12    6.80    3.80
  -4  -1 -12    2.60    4.60
  -4   1 -12    3.30    4.30
   4   1  12    3.90    3.60
   5  -1  12   29.60    6.80
  -5  -1 -12   32.60    8.90
   5   1  12   46.10    7.10
  -5   1 -12   37.30    8.70
  -8  -2  12   46.40    6.60
  -8  -2  12   26.80    6.30
   8  -2 -12   24.50    7.20
   8   2 -12   29.00    6.90
  -8   2  12   33.40    7.10
   7  -2 -12    0.00    2.80
  -7  -2  12    8.50    3.70
  -7  -2  12   -1.60    3.00
   7   2 -12    2.40    3.10
  -7   2  12    2.00    3.20
  -6  -2  12   11.80    4.20
  -6  -2  12   13.70    4.30
   6  -2 -12    7.30    4.80
   6   2 -12    8.30    3.90
  -6   2  12   13.10    4.20
  -5  -2  12   -3.70    1.60
  -5  -2  12   -0.40    2.40
   5  -2 -12    2.50    2.90
  -5   2  12    1.20    1.90
   5   2 -12    1.50    2.40
  -4  -2  12   57.79    8.30
   4  -2 -12   53.49    9.30
  -4  -2  12   64.09    8.50
   4   2 -12   44.40    7.10
  -4   2  12   58.09    8.20
   4   2 -12   45.70    6.80
  -3  -2  12   82.19    9.90
   3  -2 -12   69.29    7.90
   3  -2 -12   73.99   10.90
  -3  -2  12   84.19   10.70
   3  -2 -12   81.99    7.70
   3   2 -12   85.09    9.60
   3   2 -12   73.29    9.40
  -3   2  12   89.69   10.70
   2  -2 -12   12.10    4.40
   2  -2 -12   12.10    3.00
  -2  -2  12    9.30    3.40
   2   2 -12    7.00    3.10
   2   2 -12    9.00    3.20
  -2   2  12   10.30    3.90
  -1  -2  12 1024.60   75.89
   1  -2 -12  854.21   75.99
   1   2 -12  914.61   75.89
  -1   2  12 1025.30   76.29
   1   2 -12  754.32   72.49
  -1   2  12  856.11   74.59
   0  -2 -12  127.49   11.80
   0  -2  12  105.39   11.80
   0   2  12   89.59   10.60
   0   2 -12   99.39   12.50
   0   2  12   97.19   12.10
  -1  -2 -12    0.10    2.70
   1  -2  12    4.70    3.10
  -1   2 -12    4.20    3.80
   1   2  12   -0.80    2.10
   1   2  12    2.20    2.20
   2  -2  12   -1.70    2.40
  -2  -2 -12   -1.70    2.90
   2   2  12    1.00    2.00
   2   2  12   -0.10    3.00
  -2   2 -12    2.10    2.70
  -3  -2 -12  446.36   40.00
   3  -2  12  416.86   38.40
   3   2  12  430.66   38.50
  -3   2 -12  427.46   40.80
  -4  -2 -12    9.30    5.00
   4  -2  12   -4.70    2.50
  -4   2 -12   -0.60    2.90
   4   2  12    2.70    2.70
   5  -2  12    3.00    3.20
  -5  -2 -12    1.80    3.40
   5   2  12   -0.20    3.40
  -5   2 -12    1.50    4.80
  -8  -3  12   49.00    8.80
   8  -3 -12   56.99    9.60
  -8  -3  12   61.29    9.70
  -8   3  12   57.79    8.50
   8   3 -12   43.10    7.80
   7  -3 -12   24.10    7.00
  -7  -3  12   29.80    7.10
  -7  -3  12   38.00    7.00
  -7   3  12   28.00    6.50
   7   3 -12   25.30    5.80
  -6  -3  12    5.50    2.90
  -6  -3  12    7.20    3.60
   6  -3 -12    2.40    3.20
  -6   3  12    6.30    3.50
   6   3 -12    3.60    2.50
  -5  -3  12   22.10    5.50
  -5  -3  12   19.40    5.70
   5  -3 -12   29.70    7.70
  -5   3  12   17.90    5.10
   5   3 -12   19.70    4.90
  -4  -3  12    5.50    3.60
  -4  -3  12    6.50    3.70
   4  -3 -12   11.20    4.80
  -4   3  12    6.10    3.30
   4   3 -12    4.90    2.70
   4   3 -12    6.20    3.00
   3  -3 -12  222.28   24.90
  -3  -3  12  270.87   23.30
  -3  -3  12  260.37   24.80
   3   3 -12  229.18   22.10
  -3   3  12  264.47   24.00
   3   3 -12  207.28   22.50
   2  -3 -12   11.80    3.00
  -2  -3  12   12.30    3.70
   2  -3 -12   12.60    5.10
  -2  -3  12    9.30    4.40
  -2  -3  12   10.70    3.30
   2  -3 -12   17.70    3.10
   2   3 -12   11.80    3.10
  -2   3  12   20.00    5.00
   2   3 -12   18.80    5.00
  -1  -3  12  517.15   40.60
   1  -3 -12  434.56   41.70
   1  -3 -12  487.95   39.00
  -1   3  12  468.15   40.80
  -1   3  12  404.56   39.90
   1   3 -12  433.96   41.10
   0  -3  12  239.48   22.40
   0  -3 -12  237.38   21.80
   0   3  12  217.78   21.90
   0   3 -12  235.98   23.90
   0   3  12  244.98   23.10
   1  -3  12    2.50    2.60
   1   3  12    1.30    2.40
  -1   3 -12   -1.50    3.00
   1   3  12    0.50    2.70
  -2  -3 -12    2.40    3.10
   2  -3  12    6.10    2.90
  -2   3 -12    2.70    3.40
   2   3  12    1.80    2.30
   2   3  12   -0.80    2.50
  -3  -3 -12  300.07   31.90
   3  -3  12  353.56   31.20
  -3   3 -12  366.36   34.20
   3   3  12  336.97   31.10
   4  -3  12   94.39   11.70
  -4  -3 -12   94.59   13.60
  -4   3 -12  103.29   14.30
   4   3  12   99.99   11.90
   5  -3  12   17.60    5.30
  -5  -3 -12   22.80    6.20
   5   3  12   10.90    4.20
  -5   3 -12   17.50    7.80
  -7  -4  12    6.40    4.30
   7  -4 -12    0.70    3.90
  -7  -4  12   -2.20    2.50
   7   4 -12   -1.20    2.70
  -7   4  12   -0.30    3.30
  -6  -4  12    7.20    3.50
  -6  -4  12    9.70    5.30
   6  -4 -12   17.50    6.20
   6   4 -12    7.80    3.40
  -6   4  12    7.30    4.10
  -5  -4  12    9.40    4.60
   5  -4 -12    4.00    4.70
  -5  -4  12    7.60    3.70
   5   4 -12    7.10    2.90
  -5   4  12   13.90    4.70
  -4  -4  12  304.27   28.30
   4  -4 -12  277.57   29.40
   4   4 -12  256.67   25.10
  -4   4  12  275.37   26.80
  -3  -4  12   46.80    7.20
  -3  -4  12   52.79    8.80
   3  -4 -12   31.50    8.50
   3   4 -12   53.19    6.50
  -3   4  12   54.49    7.80
   3   4 -12   45.60    7.30
  -2  -4  12   24.40    5.10
  -2  -4  12   32.30    7.10
   2  -4 -12   27.50    7.60
   2  -4 -12    8.70    2.00
  -2   4  12   14.90    4.80
  -2   4  12   24.10    5.40
   2   4 -12   14.10    3.30
   2   4 -12   18.90    5.20
  -1  -4  12  223.18   22.30
  -1  -4  12  232.58   19.30
   1  -4 -12  191.18   21.10
   1  -4 -12  171.78   17.10
  -1   4  12  189.08   19.20
  -1   4  12  163.88   18.70
   1   4 -12  178.88   19.80
   0  -4  12  111.79   11.20
   0  -4 -12   92.59   10.20
   0   4  12   87.49   11.10
   0   4  12  102.99   11.80
   0   4 -12   81.39   12.20
  -1  -4 -12    0.20    2.40
   1  -4  12    3.90    2.60
   1   4  12   -2.40    2.30
   1   4  12    5.00    3.30
  -1   4 -12    1.50    3.90
   2  -4  12   20.60    5.20
  -2  -4 -12   11.60    4.80
  -2   4 -12   21.60    6.70
   2   4  12   17.90    5.00
   2   4  12   13.00    4.60
   3  -4  12   -0.30    3.00
  -3  -4 -12    3.20    4.20
  -3   4 -12    1.50    3.10
   3   4  12    2.20    2.50
   3   4  12   -1.30    3.00
   4  -4  12   28.80    6.30
   4   4  12   31.30    6.30
  -4   4 -12   30.20    8.10
   7  -5 -12   80.59   13.30
  -7  -5  12  111.79   11.80
  -7  -5  12   94.19   13.50
   7   5 -12   67.89   10.40
  -7   5  12   89.89   11.50
  -6  -5  12   -2.40    2.50
  -6  -5  12   -0.80    4.00
   6  -5 -12   -1.90    2.70
  -6   5  12    0.10    2.50
   6   5 -12   -0.70    2.40
  -5  -5  12  129.59   13.20
   5  -5 -12  113.29   16.50
  -5  -5  12  119.99   15.30
   5   5 -12   94.89   12.00
  -5   5  12  130.89   14.30
  -4  -5  12   48.80    9.80
  -4  -5  12   50.09    7.00
   4  -5 -12   39.40    9.90
  -4   5  12   52.59    8.00
   4   5 -12   47.70    6.60
  -3  -5  12   -2.20    2.70
   3  -5 -12    3.10    3.70
  -3  -5  12   -0.20    2.20
  -3   5  12    2.30    2.60
   3   5 -12    3.50    2.00
   3   5 -12    1.00    2.90
   2  -5 -12  234.88   26.60
  -2  -5  12  308.37   23.90
  -2  -5  12  254.57   26.90
  -2   5  12  265.97   24.70
  -2   5  12  243.98   25.00
   2   5 -12  199.58   24.10
  -1  -5  12   30.70    5.90
   1  -5 -12   30.70    7.90
  -1  -5  12   33.20    8.10
   1   5 -12   33.70    7.50
  -1   5  12   30.50    6.40
  -1   5  12   23.00    6.30
   0  -5  12    7.90    3.50
   0  -5 -12   11.00    3.40
   0   5 -12    4.80    3.50
   0   5  12    6.10    3.80
   0   5  12    7.00    3.10
   1  -5  12   38.30    5.80
  -1  -5 -12   24.60    5.10
   1   5  12   29.60    6.60
   1   5  12   35.10    6.70
  -1   5 -12   27.30    7.00
   2  -5  12  231.18   21.30
  -2  -5 -12  165.98   21.20
   2   5  12  219.58   21.20
   2   5  12  262.77   22.40
  -2   5 -12  205.68   23.90
  -3  -5 -12    1.60    2.80
   3  -5  12    3.40    2.80
  -3   5 -12    0.10    4.90
   3   5  12   -3.10    3.80
   3   5  12   -3.20    1.70
  -4  -5 -12   31.80    8.60
   4   5  12   37.40    8.20
  -4   5 -12   40.50    9.20
   4   5  12   44.40    6.50
   6  -6 -12   17.50    5.10
  -6  -6  12   14.50    6.30
  -6  -6  12   11.20    4.30
  -6   6  12   15.00    4.60
   6   6 -12    9.20    3.50
   5  -6 -12   48.30   11.30
  -5  -6  12   68.49    8.40
  -5  -6  12   65.09   11.30
   5   6 -12   41.90    7.00
   4  -6 -12   32.20    9.20
  -4  -6  12   49.60    6.50
  -4  -6  12   41.70    9.70
   4   6 -12   29.80    5.20
  -4   6  12   36.00    7.50
  -3  -6  12   -0.50    4.00
  -3  -6  12    2.70    2.60
   3  -6 -12    0.80    3.20
  -3   6  12    1.80    2.60
   3   6 -12   -1.20    1.70
  -3   6  12    1.60    2.60
  -2  -6  12   27.30    8.40
  -2  -6  12   41.10    6.00
   2  -6 -12   30.80    8.90
  -2   6  12   29.60    7.30
  -2   6  12   31.70    6.50
   2   6 -12   30.00    7.50
   2   6 -12   27.30    4.00
  -1  -6  12  320.87   31.80
   1   6 -12  261.07   28.90
  -1   6  12  309.57   29.40
  -1   6  12  307.47   28.50
   0  -6  12  106.99   14.60
   0  -6 -12   69.69    9.60
   0  -6  12  108.09   10.90
   0   6 -12   93.79   12.60
   0   6  12   92.69   11.90
   0   6  12   91.99   11.10
  -1  -6 -12   -1.30    2.50
   1  -6  12   -0.30    1.90
  -1   6 -12   -1.30    4.00
   1   6  12    2.00    3.10
   1   6  12    1.00    3.30
   2  -6  12  213.68   21.00
   2   6  12  236.48   21.60
   2   6  12  215.78   22.20
  -2   6 -12  190.88   23.80
   3  -6  12  405.26   38.70
   3   6  12  456.95   39.00
  -3   6 -12  453.15   43.40
  -5  -7  12   16.10    4.70
   5  -7 -12    6.20    6.30
  -5  -7  12   12.40    5.70
   5   7 -12   12.00    3.90
  -5   7  12   10.80    4.60
  -4  -7  12   -5.20    2.20
  -4  -7  12    2.40    3.60
   4  -7 -12    3.50    4.10
  -4   7  12   -1.10    2.20
  -4   7  12   -4.30    3.00
   4   7 -12   -1.80    2.00
  -3  -7  12   10.70    3.40
  -3  -7  12   13.70    6.00
   3  -7 -12   12.40    5.70
  -3   7  12    5.20    4.70
  -3   7  12    7.50    3.40
   3   7 -12    3.50    2.20
  -2  -7  12  308.77   31.70
   2  -7 -12  287.27   32.10
   2   7 -12  253.27   28.60
  -2   7  12  306.27   29.70
  -2   7  12  316.77   28.40
  -1  -7  12   -0.60    1.70
  -1  -7  12   -4.90    3.30
   1   7 -12    1.30    3.20
  -1   7  12    0.40    3.40
  -1   7  12   -1.00    2.10
   0  -7  12   32.10    8.90
   0  -7  12   28.20    5.80
   0   7 -12   20.00    6.50
   0   7  12   25.00    5.70
   0   7  12   34.50    7.40
   1  -7  12   36.60    6.70
  -1  -7 -12   44.50    6.70
  -1   7 -12   29.90    8.50
   1   7  12   42.30    7.50
   1   7  12   42.50    8.70
  -2  -7 -12  181.98   22.00
   2  -7  12  216.38   21.70
   2   7  12  251.27   22.20
  -2   7 -12  214.78   25.20
   2   7  12  269.87   24.40
   4  -8 -12  102.19   14.90
  -4  -8  12   69.09    9.40
  -4  -8  12   98.49   14.30
  -4   8  12   82.59   11.50
  -4   8  12  105.89   13.70
   4   8 -12   83.39    9.60
   3  -8 -12   37.30   11.90
  -3  -8  12   56.59    7.10
  -3  -8  12   46.10   11.80
  -3   8  12   42.80   10.00
  -3   8  12   54.49    8.10
   2  -8 -12    2.20    3.50
  -2  -8  12   -2.10    2.40
  -2   8  12    5.60    2.70
  -2   8  12    3.30    2.90
   2   8 -12    2.80    3.20
  -1  -8  12   11.50    6.40
  -1  -8  12   16.40    4.40
  -1   8  12   11.20    5.70
  -1   8  12   15.00    5.50
   1   8 -12   19.70    5.60
   0  -8  12   33.10    9.50
   0  -8  12   24.50    5.20
   0   8  12   29.50    5.90
   0   8  12   30.80    8.00
   0   8 -12   13.30    6.00
  -1  -8 -12   11.60    3.60
   1  -8  12   12.60    4.40
   1   8  12   14.80    4.60
  -1   8 -12   15.20    5.30
   1   8  12   18.70    6.80
   7   0 -13    4.50    3.40
  -7   0  13    0.10    2.60
   6   0 -13   -0.80    1.60
   6   0 -13    7.60    3.20
   5   0 -13    2.80    1.40
   5   0 -13    2.60    2.90
   4   0 -13   -3.10    2.50
  -4   0  13   -3.10    2.40
   4   0 -13    2.40    1.70
   3   0 -13    1.80    2.00
  -3   0  13   -3.40    1.60
   3   0 -13    1.60    2.10
   2   0 -13    3.50    2.20
   2   0 -13    2.00    2.20
  -2   0  13    4.70    3.30
  -1   0  13    1.70    2.60
   1   0 -13    1.40    1.90
   1   0 -13    4.30    2.80
  -1   0  13    0.80    1.70
   0   0 -13    0.40    2.70
   0   0  13    5.70    3.20
   1   0  13    2.40    2.40
  -1   0 -13   -2.20    2.80
  -2   0 -13    1.00    3.00
   2   0  13   -1.20    1.80
  -3   0 -13   -3.40    2.10
   3   0  13    5.40    4.00
  -4   0 -13    3.00    4.10
   4   0  13   -5.30    2.50
  -7  -1  13   13.10    5.20
   7  -1 -13   19.30    5.80
   7   1 -13   17.90    5.80
  -7   1  13   16.30    5.50
  -6  -1  13   10.90    4.20
   6  -1 -13   12.20    5.30
  -6  -1  13   20.20    4.50
  -6   1  13   14.50    4.50
   6   1 -13   14.50    4.60
  -5  -1  13    6.50    2.60
  -5  -1  13    0.20    2.70
   5  -1 -13   -3.80    2.40
   5   1 -13    1.00    1.90
  -5   1  13    3.30    2.60
   5   1 -13    3.10    2.50
   4  -1 -13  153.68   19.00
  -4  -1  13  198.38   18.80
   4   1 -13  159.68   18.20
  -4   1  13  195.28   18.90
   4   1 -13  175.88   16.80
   3  -1 -13   19.60    3.90
   3  -1 -13   26.60    6.70
  -3  -1  13   32.10    6.40
   3   1 -13   15.10    4.20
  -3   1  13   20.70    5.80
   3   1 -13   21.80    5.00
   2  -1 -13   66.69    7.70
  -2  -1  13   72.99    9.20
   2  -1 -13   57.29    9.00
  -2   1  13   61.29    9.10
   2   1 -13   63.99    8.40
   2   1 -13   58.99    8.20
   1  -1 -13    2.20    2.10
  -1  -1  13    2.00    1.50
   1  -1 -13    1.90    2.30
  -1  -1  13    1.10    2.30
   1   1 -13    0.30    2.40
  -1   1  13    6.50    2.60
  -1   1  13    5.40    2.90
   0  -1 -13  798.32   61.19
   0  -1  13  664.53   61.09
   0   1  13  714.63   61.59
   0   1 -13  672.73   61.39
  -1  -1 -13    4.80    3.70
   1  -1  13    0.20    3.00
   1   1  13    5.00    3.30
  -1   1 -13    4.20    3.90
  -2  -1 -13   84.79   11.10
   2  -1  13   75.99   10.70
   2   1  13   90.49   10.90
  -2   1 -13   70.69   11.40
  -3  -1 -13   97.09   13.80
   3  -1  13  102.89   12.70
  -3   1 -13  103.19   14.30
   3   1  13   99.19   12.60
  -4  -1 -13   -1.00    4.60
   4  -1  13   -5.50    3.20
  -4   1 -13   -2.40    4.70
   4   1  13    1.40    2.30
  -7  -2  13   18.80    5.20
  -7  -2  13   37.60    7.10
   7  -2 -13   17.50    5.70
  -7   2  13   30.40    6.20
   7   2 -13   20.00    5.40
   6  -2 -13   -1.50    2.20
  -6  -2  13    2.90    3.20
  -6  -2  13    3.10    3.00
   6   2 -13   -1.90    2.30
  -6   2  13   -0.20    2.10
   5  -2 -13   87.19   13.00
  -5  -2  13  117.99   12.60
  -5  -2  13  124.39   13.20
   5   2 -13   76.09   11.50
  -5   2  13  127.99   13.40
   5   2 -13   90.79   10.70
  -4  -2  13  253.07   22.90
   4  -2 -13  203.48   23.30
  -4  -2  13  247.98   22.30
  -4   2  13  259.47   23.00
[truncated: 25,229 more chars]
