# Supplementary material for: Crystal structure and Hirshfeld surface analysis of 2,4,6-tri­amino­pyrimidine-1,3-diium dinitrate
Source: Acta Crystallogr E Crystallogr Commun. 2022 May 27;78(Pt 6):669–74. doi: 10.1107/S2056989022005333 (PMC9431786; doi:10.1107/S2056989022005333)
Supplement: Supplementary file 2 [file e-78-00669-Isup2.hkl]

data_I                                                                          
_shelx_title ' shelxt_a.res in P2(1)/c'                                         
_shelx_refln_list_code          4                                               
_shelx_F_calc_maximum       97.99                                               
_exptl_crystal_F_000       520.00                                               
_reflns_d_resolution_high  0.7487                                               
                                                                                
loop_                                                                           
 _space_group_symop_operation_xyz                                               
 'x, y, z'                                                                      
 '-x, y+1/2, -z+1/2'                                                            
 '-x, -y, -z'                                                                   
 'x, -y-1/2, z-1/2'                                                             
                                                                                
_cell_length_a     7.8650                                                       
_cell_length_b     9.9173                                                       
_cell_length_c    12.2291                                                       
_cell_angle_alpha  90.000                                                       
_cell_angle_beta  100.836                                                       
_cell_angle_gamma  90.000                                                       
                                                                                
_shelx_F_squared_multiplier     1.000                                           
                                                                                
loop_                                                                           
 _refln_index_h                                                                 
 _refln_index_k                                                                 
 _refln_index_l                                                                 
 _refln_F_squared_calc                                                          
 _refln_F_squared_meas                                                          
 _refln_F_squared_sigma                                                         
 _refln_observed_status                                                         
   1   0   0        137.07        100.41         5.97 o                         
   3   0   0       1071.23       1320.67        65.22 o                         
   4   0   0        364.67        351.85        17.29 o                         
   5   0   0       1545.23       1653.15        67.03 o                         
   6   0   0         39.70         47.11         3.17 o                         
   7   0   0         34.04         24.74         2.59 o                         
   8   0   0         60.47         58.49         4.16 o                         
   9   0   0          3.37          2.64         1.50 o                         
  10   0   0         22.80         17.83         3.35 o                         
   1   1   0        522.16        374.31        17.46 o                         
   2   1   0          6.61          7.78         0.41 o                         
   4   1   0        915.92        959.54        31.88 o                         
   5   1   0        189.84        203.93         7.03 o                         
   6   1   0        724.15        699.30        22.17 o                         
   7   1   0         44.67         46.46         2.39 o                         
   8   1   0         65.96         67.92         3.25 o                         
   9   1   0         94.55         90.15         4.11 o                         
  10   1   0         35.06         31.56         2.76 o                         
   1   2   0          2.78          5.94         0.40 o                         
   2   2   0        514.76        516.87        11.71 o                         
   3   2   0         89.40         90.83         3.27 o                         
   4   2   0       1086.93       1188.25        39.45 o                         
   5   2   0        166.29        186.40         6.51 o                         
   6   2   0          8.06          5.85         0.90 o                         
   7   2   0        105.83        114.13         4.67 o                         
   8   2   0         43.84         41.57         2.50 o                         
   9   2   0        297.33        298.47        10.92 o                         
  10   2   0          0.09         -0.19         1.09 o                         
   1   3   0       1554.70       1402.90        42.84 o                         
   2   3   0       1173.84       1118.63        25.10 o                         
   3   3   0         65.32         72.58         2.20 o                         
   4   3   0        654.41        690.97        20.17 o                         
   5   3   0        175.06        165.23         5.48 o                         
   6   3   0         43.52         45.60         2.73 o                         
   7   3   0         63.71         61.87         3.05 o                         
   8   3   0         20.50         17.26         1.91 o                         
   9   3   0        124.96        127.21         6.19 o                         
  10   3   0         39.04         35.23         3.08 o                         
   0   4   0       3199.27       2768.70       128.94 o                         
   1   4   0       2850.73       2716.41        97.99 o                         
   2   4   0        401.02        377.30        13.01 o                         
   3   4   0        257.59        277.08         8.56 o                         
   4   4   0         12.72         11.22         1.02 o                         
   5   4   0         96.92        105.82         3.75 o                         
   6   4   0        619.18        599.54        20.77 o                         
   7   4   0        176.07        164.27         7.59 o                         
   8   4   0          7.02          6.43         1.26 o                         
   9   4   0          1.91          3.26         1.19 o                         
   1   5   0          4.43          2.02         0.31 o                         
   2   5   0          9.69          6.69         0.82 o                         
   3   5   0          3.62          2.03         0.62 o                         
   4   5   0        213.48        226.90         7.83 o                         
   5   5   0          3.87          3.76         0.72 o                         
   6   5   0         90.96         93.25         3.96 o                         
   7   5   0          1.53          1.04         0.85 o                         
   8   5   0         91.37         92.96         5.85 o                         
   9   5   0         47.93         40.52         4.87 o                         
   0   6   0       1402.78       1389.01        56.22 o                         
   1   6   0       1760.87       1816.17        48.99 o                         
   2   6   0          4.70          4.89         0.77 o                         
   3   6   0        723.42        730.49        23.29 o                         
   4   6   0         93.95         91.07         4.29 o                         
   5   6   0        358.44        363.61        14.80 o                         
   6   6   0         14.92         13.97         1.56 o                         
   7   6   0          6.77         12.94         2.10 o                         
   8   6   0          6.86          6.60         1.32 o                         
   9   6   0        562.38        516.13        24.09 o                         
   1   7   0        153.38        160.00         5.39 o                         
   2   7   0        417.04        426.02        14.16 o                         
   3   7   0        874.61        883.52        28.03 o                         
   4   7   0          8.94          9.43         1.40 o                         
   5   7   0          0.59          0.23         0.78 o                         
   6   7   0         11.11         11.44         1.83 o                         
   7   7   0        255.85        234.53        12.19 o                         
   8   7   0         12.69         12.20         2.17 o                         
   0   8   0        186.51        178.23         8.40 o                         
   1   8   0         92.63        108.93         5.36 o                         
   2   8   0         12.21          9.46         1.24 o                         
   3   8   0        293.35        280.63         9.38 o                         
   4   8   0       1075.87       1088.62        37.21 o                         
   5   8   0        198.05        208.21         8.84 o                         
   6   8   0        260.19        283.40        14.54 o                         
   7   8   0          1.06          1.40         1.44 o                         
   8   8   0        166.41        144.88         8.87 o                         
   1   9   0        122.07        118.69         4.63 o                         
   2   9   0        643.34        644.91        23.03 o                         
   3   9   0          6.42          6.25         1.37 o                         
   4   9   0         31.87         29.92         2.45 o                         
   5   9   0        468.04        456.82        20.33 o                         
   6   9   0         42.35         44.05         3.33 o                         
   7   9   0        134.30        127.88         9.66 o                         
   0  10   0          8.01         11.68         1.95 o                         
   1  10   0        180.47        195.98         8.09 o                         
   2  10   0         88.79         83.75         5.08 o                         
   3  10   0        738.75        725.05        24.04 o                         
   4  10   0        493.53        543.08        21.89 o                         
   5  10   0        135.72        122.16         6.25 o                         
   6  10   0         23.21         19.61         2.68 o                         
   1  11   0        173.55        175.53         8.94 o                         
   2  11   0         61.81         47.26         3.81 o                         
   3  11   0          6.91          4.23         1.47 o                         
   4  11   0        107.12        118.92         6.23 o                         
   5  11   0          8.46          5.78         1.77 o                         
   0  12   0         54.86         74.18         8.58 o                         
   1  12   0          9.94          8.66         2.18 o                         
   2  12   0          0.08         -1.48         1.48 o                         
   3  12   0        103.81        122.01         6.50 o                         
   4  12   0         19.40         21.15         2.90 o                         
   1  13   0         94.90        143.98        10.52 o                         
 -10   1   1          7.49          6.69         1.71 o                         
  -9   1   1         26.91         27.78         2.92 o                         
  -8   1   1          1.46          0.65         0.78 o                         
  -7   1   1        470.35        494.57        15.16 o                         
  -6   1   1          0.03          0.04         0.57 o                         
  -5   1   1       1441.81       1531.95        43.92 o                         
  -4   1   1         40.47         49.81         1.78 o                         
  -3   1   1         34.79         25.69         1.07 o                         
  -1   1   1        408.49        382.24         9.80 o                         
   0   1   1         24.80         21.83         1.13 o                         
   1   1   1          0.03          0.11         0.07 o                         
   2   1   1        276.34        285.57         7.47 o                         
   3   1   1        148.73        151.37         4.47 o                         
   4   1   1       1651.25       1880.36        67.96 o                         
   5   1   1          3.60          2.55         0.74 o                         
   6   1   1         26.76         30.70         2.16 o                         
   7   1   1        307.73        332.19        10.66 o                         
   8   1   1          0.16         -0.12         0.73 o                         
   9   1   1        211.57        208.34         7.64 o                         
  10   1   1          1.24          0.98         1.07 o                         
 -10   2   1         71.39         76.97         4.64 o                         
  -9   2   1          2.08          0.91         1.05 o                         
  -8   2   1         22.11         20.88         1.98 o                         
  -7   2   1         48.04         47.02         2.63 o                         
  -6   2   1         19.96         16.72         1.36 o                         
  -5   2   1        927.26        932.17        28.89 o                         
  -4   2   1         30.70         28.50         1.26 o                         
  -3   2   1        468.46        471.17        13.04 o                         
  -2   2   1       1920.65       1774.26        54.03 o                         
  -1   2   1        463.30        379.87         8.62 o                         
   0   2   1        135.13        122.30         2.83 o                         
   2   2   1        186.32        191.91         5.06 o                         
   3   2   1         33.85         27.82         1.17 o                         
   4   2   1        711.18        773.51        25.96 o                         
   5   2   1        181.90        211.22         8.72 o                         
   6   2   1         35.07         39.41         2.51 o                         
   7   2   1        283.96        283.34         9.91 o                         
   8   2   1          6.24          6.25         1.16 o                         
   9   2   1         23.49         24.28         2.13 o                         
  10   2   1          7.02          8.39         1.37 o                         
 -10   3   1          5.21          3.97         2.13 o                         
  -9   3   1         28.71         24.95         2.33 o                         
  -8   3   1         36.20         41.46         2.75 o                         
  -7   3   1         41.65         43.43         2.51 o                         
  -6   3   1        492.62        517.22        18.80 o                         
  -5   3   1        373.16        391.51        12.73 o                         
  -4   3   1         28.69         22.16         1.23 o                         
  -3   3   1         27.25         17.03         0.81 o                         
  -2   3   1         37.25         15.64         0.64 o                         
  -1   3   1        269.04        287.51         7.30 o                         
   0   3   1       2917.83       2330.87        93.55 o                         
   1   3   1         23.76         23.01         0.93 o                         
   2   3   1       2419.82       2190.69        68.43 o                         
   3   3   1        139.91        165.35         6.48 o                         
   4   3   1          1.40          4.02         0.58 o                         
   5   3   1          1.23          0.45         0.53 o                         
   6   3   1          2.62          1.79         0.65 o                         
   7   3   1        124.58        134.11         5.35 o                         
   8   3   1        193.89        201.91         7.66 o                         
   9   3   1         14.52         11.90         1.70 o                         
  -9   4   1         16.49         17.44         2.15 o                         
  -8   4   1         24.60         23.38         2.14 o                         
  -7   4   1         14.49         14.09         1.50 o                         
  -6   4   1       1152.33       1121.62        41.66 o                         
  -5   4   1         85.12         85.83         3.46 o                         
  -4   4   1          3.87          2.87         0.46 o                         
  -3   4   1       1416.72       1447.20        39.01 o                         
  -2   4   1       2757.97       2664.99       107.56 o                         
  -1   4   1        131.59        141.91         3.79 o                         
   0   4   1        756.41        689.10        15.81 o                         
   1   4   1       5466.20       5107.10       409.83 o                         
   2   4   1        356.29        344.98         9.32 o                         
   3   4   1        103.21        104.53         4.61 o                         
   4   4   1       1335.14       1400.59        46.48 o                         
   5   4   1        470.62        498.61        18.27 o                         
   6   4   1          1.70          2.51         0.68 o                         
   7   4   1         45.99         47.76         2.68 o                         
   8   4   1        498.26        486.09        17.61 o                         
   9   4   1          1.73          0.26         1.14 o                         
  -9   5   1         15.37         18.93         2.87 o                         
  -8   5   1        382.20        339.47        16.08 o                         
  -7   5   1        107.57         99.92         5.21 o                         
  -6   5   1         18.25         16.80         1.36 o                         
  -5   5   1          0.06         -0.27         0.66 o                         
  -4   5   1        103.32        124.80         6.14 o                         
  -3   5   1        370.01        351.89        11.63 o                         
  -2   5   1        985.79       1036.81        32.17 o                         
  -1   5   1        626.01        587.55        15.16 o                         
   0   5   1         47.90         76.07         2.64 o                         
   1   5   1          0.47          1.00         0.23 o                         
   2   5   1         10.89         22.03         1.05 o                         
   3   5   1        280.26        273.20         9.05 o                         
   4   5   1        632.07        648.20        20.49 o                         
   5   5   1        178.89        171.70         6.18 o                         
   6   5   1         55.30         63.42         3.16 o                         
   7   5   1          6.31          6.43         1.19 o                         
   8   5   1          4.75          3.61         1.47 o                         
   9   5   1         64.62         63.00         5.36 o                         
  -9   6   1        225.21        202.63        13.45 o                         
  -8   6   1        239.78        227.30        11.94 o                         
  -7   6   1         29.21         33.24         3.42 o                         
  -6   6   1          8.64         11.20         1.39 o                         
  -5   6   1        107.68        108.76         7.28 o                         
  -4   6   1        683.54        684.17        23.71 o                         
  -3   6   1          9.99          8.68         1.14 o                         
  -2   6   1         83.59         87.73         4.43 o                         
  -1   6   1          7.18          6.15         0.85 o                         
   0   6   1        119.80        125.53         3.92 o                         
   1   6   1       1248.31       1375.09        37.12 o                         
   2   6   1         47.09         50.01         2.52 o                         
   3   6   1          0.58          0.54         0.50 o                         
   4   6   1         26.88         31.26         2.27 o                         
   5   6   1          0.69          0.82         0.82 o                         
   6   6   1        381.88        368.69        17.18 o                         
   7   6   1         48.28         40.40         3.98 o                         
   8   6   1          0.07         -0.95         1.04 o                         
   9   6   1         42.75         45.90         5.51 o                         
  -8   7   1        865.81        825.12        42.57 o                         
  -7   7   1         50.43         62.38         4.80 o                         
  -6   7   1        138.06        142.69         8.65 o                         
  -5   7   1        217.17        219.28         8.92 o                         
  -4   7   1        732.12        722.70        25.14 o                         
  -3   7   1        410.40        431.18        15.67 o                         
  -2   7   1        171.46        175.26         7.32 o                         
  -1   7   1         69.86         64.47         2.59 o                         
   0   7   1        258.63        253.72         7.96 o                         
   1   7   1          5.80          6.24         0.60 o                         
   2   7   1        217.15        209.55         7.63 o                         
   3   7   1         20.22         17.76         1.53 o                         
   4   7   1         51.92         51.28         3.10 o                         
   5   7   1        239.30        271.39        11.60 o                         
   6   7   1        405.84        425.80        22.01 o                         
   7   7   1         95.95         98.79         5.85 o                         
   8   7   1         48.85         54.40         5.62 o                         
  -8   8   1        216.13        252.88        20.95 o                         
  -7   8   1          0.72         -1.73         1.73 o                         
  -6   8   1        187.95        195.65        13.81 o                         
  -5   8   1        420.50        440.16        26.51 o                         
  -4   8   1        982.32        962.94        36.50 o                         
  -3   8   1        108.07        106.94         4.73 o                         
  -2   8   1       1321.76       1249.86        42.58 o                         
  -1   8   1         88.25         88.49         3.57 o                         
   0   8   1         14.30         15.30         1.09 o                         
   1   8   1        414.25        426.45        14.00 o                         
   2   8   1          0.05         -0.56         0.60 o                         
   3   8   1        128.19        126.41         4.96 o                         
   4   8   1        873.09        864.87        35.39 o                         
   5   8   1         10.57         13.15         1.76 o                         
   6   8   1        617.69        565.25        25.50 o                         
   7   8   1        268.16        252.64        13.20 o                         
   8   8   1        109.80        107.25         7.24 o                         
  -7   9   1          0.40         -1.49         1.67 o                         
  -6   9   1          0.75          2.16         1.24 o                         
  -5   9   1          2.82          1.24         1.21 o                         
  -4   9   1         45.99         33.14         3.18 o                         
  -3   9   1        207.79        200.08         7.87 o                         
  -2   9   1        350.58        379.68        14.38 o                         
  -1   9   1        119.23        101.65         4.09 o                         
   0   9   1          5.65          4.98         0.97 o                         
   1   9   1          0.07          0.02         0.64 o                         
   2   9   1         12.40          9.77         1.46 o                         
   3   9   1        118.70        105.34         4.52 o                         
   4   9   1        238.44        244.39         9.24 o                         
   5   9   1        147.85        145.00         7.28 o                         
   6   9   1         53.56         57.86         3.91 o                         
   7   9   1          0.76         -0.98         1.25 o                         
  -6  10   1        160.62        169.34        10.49 o                         
  -5  10   1          9.32         11.93         2.13 o                         
  -4  10   1          9.11          8.66         1.67 o                         
  -3  10   1         84.01         82.30         4.25 o                         
  -2  10   1          0.74          0.71         1.34 o                         
  -1  10   1        299.87        285.93         9.90 o                         
   0  10   1         16.46         20.04         1.86 o                         
   1  10   1        362.92        405.75        16.49 o                         
   2  10   1         11.02         11.20         2.03 o                         
   3  10   1        220.14        216.84         7.93 o                         
   4  10   1          0.71          1.94         1.08 o                         
   5  10   1         85.86         81.47         4.39 o                         
   6  10   1          8.01          6.09         1.57 o                         
  -5  11   1          1.00          1.36         1.48 o                         
  -4  11   1         90.62         79.13         5.15 o                         
  -3  11   1        356.26        357.98        13.18 o                         
  -2  11   1        172.32        169.30         9.89 o                         
  -1  11   1         90.95        103.67         6.18 o                         
   0  11   1          4.26          6.99         1.24 o                         
   1  11   1          0.09         -1.02         1.02 o                         
   2  11   1          4.55          5.99         1.52 o                         
   3  11   1         46.06         50.09         3.82 o                         
   4  11   1         81.81         77.16         4.82 o                         
   5  11   1        272.33        282.92        13.13 o                         
  -4  12   1         32.93         31.46         3.22 o                         
  -3  12   1          0.34         -0.88         1.78 o                         
  -2  12   1          2.32          1.40         1.50 o                         
  -1  12   1         69.51         78.34         5.14 o                         
   0  12   1          5.35          2.08         2.31 o                         
   1  12   1         39.16         56.74         6.48 o                         
   2  12   1          7.83          7.11         1.74 o                         
   3  12   1         95.13        100.88         5.66 o                         
   4  12   1          0.99         -1.00         1.60 o                         
  -1  13   1         26.14         43.70         5.03 o                         
   0  13   1         10.37         14.84         2.99 o                         
   1  13   1          0.03         -2.17         2.17 o                         
 -10   0   2         12.91         11.25         2.95 o                         
  -9   0   2         30.67         23.78         3.57 o                         
  -8   0   2         42.01         41.20         4.08 o                         
  -7   0   2          4.27          2.30         1.23 o                         
  -6   0   2         95.44        101.35         6.31 o                         
  -5   0   2        584.65        551.06        26.90 o                         
  -4   0   2        223.41        264.94        13.38 o                         
  -2   0   2        830.56        791.03        28.54 o                         
   0   0   2        892.07        690.14        28.52 o                         
   1   0   2        708.69        667.51        23.97 o                         
   3   0   2         17.15         24.20         1.73 o                         
   4   0   2       1156.57       1311.35        75.11 o                         
   5   0   2        361.21        461.37        34.91 o                         
   6   0   2        104.18         98.05         6.36 o                         
   7   0   2        583.88        657.40        46.37 o                         
   8   0   2          2.65          1.39         1.91 o                         
   9   0   2         13.39         11.69         2.41 o                         
 -10   1   2        331.18        306.45        12.37 o                         
  -9   1   2         82.05         79.15         4.73 o                         
  -8   1   2         34.43         36.04         2.71 o                         
  -7   1   2        284.32        277.29        10.53 o                         
  -6   1   2        161.37        169.15         6.20 o                         
  -5   1   2         63.01         75.40         3.15 o                         
  -4   1   2       1902.93       1800.48        54.85 o                         
  -3   1   2        510.92        582.15        13.76 o                         
  -2   1   2       2184.84       2233.70       103.41 o                         
   0   1   2          8.53          7.46         0.36 o                         
   1   1   2       1068.73       1001.98        36.06 o                         
   2   1   2         28.10         28.95         1.21 o                         
   3   1   2          6.83         10.61         0.68 o                         
   4   1   2          7.13          8.12         0.94 o                         
   5   1   2       1112.18       1316.82        48.12 o                         
   6   1   2        303.59        323.04        12.99 o                         
   7   1   2         81.84         88.23         4.39 o                         
   8   1   2        252.18        257.13         8.82 o                         
   9   1   2         44.45         38.80         2.75 o                         
 -10   2   2         79.49         76.54         4.59 o                         
  -9   2   2         20.58         16.44         2.06 o                         
  -8   2   2          2.85          0.63         1.24 o                         
  -7   2   2        798.30        799.12        27.48 o                         
  -6   2   2         30.14         34.96         2.00 o                         
  -5   2   2        204.39        225.50         8.12 o                         
  -4   2   2         52.35         44.27         1.73 o                         
  -3   2   2        504.32        579.57        15.88 o                         
  -2   2   2       2607.27       2633.45       105.73 o                         
  -1   2   2        456.78        410.73         9.75 o                         
   0   2   2        760.95        630.20        15.90 o                         
   1   2   2         34.73         42.17         1.52 o                         
   2   2   2       3580.46       3329.34       265.50 o                         
   3   2   2          6.68          5.59         0.54 o                         
   4   2   2        137.18        145.21         6.15 o                         
   5   2   2          7.44          9.48         1.17 o                         
   6   2   2        361.99        406.10        15.99 o                         
   7   2   2         59.80         66.47         3.87 o                         
   8   2   2          0.16         -0.83         0.83 o                         
   9   2   2         58.48         53.42         3.14 o                         
 -10   3   2        190.74        200.08         8.76 o                         
  -9   3   2          6.68          5.79         1.43 o                         
  -8   3   2         99.26         98.89         5.78 o                         
  -7   3   2        345.29        370.00        13.79 o                         
  -6   3   2         58.31         56.83         3.00 o                         
  -5   3   2        189.02        194.68         7.79 o                         
  -4   3   2        390.41        381.81        11.54 o                         
  -3   3   2        432.21        458.18        14.43 o                         
  -2   3   2       1636.74       1668.92        40.44 o                         
  -1   3   2        134.42        127.45         3.30 o                         
   0   3   2       1335.04       1153.70        26.85 o                         
   1   3   2        858.72        797.34        17.98 o                         
   2   3   2          1.61          1.08         0.22 o                         
   3   3   2        848.93        905.96        30.25 o                         
   4   3   2        426.86        446.61        16.96 o                         
   5   3   2         17.72         22.05         1.88 o                         
   6   3   2        204.80        223.17         9.47 o                         
   7   3   2         50.90         63.37         3.55 o                         
   8   3   2          0.33         -0.16         1.07 o                         
   9   3   2         20.33         16.24         1.80 o                         
  -9   4   2          0.00          2.63         2.89 o                         
  -8   4   2          0.64          1.95         1.10 o                         
  -7   4   2          0.24          0.60         0.79 o                         
  -6   4   2         37.12         39.06         3.17 o                         
  -5   4   2        615.64        619.92        21.31 o                         
  -4   4   2       1344.97       1438.49        40.93 o                         
  -3   4   2        404.55        471.66        14.94 o                         
  -2   4   2         56.01         46.31         1.66 o                         
  -1   4   2        361.06        398.81        10.52 o                         
   0   4   2        136.48        131.31         3.47 o                         
   1   4   2       2872.66       2902.72        94.81 o                         
   2   4   2       1752.76       1634.28        43.94 o                         
   3   4   2       1027.45       1066.94        35.55 o                         
   4   4   2        292.71        285.54        10.38 o                         
   5   4   2         85.65         88.46         4.06 o                         
   6   4   2          2.38          2.55         0.95 o                         
   7   4   2         22.45         26.46         2.43 o                         
   8   4   2        245.71        238.86         8.92 o                         
   9   4   2         41.10         36.35         2.74 o                         
  -9   5   2        144.47        154.92         9.16 o                         
  -8   5   2         12.59         13.31         2.62 o                         
  -7   5   2        122.12        120.28         7.11 o                         
  -6   5   2         91.14         98.99         4.40 o                         
  -5   5   2         18.61         28.15         1.97 o                         
  -4   5   2        183.99        183.02         7.31 o                         
  -3   5   2         11.26          7.13         1.03 o                         
  -2   5   2        435.16        460.88        13.66 o                         
  -1   5   2         38.14         31.45         1.19 o                         
   0   5   2          1.64          0.62         0.22 o                         
   1   5   2          0.57          0.62         0.28 o                         
   2   5   2         32.79         34.32         1.50 o                         
   3   5   2          5.06         11.01         0.99 o                         
   4   5   2          0.09         -0.03         0.62 o                         
   5   5   2          0.15          1.28         0.75 o                         
   6   5   2         98.62         94.90         5.85 o                         
   7   5   2          0.00          0.12         0.78 o                         
   8   5   2         46.46         48.14         3.42 o                         
   9   5   2          0.45          2.43         1.35 o                         
  -9   6   2         30.42         33.45         3.58 o                         
  -8   6   2        273.72        258.89        15.75 o                         
  -7   6   2       1067.98       1027.84        64.00 o                         
  -6   6   2         43.62         45.75         2.33 o                         
  -5   6   2         23.41         26.75         2.97 o                         
  -4   6   2         47.29         47.12         3.05 o                         
  -3   6   2        631.76        666.21        21.27 o                         
  -2   6   2        228.82        215.43         8.29 o                         
  -1   6   2        746.49        757.06        22.20 o                         
   0   6   2         50.37         54.97         2.00 o                         
   1   6   2       1792.73       1816.87        51.81 o                         
   2   6   2       1006.05       1021.82        28.01 o                         
   3   6   2        846.59        893.51        26.14 o                         
   4   6   2          0.14          0.06         0.41 o                         
   5   6   2        382.02        381.23        15.19 o                         
   6   6   2         19.16         17.83         1.23 o                         
   7   6   2        177.41        172.51         9.46 o                         
   8   6   2          7.72          6.43         1.29 o                         
  -8   7   2         76.41         65.09         6.61 o                         
  -7   7   2         24.12         27.05         3.06 o                         
  -6   7   2          4.20          3.66         1.58 o                         
  -5   7   2        458.24        494.71        25.85 o                         
  -4   7   2         22.28         29.71         2.67 o                         
  -3   7   2          7.94          8.42         1.22 o                         
  -2   7   2         26.28         31.67         2.30 o                         
  -1   7   2       1197.25       1181.76        32.19 o                         
   0   7   2        440.50        451.36        13.60 o                         
   1   7   2        191.65        192.77         6.76 o                         
   2   7   2          1.32          2.30         0.72 o                         
   3   7   2         66.94         71.65         3.50 o                         
   4   7   2        230.60        247.17        10.75 o                         
   5   7   2        467.29        486.80        21.02 o                         
   6   7   2          3.50          2.05         0.54 o                         
   7   7   2          9.70         11.00         2.32 o                         
   8   7   2          5.61          3.35         1.27 o                         
  -8   8   2         45.66         50.55         5.65 o                         
  -7   8   2         12.59          8.69         2.95 o                         
  -6   8   2        389.32        390.94        18.90 o                         
  -5   8   2          1.73          1.98         1.27 o                         
  -4   8   2        287.35        303.69        13.17 o                         
  -3   8   2        213.56        223.37         8.33 o                         
  -2   8   2       1955.91       1961.23        65.83 o                         
  -1   8   2        342.53        327.90        10.40 o                         
   0   8   2         16.51         14.94         1.29 o                         
   1   8   2         71.31         81.67         3.14 o                         
   2   8   2        147.88        143.49         4.52 o                         
   3   8   2         88.07         94.45         4.01 o                         
   4   8   2          1.61          1.55         0.94 o                         
   5   8   2        166.14        164.25         7.28 o                         
   6   8   2        469.10        463.33        24.05 o                         
   7   8   2        156.74        135.26         8.27 o                         
  -7   9   2         41.54         51.38         4.69 o                         
  -6   9   2          0.11         -1.29         1.29 o                         
  -5   9   2        346.02        362.76        17.73 o                         
  -4   9   2         59.50         49.83         3.59 o                         
  -3   9   2        616.30        605.72        20.25 o                         
  -2   9   2         64.15         65.79         3.83 o                         
  -1   9   2          0.03          0.07         0.50 o                         
   0   9   2        625.27        629.68        20.26 o                         
   1   9   2         64.40         61.44         2.60 o                         
   2   9   2          3.28          1.46         0.86 o                         
   3   9   2        135.62        130.67         5.26 o                         
   4   9   2        560.49        563.53        18.88 o                         
   5   9   2         10.15          8.30         1.57 o                         
   6   9   2         23.64         20.41         2.53 o                         
   7   9   2        279.49        244.51        12.93 o                         
  -6  10   2        133.35        147.62         7.81 o                         
  -5  10   2          1.57          1.77         1.10 o                         
  -4  10   2         58.78         56.51         3.80 o                         
  -3  10   2        105.65         84.49         4.42 o                         
  -2  10   2        815.91        884.34        31.18 o                         
  -1  10   2        967.28        935.34        32.27 o                         
   0  10   2         45.17         41.46         2.79 o                         
   1  10   2        132.10        146.78         5.75 o                         
   2  10   2          5.88          7.71         1.36 o                         
   3  10   2        169.21        171.73         7.08 o                         
   4  10   2         97.60         91.25         4.59 o                         
   5  10   2        381.28        360.28        13.83 o                         
   6  10   2        206.72        191.53         9.52 o                         
  -5  11   2         50.40         52.34         3.97 o                         
  -4  11   2         34.25         33.90         3.23 o                         
  -3  11   2          8.84          7.30         1.49 o                         
  -2  11   2        114.29        129.34         6.96 o                         
  -1  11   2         17.29         19.42         2.52 o                         
   0  11   2         42.88         31.35         2.47 o                         
   1  11   2        131.85        134.36         8.79 o                         
   2  11   2          0.01         -1.35         1.35 o                         
   3  11   2        147.16        143.72         6.28 o                         
   4  11   2         64.84         51.49         5.44 o                         
   5  11   2          0.87          0.12         1.46 o                         
  -4  12   2         14.58         17.91         2.77 o                         
  -3  12   2          9.19          8.87         2.16 o                         
  -2  12   2         35.27         41.56         3.80 o                         
  -1  12   2        128.12        142.34         7.59 o                         
   0  12   2          0.12         -0.99         1.74 o                         
   1  12   2          9.57         10.28         2.07 o                         
   2  12   2         40.41         41.91         3.71 o                         
   3  12   2          8.34          5.03         1.74 o                         
  -1  13   2         13.29         21.36         3.84 o                         
   0  13   2        115.75        165.71        16.09 o                         
   1  13   2         85.66        121.95         8.58 o                         
 -10   1   3        263.53        247.12        11.23 o                         
  -9   1   3          4.86          4.30         1.34 o                         
  -8   1   3          7.29          6.20         1.34 o                         
  -7   1   3         17.04         18.69         1.85 o                         
  -6   1   3          2.05          0.60         0.59 o                         
  -5   1   3        958.11       1042.30        35.02 o                         
  -4   1   3          2.49          2.02         0.53 o                         
  -2   1   3         29.58         33.48         1.26 o                         
  -1   1   3        117.92         83.13         2.42 o                         
   1   1   3        447.57        404.34        11.74 o                         
   2   1   3         27.66         31.69         1.13 o                         
   3   1   3          0.26          0.52         0.32 o                         
   4   1   3        154.67        159.37         6.76 o                         
   5   1   3         24.05         24.60         1.88 o                         
   6   1   3        511.64        570.63        21.84 o                         
   7   1   3          0.20         -0.32         1.00 o                         
   8   1   3         18.73         15.11         2.15 o                         
   9   1   3         69.91         63.98         3.44 o                         
 -10   2   3        134.60        130.65         6.40 o                         
  -9   2   3        260.29        255.66        10.35 o                         
  -8   2   3        107.67        107.55         5.13 o                         
  -7   2   3          1.93          2.59         0.87 o                         
  -6   2   3         91.65         94.49         4.31 o                         
  -5   2   3         72.95         83.10         3.41 o                         
  -4   2   3        192.27        203.23         6.01 o                         
  -3   2   3       2142.57       2302.94        70.01 o                         
  -2   2   3          0.47          6.22         0.51 o                         
  -1   2   3        545.45        450.89        11.21 o                         
   0   2   3       2077.96       1712.18        52.22 o                         
   1   2   3        784.14        625.27        16.25 o                         
   2   2   3         30.18         33.45         1.41 o                         
   3   2   3       2151.39       2449.91        80.18 o                         
   4   2   3        116.50        129.65         4.76 o                         
   5   2   3          2.76          5.85         1.21 o                         
   6   2   3        280.93        303.76        12.40 o                         
   7   2   3         78.59         85.28         5.09 o                         
   8   2   3         15.70         15.18         2.05 o                         
   9   2   3         88.56         85.79         4.12 o                         
 -10   3   3        192.16        189.73         8.39 o                         
  -9   3   3        137.25        143.47         6.86 o                         
  -8   3   3          4.73          3.61         1.58 o                         
  -7   3   3         21.84         22.95         2.06 o                         
  -6   3   3         85.61        102.15         5.25 o                         
  -5   3   3         93.87        110.22         4.27 o                         
  -4   3   3       1379.11       1659.07        48.63 o                         
  -3   3   3        812.50        908.23        28.02 o                         
  -2   3   3         20.14         17.16         0.82 o                         
  -1   3   3        122.74         81.08         2.35 o                         
   0   3   3        127.44         74.98         2.00 o                         
   1   3   3        115.16        124.19         3.68 o                         
   2   3   3       1034.37       1048.11        34.72 o                         
   3   3   3         71.62         72.03         2.92 o                         
   4   3   3        911.33        961.40        32.30 o                         
   5   3   3         33.87         43.13         2.51 o                         
   6   3   3         13.79         17.42         1.83 o                         
   7   3   3          0.10         -0.26         0.90 o                         
   8   3   3          1.56          1.24         1.14 o                         
   9   3   3         48.78         53.74         3.76 o                         
 -10   4   3         35.64         39.75         6.42 o                         
  -9   4   3          2.23         -0.08         1.02 o                         
  -8   4   3          1.18          2.72         1.14 o                         
  -7   4   3         56.26         55.07         3.18 o                         
  -6   4   3         89.80         95.89         4.84 o                         
  -5   4   3         63.62         65.06         2.90 o                         
  -4   4   3       2404.25       2587.03        84.96 o                         
  -3   4   3        102.57        116.86         4.46 o                         
  -2   4   3          2.53          0.75         0.25 o                         
  -1   4   3       2348.00       2197.45        66.75 o                         
   0   4   3       2243.06       2198.35        55.71 o                         
   1   4   3         45.92         41.87         1.54 o                         
   2   4   3        482.29        467.23        13.95 o                         
   3   4   3       2400.51       2539.77        91.61 o                         
   4   4   3         66.99         67.45         3.20 o                         
   5   4   3         19.28         17.81         1.66 o                         
   6   4   3        431.01        467.49        29.14 o                         
   7   4   3        169.58        174.10         8.90 o                         
   8   4   3          0.52         -0.77         0.77 o                         
   9   4   3         23.18         22.43         2.78 o                         
  -9   5   3          0.13         -0.76         1.17 o                         
  -8   5   3         18.89         20.73         2.07 o                         
  -7   5   3         33.68         38.90         4.24 o                         
  -6   5   3        583.58        589.71        25.67 o                         
  -5   5   3        141.59        141.73         5.27 o                         
  -4   5   3         37.05         36.76         2.86 o                         
  -3   5   3         30.58         28.51         1.48 o                         
  -2   5   3        182.34        198.37         6.30 o                         
  -1   5   3        420.81        384.91        10.95 o                         
   0   5   3        793.30        821.53        19.43 o                         
   1   5   3        550.34        529.47        15.63 o                         
   2   5   3         81.39         96.76         3.25 o                         
   3   5   3          2.28          2.28         0.51 o                         
   4   5   3          5.74          8.38         1.46 o                         
   5   5   3         75.87         78.47         4.03 o                         
   6   5   3        320.08        337.73        15.69 o                         
   7   5   3         73.70         80.09         8.28 o                         
   8   5   3         35.94         35.07         3.37 o                         
   9   5   3         11.30          2.18         5.29 o                         
  -9   6   3        151.81        165.35         8.55 o                         
  -8   6   3         84.41         90.20         6.03 o                         
  -7   6   3        373.10        364.18        20.55 o                         
  -6   6   3        453.26        426.48        16.62 o                         
  -5   6   3          6.13          4.80         1.12 o                         
  -4   6   3         46.15         45.36         2.68 o                         
  -3   6   3        149.25        146.24         5.45 o                         
  -2   6   3        931.69        914.93        26.62 o                         
  -1   6   3         58.89         44.61         1.83 o                         
   0   6   3        134.66        141.81         4.42 o                         
   1   6   3         21.42         23.55         1.56 o                         
   2   6   3         83.48         79.54         2.89 o                         
   3   6   3        635.85        698.37        23.37 o                         
   4   6   3          3.31          3.12         0.66 o                         
   5   6   3          0.06         -0.56         0.64 o                         
   6   6   3          5.73          5.59         1.30 o                         
   7   6   3          6.21          4.30         0.98 o                         
   8   6   3        204.92        183.75         8.94 o                         
  -8   7   3          0.52          1.34         1.37 o                         
  -7   7   3         60.74         73.90         5.18 o                         
  -6   7   3       1512.36       1461.42        71.13 o                         
  -5   7   3         68.76         76.06         4.43 o                         
  -4   7   3        360.97        365.49        14.92 o                         
  -3   7   3        395.56        388.88        14.23 o                         
  -2   7   3        913.14        845.69        26.83 o                         
  -1   7   3        619.02        602.25        21.22 o                         
   0   7   3        287.97        281.16        10.30 o                         
   1   7   3         31.50         26.21         1.39 o                         
   2   7   3        189.32        180.47         5.75 o                         
   3   7   3         24.37         24.80         1.37 o                         
   4   7   3        125.08        123.32         4.89 o                         
   5   7   3          1.84          1.38         1.00 o                         
   6   7   3         15.81         11.76         2.54 o                         
   7   7   3        157.53        145.86         8.45 o                         
   8   7   3        204.61        191.91        11.53 o                         
  -8   8   3          5.81          3.53         2.26 o                         
  -7   8   3          1.43          2.57         1.70 o                         
  -6   8   3        385.35        362.10        18.93 o                         
  -5   8   3          0.96          1.09         1.20 o                         
  -4   8   3        285.45        289.56        12.39 o                         
  -3   8   3        613.78        606.65        19.96 o                         
  -2   8   3       1242.28       1171.03        34.23 o                         
  -1   8   3        221.85        221.04         7.32 o                         
   0   8   3       1256.62       1206.88        40.74 o                         
   1   8   3         24.77         24.52         1.53 o                         
   2   8   3         36.77         37.45         1.91 o                         
   3   8   3        283.41        302.86        10.03 o                         
   4   8   3          3.81          1.97         1.05 o                         
   5   8   3        109.63        113.27         6.20 o                         
   6   8   3        445.04        393.58        18.49 o                         
   7   8   3          3.68          2.63         1.57 o                         
  -7   9   3         44.18         42.51         5.54 o                         
  -6   9   3         82.90         90.32         7.52 o                         
  -5   9   3          0.49          0.57         1.07 o                         
  -4   9   3          3.92          3.69         1.25 o                         
  -3   9   3          7.06          5.12         1.20 o                         
  -2   9   3         25.66         24.91         2.51 o                         
  -1   9   3        292.32        275.96         8.85 o                         
   0   9   3        350.28        380.95        12.84 o                         
   1   9   3        107.08         95.45         3.67 o                         
   2   9   3          0.04          0.15         0.55 o                         
   3   9   3          0.61          0.16         0.85 o                         
   4   9   3          7.36          7.08         1.27 o                         
   5   9   3         97.39         80.55         4.60 o                         
   6   9   3        140.85        130.37         6.45 o                         
  -6  10   3         11.98         17.56         2.65 o                         
  -5  10   3        222.49        233.82        14.92 o                         
  -4  10   3        253.90        254.49        11.44 o                         
  -3  10   3          5.94          7.89         1.53 o                         
  -2  10   3          7.72          4.78         2.08 o                         
  -1  10   3         59.62         53.84         2.77 o                         
   0  10   3          2.08          1.11         1.24 o                         
   1  10   3        290.79        288.12        10.11 o                         
   2  10   3         10.13          9.11         1.42 o                         
   3  10   3        236.62        248.84         9.44 o                         
   4  10   3          3.05          3.25         1.13 o                         
   5  10   3        125.12        118.37         6.77 o                         
   6  10   3          7.58          9.11         1.71 o                         
  -5  11   3          4.55          7.55         1.73 o                         
  -4  11   3          0.12          1.45         1.28 o                         
  -3  11   3          0.27          0.94         1.41 o                         
  -2  11   3         82.00         73.80         4.76 o                         
  -1  11   3        335.86        328.96        14.20 o                         
   0  11   3        248.65        258.77        11.56 o                         
   1  11   3        101.14        115.36         5.16 o                         
   2  11   3          3.62          2.66         1.32 o                         
   3  11   3          1.02         -0.78         1.65 o                         
   4  11   3          5.16          3.37         1.76 o                         
   5  11   3         12.97         10.19         1.85 o                         
  -4  12   3         11.88          8.74         1.83 o                         
  -3  12   3         20.44         28.89         2.81 o                         
  -2  12   3         78.46         78.56         5.16 o                         
  -1  12   3          0.30         -1.43         1.43 o                         
   0  12   3          5.81          3.88         2.17 o                         
   1  12   3         36.19         34.98         3.44 o                         
   2  12   3          4.05          2.30         1.49 o                         
   3  12   3         25.85         39.12         3.06 o                         
   0  13   3         79.42         88.64        10.75 o                         
 -10   0   4        106.88        111.79         8.14 o                         
  -9   0   4          0.00         -0.71         1.52 o                         
  -8   0   4         93.78         93.02         6.53 o                         
  -7   0   4        109.56        103.18         6.77 o                         
  -6   0   4         66.93         61.30         4.48 o                         
  -5   0   4          0.25          0.68         0.78 o                         
  -4   0   4         98.65        120.88         6.87 o                         
  -3   0   4       1863.38       2126.93        76.18 o                         
  -2   0   4        511.59        549.61        22.44 o                         
  -1   0   4       3355.70       2858.25       161.56 o                         
   0   0   4        498.24        454.56        15.31 o                         
   1   0   4       1635.21       1424.95        95.02 o                         
   2   0   4          1.60          7.78         0.78 o                         
   3   0   4        438.68        520.89        56.91 o                         
   5   0   4         85.39        100.80        11.33 o                         
   6   0   4        711.34        747.54        44.33 o                         
   7   0   4        148.24        160.71        11.00 o                         
   8   0   4         35.66         39.94         4.46 o                         
   9   0   4        229.10        208.45        13.02 o                         
 -10   1   4        352.24        328.77        12.93 o                         
  -9   1   4        158.36        148.84         6.75 o                         
  -8   1   4        633.71        623.31        22.10 o                         
  -7   1   4        243.24        239.87         9.29 o                         
  -6   1   4         20.75         23.41         1.95 o                         
  -5   1   4        789.08        796.61        27.09 o                         
  -4   1   4        273.27        261.07         9.48 o                         
  -3   1   4        143.53        163.20         5.26 o                         
  -2   1   4       3009.77       2562.15        91.68 o                         
  -1   1   4        775.37        759.27        20.55 o                         
   0   1   4       1826.76       1659.51        46.20 o                         
   1   1   4       2665.81       2067.17        79.30 o                         
   2   1   4         82.06         76.94         3.00 o                         
   3   1   4        649.53        786.90        31.98 o                         
   4   1   4         22.94         27.42         1.86 o                         
   5   1   4          2.46          2.98         0.74 o                         
   6   1   4          8.85         10.46         1.47 o                         
   7   1   4        446.35        477.04        18.94 o                         
   8   1   4        127.81        127.93         6.12 o                         
   9   1   4         37.44         31.49         3.18 o                         
 -10   2   4          8.61          4.98         1.55 o                         
  -9   2   4        306.48        305.54        11.95 o                         
  -8   2   4        138.95        134.42         6.08 o                         
  -7   2   4          6.59          7.10         1.26 o                         
  -6   2   4         19.05         18.61         1.72 o                         
  -5   2   4       1896.96       1992.98        60.92 o                         
  -4   2   4         10.76         13.08         0.88 o                         
  -3   2   4        279.06        278.51         8.02 o                         
  -2   2   4        114.72        106.26         3.73 o                         
  -1   2   4        807.98        818.36        22.28 o                         
   0   2   4       2345.63       2071.77        83.32 o                         
   1   2   4        642.33        578.43        32.68 o                         
   2   2   4        345.82        302.12        11.33 o                         
   3   2   4         23.76         29.15         1.46 o                         
   4   2   4       1170.76       1249.86        41.46 o                         
   5   2   4         16.43         19.19         1.69 o                         
   6   2   4         32.21         35.63         2.46 o                         
   7   2   4          0.21          0.22         1.24 o                         
   8   2   4        153.33        155.31         8.24 o                         
   9   2   4         28.13         21.79         2.61 o                         
 -10   3   4          0.02         -0.76         1.65 o                         
  -9   3   4        243.10        236.42         9.75 o                         
  -8   3   4        292.32        296.25        11.51 o                         
  -7   3   4          3.34          4.56         1.09 o                         
  -6   3   4        212.30        211.59         9.34 o                         
  -5   3   4        873.97        912.12        30.87 o                         
  -4   3   4        208.06        227.65         6.33 o                         
  -3   3   4        363.03        333.24         9.95 o                         
  -2   3   4       1004.20        984.43        30.35 o                         
  -1   3   4        466.80        478.21        14.04 o                         
   0   3   4       1563.82       1450.97        38.69 o                         
   1   3   4        123.44        113.04         4.07 o                         
   2   3   4        519.62        548.80        25.61 o                         
   3   3   4        157.80        168.15         6.63 o                         
   4   3   4          3.28          2.63         0.65 o                         
   5   3   4        272.77        287.67        11.66 o                         
   6   3   4        129.06        127.80         6.84 o                         
   7   3   4          4.26         10.62         1.85 o                         
   8   3   4         76.22         79.86         4.56 o                         
   9   3   4         13.95         16.83         1.85 o                         
  -9   4   4        203.70        203.39        11.11 o                         
  -8   4   4         20.95         22.37         2.17 o                         
  -7   4   4          2.46          1.43         0.91 o                         
  -6   4   4          0.03         -0.14         0.65 o                         
  -5   4   4         20.55         23.85         1.56 o                         
  -4   4   4        132.15        141.27         4.71 o                         
  -3   4   4       1306.05       1285.21        39.42 o                         
  -2   4   4       1652.61       1682.69        48.01 o                         
  -1   4   4        773.15        828.01        22.52 o                         
   0   4   4         62.01         55.51         1.74 o                         
   1   4   4        169.98        180.08         5.44 o                         
   2   4   4          0.34          0.50         0.38 o                         
   3   4   4       1177.51       1199.36        39.88 o                         
   4   4   4        405.34        371.60        13.29 o                         
   5   4   4        248.97        257.68        10.62 o                         
   6   4   4        126.91        130.53         7.05 o                         
   7   4   4         22.60         22.07         2.29 o                         
   8   4   4          1.40          0.63         1.40 o                         
   9   4   4          7.68          6.56         2.00 o                         
  -9   5   4          4.53          5.31         1.70 o                         
  -8   5   4         50.43         61.10         4.80 o                         
  -7   5   4        197.97        206.85         9.41 o                         
  -6   5   4         62.92         64.21         2.95 o                         
  -5   5   4        259.38        280.61        13.33 o                         
  -4   5   4         90.32         91.09         4.29 o                         
  -3   5   4        102.41        135.52         4.49 o                         
  -2   5   4        316.54        287.93         8.84 o                         
  -1   5   4          0.65          0.32         0.33 o                         
   0   5   4        474.43        468.86        11.94 o                         
   1   5   4         55.76         45.56         1.95 o                         
   2   5   4         13.33         15.71         0.98 o                         
   3   5   4          0.15          0.40         0.43 o                         
   4   5   4         39.93         44.42         2.58 o                         
   5   5   4          8.94         13.72         1.57 o                         
   6   5   4          9.47          9.53         1.57 o                         
   7   5   4          0.24         -1.19         1.29 o                         
   8   5   4         57.98         57.39         5.66 o                         
  -9   6   4         34.81         39.68         4.18 o                         
  -8   6   4         76.76         89.98         5.36 o                         
  -7   6   4         10.05          5.25         1.15 o                         
  -6   6   4        616.88        636.58        24.41 o                         
  -5   6   4       1757.14       1626.98        59.60 o                         
  -4   6   4        153.20        153.15         7.41 o                         
  -3   6   4         34.36         37.44         1.85 o                         
  -2   6   4        128.62        118.08         4.12 o                         
  -1   6   4        666.70        664.52        18.51 o                         
   0   6   4        203.17        197.83         7.07 o                         
   1   6   4        310.51        315.79        10.48 o                         
   2   6   4         98.72        107.86         3.94 o                         
   3   6   4        939.25        874.63        38.87 o                         
   4   6   4        477.50        522.56        20.26 o                         
   5   6   4        307.37        334.05        13.73 o                         
   6   6   4          0.20         -0.93         1.11 o                         
   7   6   4        166.55        169.47        14.88 o                         
   8   6   4          2.76          1.95         1.53 o                         
  -8   7   4          0.53          0.55         1.42 o                         
  -7   7   4        216.98        239.99        13.86 o                         
  -6   7   4        186.21        208.98        20.64 o                         
  -5   7   4          4.06          6.35         1.22 o                         
  -4   7   4          0.03          0.82         1.21 o                         
  -3   7   4        708.94        664.28        19.69 o                         
  -2   7   4         36.45         43.31         1.88 o                         
  -1   7   4         30.90         30.24         1.64 o                         
   0   7   4         52.35         58.71         2.96 o                         
   1   7   4        955.52        958.06        29.89 o                         
   2   7   4        240.16        247.25         8.02 o                         
   3   7   4        142.10        136.49         4.65 o                         
   4   7   4          3.08          3.01         0.92 o                         
   5   7   4         20.39         19.44         1.91 o                         
   6   7   4        107.09        113.64         6.31 o                         
   7   7   4        243.59        210.32        16.78 o                         
  -8   8   4          0.36         -1.83         2.14 o                         
  -7   8   4         28.17         29.76         3.11 o                         
  -6   8   4         87.31         90.91         8.36 o                         
  -5   8   4         25.54         32.05         3.11 o                         
  -4   8   4        696.58        719.02        37.60 o                         
  -3   8   4          1.34          1.18         0.74 o                         
  -2   8   4        200.09        194.09         7.24 o                         
  -1   8   4        168.11        172.94         6.00 o                         
   0   8   4       2276.70       2322.93        76.91 o                         
   1   8   4        240.26        230.87         8.86 o                         
   2   8   4          6.69          6.93         0.79 o                         
   3   8   4         50.07         53.11         2.44 o                         
   4   8   4         83.06         77.58         4.68 o                         
   5   8   4         62.49         61.53         5.03 o                         
   6   8   4          0.76         -0.06         1.21 o                         
   7   8   4         75.24         69.99         4.56 o                         
  -7   9   4         17.81         18.16         3.11 o                         
  -6   9   4        231.90        250.85        14.59 o                         
  -5   9   4         72.84         79.28         4.95 o                         
  -4   9   4          0.83         -0.33         0.86 o                         
  -3   9   4        643.80        642.97        21.29 o                         
  -2   9   4         60.69         50.81         2.37 o                         
  -1   9   4        535.72        524.56        18.76 o                         
   0   9   4        121.30        113.79         5.12 o                         
   1   9   4          4.32          1.55         0.86 o                         
   2   9   4        525.34        545.35        19.36 o                         
   3   9   4         15.95         19.89         1.28 o                         
   4   9   4         12.42         12.40         1.84 o                         
   5   9   4        109.51        100.97         6.18 o                         
   6   9   4        428.56        356.63        16.46 o                         
  -6  10   4         94.77        109.41         7.68 o                         
  -5  10   4         29.56         27.71         2.74 o                         
  -4  10   4        212.04        224.63         9.63 o                         
  -3  10   4          0.31          1.79         1.06 o                         
  -2  10   4        115.31        112.51         5.77 o                         
  -1  10   4         54.57         41.50         2.36 o                         
   0  10   4        849.91        904.27        28.81 o                         
   1  10   4        816.37        793.38        26.23 o                         
   2  10   4         12.04         10.61         1.48 o                         
   3  10   4         72.83         71.60         3.96 o                         
   4  10   4          2.93          2.57         1.32 o                         
   5  10   4        115.09        113.91         5.71 o                         
  -5  11   4          0.12          0.95         1.54 o                         
  -4  11   4         16.03         12.73         2.47 o                         
  -3  11   4         59.72         57.31         3.51 o                         
  -2  11   4         56.74         59.11         4.23 o                         
  -1  11   4          4.68          1.78         1.05 o                         
   0  11   4         78.78         91.87         4.20 o                         
   1  11   4         19.41         23.51         1.90 o                         
   2  11   4         23.00         16.50         1.98 o                         
   3  11   4         68.63         56.53         3.90 o                         
   4  11   4          0.08         -1.20         1.20 o                         
  -4  12   4         94.34        120.24        11.41 o                         
  -3  12   4         11.40         16.51         2.48 o                         
  -2  12   4         24.69         31.24         3.33 o                         
  -1  12   4         11.28         14.44         2.27 o                         
   0  12   4         43.20         47.74         4.90 o                         
   1  12   4        116.81        151.14        11.13 o                         
   2  12   4          0.03         -0.05         1.31 o                         
   3  12   4          7.95          7.08         1.58 o                         
 -10   1   5         29.03         23.11         2.42 o                         
  -9   1   5         17.28         14.82         1.96 o                         
  -8   1   5        580.75        564.09        20.24 o                         
  -7   1   5          1.56          1.02         0.84 o                         
  -6   1   5         13.64         15.47         1.78 o                         
  -5   1   5          9.29          9.45         1.00 o                         
  -4   1   5          2.84          1.53         0.53 o                         
  -3   1   5       1215.14       1310.48        40.13 o                         
  -2   1   5         31.58         38.44         1.36 o                         
   0   1   5          1.64          2.76         0.29 o                         
   1   1   5         99.90        102.56         4.37 o                         
   2   1   5       1443.33       1541.90        62.35 o                         
   3   1   5        202.30        204.99         9.27 o                         
   4   1   5        102.16        112.57         5.99 o                         
   5   1   5          1.77          1.66         0.88 o                         
   6   1   5         22.19         24.44         2.23 o                         
   7   1   5          0.61          0.33         1.03 o                         
   8   1   5        210.31        221.14         9.31 o                         
   9   1   5          0.00         -0.08         1.30 o                         
 -10   2   5          4.57          7.87         2.07 o                         
  -9   2   5         25.48         23.48         2.42 o                         
  -8   2   5        343.33        336.98        12.78 o                         
  -7   2   5        334.26        333.81        12.51 o                         
  -6   2   5        160.43        154.61         6.38 o                         
  -5   2   5          0.66          0.90         0.62 o                         
  -4   2   5        290.43        325.01        10.65 o                         
  -3   2   5         69.77         91.94         3.88 o                         
  -2   2   5        296.95        300.33         9.88 o                         
  -1   2   5       1998.16       2037.22        54.42 o                         
   0   2   5         41.22         52.33         2.07 o                         
   1   2   5        164.61        148.26         8.44 o                         
   2   2   5        834.59        790.28        38.18 o                         
   3   2   5        382.89        376.43        14.32 o                         
   4   2   5         14.10         16.55         1.50 o                         
   5   2   5        499.17        559.85        23.85 o                         
   6   2   5         67.85         70.70         4.57 o                         
   7   2   5         10.94         11.06         1.73 o                         
   8   2   5        144.32        139.74         6.68 o                         
   9   2   5         47.15         44.75         3.65 o                         
 -10   3   5         49.28         49.16         3.51 o                         
  -9   3   5          5.46          5.98         1.46 o                         
  -8   3   5        439.43        458.39        16.81 o                         
  -7   3   5        289.21        302.19        11.54 o                         
  -6   3   5          0.14          0.78         0.57 o                         
  -5   3   5          4.29          5.95         0.74 o                         
  -4   3   5        134.44        166.85         5.80 o                         
  -3   3   5        117.73        145.96         5.70 o                         
  -2   3   5       2363.56       2551.65        83.87 o                         
  -1   3   5        746.47        819.15        23.69 o                         
   0   3   5          1.23          3.00         0.36 o                         
   1   3   5        117.75        110.92         3.47 o                         
   2   3   5         62.63         50.08         2.18 o                         
   3   3   5         10.27         12.70         1.00 o                         
   4   3   5        237.62        252.54        11.37 o                         
   5   3   5         45.01         44.28         3.80 o                         
   6   3   5        349.68        342.76        15.63 o                         
   7   3   5          7.66          6.36         1.51 o                         
   8   3   5         14.14         11.32         2.06 o                         
  -9   4   5         46.69         43.99         3.10 o                         
  -8   4   5         28.50         26.02         2.28 o                         
  -7   4   5          6.18          6.94         1.30 o                         
  -6   4   5          8.41          5.68         0.93 o                         
  -5   4   5        125.82        126.66         4.79 o                         
  -4   4   5        191.72        193.94         7.46 o                         
  -3   4   5        128.44        128.41         5.18 o                         
  -2   4   5       3051.93       3030.76       109.24 o                         
  -1   4   5         44.73         50.90         1.87 o                         
   0   4   5          0.02          0.51         0.29 o                         
   1   4   5       1548.62       1606.32        46.03 o                         
   2   4   5        693.78        700.60        24.01 o                         
   3   4   5          0.31          0.33         0.44 o                         
   4   4   5        155.26        167.60         6.63 o                         
   5   4   5        830.49        852.63        36.60 o                         
   6   4   5         10.41          9.56         1.52 o                         
   7   4   5          0.02         -0.55         1.74 o                         
   8   4   5        141.57        141.34         8.01 o                         
  -9   5   5        182.12        183.35        12.29 o                         
  -8   5   5          0.25          1.20         1.00 o                         
  -7   5   5          0.39         -0.87         0.87 o                         
  -6   5   5         55.78         55.49         2.77 o                         
  -5   5   5         51.22         61.84         2.33 o                         
  -4   5   5        780.34        837.87        32.96 o                         
  -3   5   5         97.45         81.72         3.63 o                         
  -2   5   5         22.12         25.35         1.25 o                         
  -1   5   5         91.90         82.43         2.91 o                         
   0   5   5        188.55        201.32         6.19 o                         
   1   5   5        218.04        214.20         6.95 o                         
   2   5   5        341.20        371.58        12.35 o                         
   3   5   5        243.34        240.72        11.76 o                         
   4   5   5         86.37         97.20         5.28 o                         
   5   5   5          3.81          3.40         1.00 o                         
   6   5   5         11.84         13.74         1.79 o                         
   7   5   5         21.35         18.11         3.44 o                         
   8   5   5        167.19        177.41        13.55 o                         
  -9   6   5         17.39         13.28         2.81 o                         
  -8   6   5         39.86         44.77         3.83 o                         
  -7   6   5        196.64        176.02        11.68 o                         
  -6   6   5         99.84         91.94         5.23 o                         
  -5   6   5        617.30        630.21        27.43 o                         
  -4   6   5        692.40        676.23        21.41 o                         
  -3   6   5          0.51          0.93         0.36 o                         
  -2   6   5         93.39         82.89         3.06 o                         
  -1   6   5         90.57         91.53         3.48 o                         
   0   6   5        775.69        739.04        23.50 o                         
   1   6   5         75.67         61.57         2.64 o                         
   2   6   5         99.56         96.65         3.72 o                         
   3   6   5         22.78         22.42         1.61 o                         
   4   6   5         19.97         15.47         1.80 o                         
   5   6   5        239.27        265.24        11.35 o                         
   6   6   5          0.29          1.30         1.13 o                         
   7   6   5          0.08          0.30         1.34 o                         
   8   6   5          1.12         17.75         3.12 o                         
  -8   7   5         39.75         41.13         4.53 o                         
  -7   7   5        560.25        508.17        27.68 o                         
  -6   7   5         27.98         38.40         3.00 o                         
  -5   7   5        164.47        144.14         6.52 o                         
  -4   7   5       2126.57       2228.08        76.45 o                         
  -3   7   5         98.67         99.96         3.64 o                         
  -2   7   5        616.98        577.20        17.43 o                         
  -1   7   5        476.62        450.55        14.99 o                         
   0   7   5        622.15        587.47        20.43 o                         
   1   7   5        617.38        609.98        19.75 o                         
   2   7   5        225.00        225.29         8.12 o                         
   3   7   5          0.50          0.35         0.65 o                         
   4   7   5        116.74        112.11         7.49 o                         
   5   7   5         19.40         13.67         2.05 o                         
   6   7   5         67.40         72.67         6.63 o                         
   7   7   5         25.63         21.37         4.20 o                         
  -8   8   5         23.28         18.25         3.54 o                         
  -7   8   5        186.70        204.68        15.01 o                         
  -6   8   5         26.77         27.77         3.00 o                         
  -5   8   5          9.98         13.48         1.78 o                         
  -4   8   5        524.97        535.55        31.65 o                         
  -3   8   5         10.01         13.37         0.92 o                         
  -2   8   5        333.08        313.45        10.11 o                         
  -1   8   5        687.07        672.55        21.90 o                         
   0   8   5       1148.66       1093.29        37.04 o                         
   1   8   5        169.13        167.97         7.50 o                         
   2   8   5        779.53        787.70        25.17 o                         
   3   8   5          1.86          1.66         0.82 o                         
   4   8   5         39.75         38.89         3.42 o                         
   5   8   5        169.27        139.47         7.06 o                         
   6   8   5          5.75          3.74         1.41 o                         
  -7   9   5          0.76         -1.61         1.61 o                         
  -6   9   5         22.39         21.35         3.40 o                         
  -5   9   5         43.05         48.08         3.62 o                         
  -4   9   5        172.90        165.84         8.50 o                         
  -3   9   5          0.00          0.37         0.87 o                         
  -2   9   5         10.79         11.52         1.14 o                         
  -1   9   5          8.80          7.00         1.24 o                         
   0   9   5          7.83          7.47         1.24 o                         
   1   9   5        348.58        345.25        14.03 o                         
   2   9   5        220.06        227.47         8.44 o                         
   3   9   5         97.13         94.62         4.30 o                         
   4   9   5          5.09          4.02         1.78 o                         
   5   9   5          1.39          1.55         1.32 o                         
   6   9   5          1.76          4.00         1.41 o                         
  -6  10   5         89.58         89.70         8.68 o                         
  -5  10   5         29.42         40.70         4.84 o                         
  -4  10   5         17.33         21.20         2.35 o                         
  -3  10   5        257.12        259.80         9.80 o                         
  -2  10   5        290.04        276.12        11.26 o                         
  -1  10   5          1.26          2.62         1.32 o                         
   0  10   5          4.86          1.51         1.14 o                         
   1  10   5         31.06         25.05         2.19 o                         
   2  10   5          0.93          1.84         1.12 o                         
   3  10   5        212.58        203.19        10.57 o                         
   4  10   5          1.95          2.52         1.84 o                         
   5  10   5        111.21        103.17         6.94 o                         
  -5  11   5        507.87        585.25        33.17 o                         
  -4  11   5          3.00          4.79         1.63 o                         
  -3  11   5          8.48         12.17         2.08 o                         
  -2  11   5          1.73          2.64         1.45 o                         
  -1  11   5          0.16          0.09         1.02 o                         
   0  11   5         51.03         44.26         2.66 o                         
   1  11   5        229.16        228.05         8.59 o                         
   2  11   5        242.74        220.77         9.25 o                         
   3  11   5         70.45         73.61         4.15 o                         
   4  11   5          2.31         -0.43         1.18 o                         
  -3  12   5          2.21         10.02         2.62 o                         
  -2  12   5         13.06         12.78         2.16 o                         
  -1  12   5         13.49         15.29         2.75 o                         
   0  12   5        119.80        131.55        12.18 o                         
   1  12   5          1.68          3.04         1.70 o                         
   2  12   5          2.46          1.73         1.41 o                         
 -10   0   6        269.03        236.86        14.08 o                         
  -9   0   6         43.36         50.23         4.68 o                         
  -8   0   6        204.99        204.31        11.94 o                         
  -7   0   6          5.80          5.76         2.27 o                         
  -6   0   6        421.14        424.09        21.65 o                         
  -5   0   6        245.55        260.51        13.82 o                         
  -4   0   6         59.71         51.86         3.55 o                         
  -3   0   6         40.43         51.59         3.06 o                         
  -2   0   6         42.65         63.23         3.26 o                         
  -1   0   6       1682.51       1932.75        69.56 o                         
   0   0   6        380.08        400.33        13.79 o                         
   1   0   6       1392.71       1487.72        69.36 o                         
   2   0   6         78.23         68.03         8.04 o                         
   3   0   6        663.83        864.37        49.59 o                         
   4   0   6          2.64          1.87         0.91 o                         
   5   0   6        159.14        194.12        17.03 o                         
   6   0   6       9601.12      10283.58       653.25 o                         
   7   0   6        104.82         93.92         6.83 o                         
   8   0   6        498.08        477.91        25.28 o                         
 -10   1   6          0.04          0.65         1.30 o                         
  -9   1   6        192.16        178.54         7.80 o                         
  -8   1   6        544.71        540.22        19.50 o                         
  -7   1   6        389.05        381.05        14.07 o                         
  -6   1   6       1102.27       1088.93        36.92 o                         
  -5   1   6        665.36        675.55        23.28 o                         
  -4   1   6          5.64          4.59         0.68 o                         
  -3   1   6       1329.78       1372.37        39.43 o                         
  -2   1   6        189.42        148.32         4.84 o                         
  -1   1   6        176.48        198.23         5.63 o                         
   0   1   6       2010.14       1829.06        44.24 o                         
   1   1   6        467.71        525.90        21.98 o                         
   2   1   6        600.00        647.44        26.87 o                         
   3   1   6        731.69        865.92        31.73 o                         
   4   1   6         83.13         79.93         3.75 o                         
   5   1   6        475.36        593.19        29.37 o                         
   6   1   6          5.19          6.91         1.42 o                         
   7   1   6         18.97         12.01         1.81 o                         
   8   1   6         11.63          9.88         1.84 o                         
 -10   2   6         31.63         31.04         2.69 o                         
  -9   2   6         90.44         93.61         4.92 o                         
  -8   2   6          1.26          1.97         1.03 o                         
  -7   2   6        614.15        625.83        22.09 o                         
  -6   2   6        226.53        225.97         8.79 o                         
  -5   2   6          0.11          0.02         0.46 o                         
  -4   2   6         36.76         36.99         1.87 o                         
  -3   2   6       2845.56       2960.22       106.68 o                         
  -2   2   6          0.41          1.08         0.54 o                         
  -1   2   6        155.16        154.16         5.82 o                         
   0   2   6         78.64         62.85         2.11 o                         
   1   2   6        537.55        574.18        23.98 o                         
   2   2   6        925.24       1109.92        40.43 o                         
   3   2   6        399.61        414.09        16.35 o                         
   4   2   6        108.28        107.83         5.39 o                         
   5   2   6          5.09          6.76         1.21 o                         
   6   2   6        467.26        454.35        20.06 o                         
   7   2   6         17.15         17.04         2.39 o                         
   8   2   6          8.24          8.83         1.94 o                         
 -10   3   6          6.20          5.83         1.64 o                         
  -9   3   6        381.32        384.78        17.24 o                         
  -8   3   6          0.68         -0.79         1.07 o                         
  -7   3   6        460.00        444.91        16.22 o                         
  -6   3   6        398.55        399.78        13.21 o                         
  -5   3   6          1.65          3.43         0.53 o                         
  -4   3   6        269.64        291.12        11.89 o                         
  -3   3   6       1472.64       1499.43        54.79 o                         
  -2   3   6        437.63        464.46        16.15 o                         
  -1   3   6        302.06        286.44         8.77 o                         
   0   3   6        880.55        845.21        21.84 o                         
   1   3   6        189.06        186.52         7.17 o                         
   2   3   6        685.55        728.23        27.10 o                         
   3   3   6         56.02         47.52         3.02 o                         
   4   3   6        135.79        132.21         7.46 o                         
   5   3   6         21.35         20.78         1.94 o                         
   6   3   6          4.23          3.18         1.14 o                         
   7   3   6         85.11         93.64         7.59 o                         
   8   3   6         44.60         48.34         4.02 o                         
  -9   4   6         17.20         15.20         2.39 o                         
  -8   4   6         65.67         70.20         4.57 o                         
  -7   4   6        338.22        337.21        11.61 o                         
  -6   4   6         62.91         62.63         2.89 o                         
  -5   4   6         12.63          9.38         1.44 o                         
  -4   4   6          4.56          4.12         0.95 o                         
  -3   4   6         80.73         89.64         4.44 o                         
  -2   4   6        214.21        210.06         8.74 o                         
  -1   4   6       1187.72       1181.48        34.02 o                         
   0   4   6        877.68        875.11        22.68 o                         
   1   4   6        562.67        628.14        18.55 o                         
   2   4   6         24.34         28.16         1.31 o                         
   3   4   6         41.97         35.56         3.11 o                         
   4   4   6         15.90         17.25         2.10 o                         
   5   4   6        350.40        366.96        14.91 o                         
   6   4   6         62.06         65.52         4.50 o                         
   7   4   6         69.71         69.94         5.00 o                         
   8   4   6         53.40         60.29         7.11 o                         
  -9   5   6          4.10          1.21         1.53 o                         
  -8   5   6         86.61         90.65         5.32 o                         
  -7   5   6          5.62          6.00         1.11 o                         
  -6   5   6         94.56         94.21         6.09 o                         
  -5   5   6        205.93        197.17         8.79 o                         
  -4   5   6        210.93        191.80         8.43 o                         
  -3   5   6        301.74        286.89        13.31 o                         
  -2   5   6         89.94         89.78         3.39 o                         
  -1   5   6        179.66        206.45         6.31 o                         
   0   5   6        348.82        337.29        10.52 o                         
   1   5   6         14.20         17.60         1.19 o                         
   2   5   6        254.98        268.87         9.27 o                         
   3   5   6         23.91         21.52         1.37 o                         
   4   5   6         57.89         59.55         3.10 o                         
   5   5   6          3.53          3.68         1.10 o                         
   6   5   6         22.18         20.49         2.87 o                         
   7   5   6         14.22         10.57         2.03 o                         
   8   5   6         21.27         19.64         2.86 o                         
  -9   6   6          2.64          0.50         1.72 o                         
  -8   6   6          5.39          5.66         1.47 o                         
  -7   6   6        135.02        147.18         8.71 o                         
  -6   6   6        137.04        144.76         7.11 o                         
  -5   6   6          0.02         -0.41         0.80 o                         
  -4   6   6        947.89        975.21        36.53 o                         
  -3   6   6       2096.52       2006.87        66.68 o                         
  -2   6   6        263.26        273.75        11.31 o                         
  -1   6   6         14.21         15.49         1.21 o                         
   0   6   6        172.16        162.67         5.95 o                         
   1   6   6        366.40        376.46        11.75 o                         
   2   6   6         63.43         64.01         2.78 o                         
   3   6   6         57.55         63.41         3.97 o                         
   4   6   6        102.55         85.85         6.39 o                         
   5   6   6        371.70        388.28        19.57 o                         
   6   6   6        211.67        225.58        13.24 o                         
   7   6   6        121.24        120.27        11.78 o                         
  -8   7   6        279.88        287.62        18.73 o                         
  -7   7   6         13.72         15.34         2.72 o                         
  -6   7   6          1.12          0.27         1.39 o                         
  -5   7   6        272.93        227.72        12.88 o                         
  -4   7   6        359.97        377.97        13.83 o                         
  -3   7   6          2.10          0.52         0.48 o                         
  -2   7   6          5.69          4.42         0.75 o                         
  -1   7   6        792.98        772.74        24.75 o                         
   0   7   6         38.85         43.14         2.50 o                         
   1   7   6         27.87         24.88         1.79 o                         
   2   7   6         61.34         66.20         2.94 o                         
   3   7   6        518.20        505.74        26.27 o                         
   4   7   6         79.61         91.80         4.97 o                         
   5   7   6         87.89         78.77         4.07 o                         
   6   7   6          4.04          3.75         1.32 o                         
   7   7   6          5.59          4.39         2.12 o                         
  -8   8   6          1.88          1.39         1.93 o                         
  -7   8   6         27.99         33.98         4.20 o                         
  -6   8   6          1.28         -1.33         1.33 o                         
  -5   8   6         26.98         28.49         3.56 o                         
  -4   8   6        144.95        157.89         8.42 o                         
  -3   8   6         33.59         36.39         1.71 o                         
  -2   8   6        801.86        799.76        23.92 o                         
  -1   8   6          0.29         -0.28         0.85 o                         
   0   8   6         73.95         76.22         3.76 o                         
   1   8   6         95.66         95.02         4.15 o                         
   2   8   6       1757.64       1811.44        55.83 o                         
   3   8   6        124.83        116.47         5.82 o                         
   4   8   6          0.35          0.10         0.98 o                         
   5   8   6         38.57         34.42         2.54 o                         
   6   8   6         39.06         35.64         4.48 o                         
  -7   9   6         13.38         14.29         2.86 o                         
  -6   9   6          0.33         -0.54         1.44 o                         
  -5   9   6         29.64         37.09         5.12 o                         
  -4   9   6        269.04        254.99        12.05 o                         
  -3   9   6         75.27         72.70         4.87 o                         
  -2   9   6          3.11          4.36         1.01 o                         
  -1   9   6        753.72        771.84        26.75 o                         
   0   9   6         40.95         34.17         2.44 o                         
   1   9   6        294.41        279.97        10.50 o                         
   2   9   6        156.74        150.94         6.74 o                         
   3   9   6          7.11          7.43         1.27 o                         
   4   9   6        409.52        333.45        17.95 o                         
   5   9   6          0.39          2.71         1.59 o                         
  -6  10   6          0.01         -1.40         1.67 o                         
  -5  10   6          0.44         -0.84         1.46 o                         
  -4  10   6        131.84        130.84         8.60 o                         
  -3  10   6         17.97         16.60         2.25 o                         
  -2  10   6        261.07        264.31        10.83 o                         
  -1  10   6          1.48          1.98         1.50 o                         
   0  10   6        150.14        151.10         6.58 o                         
   1  10   6         23.69         14.82         1.66 o                         
   2  10   6        587.72        609.51        20.18 o                         
   3  10   6        498.65        494.83        26.79 o                         
   4  10   6          1.88          1.16         1.73 o                         
  -5  11   6          3.34          3.92         2.07 o                         
  -4  11   6          5.52          4.50         1.89 o                         
  -3  11   6          0.76         -1.17         1.56 o                         
  -2  11   6         38.81         39.39         4.12 o                         
  -1  11   6         56.99         57.71         3.47 o                         
   0  11   6         47.73         47.71         3.21 o                         
   1  11   6          0.92         -0.87         1.02 o                         
   2  11   6         37.60         40.69         4.05 o                         
   3  11   6         11.16         10.76         1.84 o                         
  -2  12   6        105.21        141.10         8.69 o                         
  -1  12   6         10.84         12.04         2.05 o                         
   0  12   6         28.77         27.53         3.82 o                         
   1  12   6         11.36         13.79         2.45 o                         
 -10   1   7        128.70        133.34         6.49 o                         
  -9   1   7         35.63         38.81         3.06 o                         
  -8   1   7         11.48          8.52         1.44 o                         
  -7   1   7         24.01         26.70         2.38 o                         
  -6   1   7       1147.67       1128.16        38.10 o                         
  -5   1   7          0.00          0.59         0.53 o                         
  -4   1   7         43.78         48.15         2.30 o                         
  -3   1   7         16.12         12.50         0.92 o                         
  -2   1   7          1.69          0.87         0.40 o                         
  -1   1   7        616.06        708.21        20.84 o                         
   0   1   7         62.44         65.01         2.25 o                         
   1   1   7       2565.06       2703.86       108.89 o                         
   2   1   7          0.94          0.58         0.28 o                         
   3   1   7         37.90         28.08         2.44 o                         
   4   1   7        383.19        443.24        17.33 o                         
   5   1   7         78.97         85.09         5.95 o                         
   6   1   7        122.15        120.26         6.51 o                         
   7   1   7          4.64          3.47         1.25 o                         
   8   1   7          0.39          0.54         1.48 o                         
 -10   2   7         62.12         59.81         4.19 o                         
  -9   2   7        778.27        724.17        25.77 o                         
  -8   2   7          4.06          1.80         1.11 o                         
  -7   2   7         32.96         35.43         2.67 o                         
  -6   2   7        674.61        660.49        21.10 o                         
  -5   2   7        322.40        321.19        10.73 o                         
  -4   2   7        199.72        203.12         8.71 o                         
  -3   2   7          0.00          0.41         0.65 o                         
  -2   2   7        400.79        446.68        17.27 o                         
  -1   2   7         39.72         57.59         2.35 o                         
   0   2   7        112.87        106.23         3.45 o                         
   1   2   7        775.17        827.65        34.29 o                         
   2   2   7         30.39         30.84         2.13 o                         
   3   2   7         23.91         21.94         2.12 o                         
   4   2   7        308.85        311.93        15.40 o                         
   5   2   7        121.59        111.45         5.19 o                         
   6   2   7         13.75         12.66         1.75 o                         
   7   2   7        140.89        118.82         7.28 o                         
   8   2   7         41.47         34.29         3.41 o                         
  -9   3   7        100.51         94.34         5.57 o                         
  -8   3   7         66.58         65.61         3.76 o                         
  -7   3   7         56.75         49.65         3.07 o                         
  -6   3   7        860.43        863.36        25.27 o                         
  -5   3   7        437.85        464.76        18.41 o                         
  -4   3   7         15.77         20.28         1.92 o                         
  -3   3   7          2.77          1.42         0.79 o                         
  -2   3   7         90.05        115.19         3.90 o                         
  -1   3   7         59.74         72.83         2.56 o                         
   0   3   7       1788.80       1889.21        50.76 o                         
   1   3   7        261.23        258.93        10.44 o                         
   2   3   7         37.11         44.64         2.77 o                         
   3   3   7         39.31         41.09         2.67 o                         
   4   3   7          9.78          7.69         0.83 o                         
   5   3   7          0.04          1.27         0.73 o                         
   6   3   7         72.65         65.27         4.30 o                         
   7   3   7         21.25         21.54         2.66 o                         
   8   3   7        170.28        172.44        11.74 o                         
  -9   4   7         61.03         51.01         3.91 o                         
  -8   4   7         95.94         99.92         5.78 o                         
  -7   4   7         59.92         53.64         3.12 o                         
  -6   4   7          6.49          5.29         1.33 o                         
  -5   4   7         13.15         15.43         1.91 o                         
  -4   4   7         54.36         50.13         3.23 o                         
  -3   4   7        152.32        153.82         6.89 o                         
  -2   4   7        198.46        186.34         8.04 o                         
  -1   4   7         92.38         84.72         2.96 o                         
   0   4   7       1927.02       1987.59        50.82 o                         
   1   4   7          7.32          8.46         1.19 o                         
   2   4   7          4.10          4.51         1.00 o                         
   3   4   7        619.53        673.31        25.54 o                         
   4   4   7        120.09        106.99         5.58 o                         
   5   4   7         13.76         11.00         1.29 o                         
   6   4   7         39.67         43.72         3.45 o                         
   7   4   7        322.12        293.24        16.94 o                         
  -9   5   7         26.71         24.97         3.73 o                         
  -8   5   7         64.93         65.25         4.48 o                         
  -7   5   7        338.86        344.50        18.16 o                         
  -6   5   7          0.48          0.09         0.96 o                         
  -5   5   7          5.38          4.89         1.16 o                         
  -4   5   7         91.04         88.01         4.66 o                         
  -3   5   7         41.20         50.35         3.10 o                         
  -2   5   7        743.44        785.13        29.57 o                         
  -1   5   7         16.61         12.33         0.93 o                         
   0   5   7          0.11          0.13         0.42 o                         
   1   5   7         77.57         78.66         3.01 o                         
   2   5   7        127.33        135.45         6.30 o                         
   3   5   7         75.37         80.50         4.41 o                         
   4   5   7        132.98        127.74         6.77 o                         
   5   5   7         93.12         91.55         5.12 o                         
   6   5   7         70.77         63.21         4.76 o                         
   7   5   7          5.38          3.95         1.87 o                         
  -8   6   7          2.92          3.01         2.03 o                         
  -7   6   7         26.84         25.66         3.39 o                         
  -6   6   7         60.16         61.70         6.38 o                         
  -5   6   7        224.02        228.40        10.09 o                         
  -4   6   7        117.03         96.31         5.74 o                         
  -3   6   7        855.15        840.95        35.90 o                         
  -2   6   7        744.21        694.86        22.28 o                         
  -1   6   7          1.60          2.08         0.62 o                         
   0   6   7         89.20         85.09         3.58 o                         
   1   6   7         22.80         25.76         2.21 o                         
   2   6   7        463.35        462.36        14.15 o                         
   3   6   7         52.71         53.65         4.07 o                         
   4   6   7         38.69         36.97         3.20 o                         
   5   6   7         15.75          7.80         1.80 o                         
   6   6   7          0.97         -1.33         1.33 o                         
   7   6   7         92.62        116.09        10.75 o                         
  -8   7   7         11.28         14.86         3.09 o                         
  -7   7   7          7.38          7.01         2.32 o                         
  -6   7   7         68.39         80.74         7.77 o                         
  -5   7   7        670.34        584.79        26.03 o                         
  -4   7   7        115.72        149.51         7.11 o                         
  -3   7   7        321.23        308.92        12.93 o                         
  -2   7   7       1985.77       1988.56        61.35 o                         
  -1   7   7        125.17        128.37         4.79 o                         
   0   7   7        581.92        554.68        19.42 o                         
   1   7   7        374.76        373.90        11.84 o                         
   2   7   7        260.51        258.55        11.30 o                         
   3   7   7        443.01        463.77        20.38 o                         
   4   7   7        110.15        111.64         5.81 o                         
   5   7   7         28.95         26.82         2.84 o                         
   6   7   7         76.04         80.71         8.06 o                         
  -7   8   7          9.00          9.61         2.45 o                         
  -6   8   7         71.90         70.96         7.06 o                         
  -5   8   7        291.96        273.15        16.70 o                         
  -4   8   7         47.40         49.07         4.59 o                         
  -3   8   7          7.69          8.09         1.38 o                         
  -2   8   7        506.67        487.79        17.20 o                         
  -1   8   7         15.20         15.85         1.57 o                         
   0   8   7        271.15        260.98         9.97 o                         
   1   8   7        538.42        518.59        17.21 o                         
   2   8   7        874.38        873.64        37.66 o                         
   3   8   7         62.82         65.03         3.62 o                         
   4   8   7        416.60        437.42        29.59 o                         
   5   8   7          0.09         -1.25         2.65 o                         
   6   8   7         31.57         37.92         5.82 o                         
  -6   9   7         96.85         98.63         8.55 o                         
  -5   9   7          0.00          1.50         1.70 o                         
  -4   9   7         10.98          9.72         2.22 o                         
  -3   9   7         35.72         32.90         2.70 o                         
  -2   9   7        246.78        249.07        10.12 o                         
  -1   9   7          0.97          1.79         0.99 o                         
   0   9   7         19.14         18.71         1.88 o                         
   1   9   7          5.46          6.01         1.14 o                         
   2   9   7          1.67          1.09         1.01 o                         
   3   9   7        336.08        365.15        20.93 o                         
   4   9   7         97.71         98.00         6.86 o                         
   5   9   7         89.31         83.74         8.45 o                         
  -5  10   7          5.16          1.69         1.59 o                         
  -4  10   7        104.54        115.91         6.99 o                         
  -3  10   7         22.74         28.22         3.22 o                         
  -2  10   7         16.47         10.57         3.15 o                         
  -1  10   7        220.41        242.59         9.65 o                         
   0  10   7        231.11        219.35         8.89 o                         
   1  10   7          0.04          0.05         0.92 o                         
   2  10   7          2.91          3.01         1.15 o                         
   3  10   7         13.41         10.00         2.32 o                         
   4  10   7          0.09         -0.02         1.56 o                         
  -4  11   7         44.18         92.88         7.58 o                         
  -3  11   7        608.42        688.11        27.99 o                         
  -2  11   7          0.49         -1.13         1.84 o                         
  -1  11   7         13.66         17.53         2.75 o                         
   0  11   7          3.91          1.67         1.42 o                         
   1  11   7          0.44         -0.65         1.14 o                         
   2  11   7         24.21         19.42         2.50 o                         
  -9   0   8         19.86         19.52         3.92 o                         
  -8   0   8        572.42        549.56        34.13 o                         
  -7   0   8         63.80         59.35         4.86 o                         
  -6   0   8        258.53        261.27        22.29 o                         
  -5   0   8         10.98          8.04         1.84 o                         
  -4   0   8        980.00        998.05        41.29 o                         
  -3   0   8        274.53        283.89        12.72 o                         
  -2   0   8         12.75         10.05         1.25 o                         
  -1   0   8         77.88         90.66         5.62 o                         
   0   0   8          7.43         11.01         1.17 o                         
   1   0   8        489.95        504.19        21.01 o                         
   2   0   8        182.26        208.83        10.97 o                         
   3   0   8        535.29        671.17        32.47 o                         
   4   0   8          7.39         10.39         1.54 o                         
   5   0   8        251.83        284.03        25.40 o                         
   6   0   8          3.98          3.72         1.88 o                         
   7   0   8         68.63         58.94         8.30 o                         
   8   0   8       3772.12       3394.92       195.95 o                         
  -9   1   8          5.01          5.72         1.52 o                         
  -8   1   8          1.87          1.44         1.28 o                         
  -7   1   8        429.20        426.15        15.62 o                         
  -6   1   8        726.98        714.38        27.15 o                         
  -5   1   8        697.66        686.72        23.81 o                         
  -4   1   8       1353.14       1349.14        41.63 o                         
  -3   1   8       1149.68       1145.59        35.57 o                         
  -2   1   8          1.58          0.46         0.42 o                         
  -1   1   8       1026.81       1069.07        29.21 o                         
   0   1   8         48.60         43.45         1.78 o                         
   1   1   8        111.68        135.56         6.04 o                         
   2   1   8        862.25        821.75        34.01 o                         
   3   1   8        236.64        277.91        10.99 o                         
   4   1   8        148.24        175.23        10.38 o                         
   5   1   8        204.70        224.73        11.80 o                         
   6   1   8         62.45         59.37         4.21 o                         
   7   1   8        363.13        346.60        20.11 o                         
  -9   2   8          0.80          1.30         1.26 o                         
  -8   2   8         59.23         51.87         3.35 o                         
  -7   2   8        126.28        120.30         5.55 o                         
  -6   2   8          1.42          2.24         0.72 o                         
  -5   2   8       1069.14       1129.30        35.15 o                         
  -4   2   8        273.54        264.50        11.05 o                         
  -3   2   8          4.20          2.14         0.47 o                         
  -2   2   8         24.16         23.94         1.68 o                         
  -1   2   8       2136.46       2282.25        64.83 o                         
   0   2   8          0.14          1.36         0.57 o                         
   1   2   8         32.04         39.64         2.52 o                         
   2   2   8         12.80          9.62         1.34 o                         
   3   2   8        257.82        299.40        12.18 o                         
   4   2   8        330.44        372.44        16.97 o                         
   5   2   8        216.73        178.11        10.12 o                         
   6   2   8         39.78         39.25         3.38 o                         
   7   2   8          0.38          1.17         1.30 o                         
  -9   3   8         22.08         24.63         2.78 o                         
  -8   3   8          8.02         10.69         1.88 o                         
  -7   3   8        447.43        437.31        14.48 o                         
  -6   3   8          0.91          2.60         1.30 o                         
  -5   3   8        727.59        695.44        26.78 o                         
  -4   3   8        438.33        440.61        17.46 o                         
  -3   3   8          1.88          2.45         0.86 o                         
  -2   3   8        135.13        148.28         5.42 o                         
  -1   3   8       1299.26       1335.54        38.55 o                         
   0   3   8        416.59        459.53        16.41 o                         
   1   3   8        123.38        133.81         6.07 o                         
   2   3   8        317.98        335.12        13.48 o                         
   3   3   8         37.67         33.22         2.52 o                         
   4   3   8        281.45        297.24        12.42 o                         
   5   3   8         17.77         14.49         1.47 o                         
   6   3   8         39.11         38.88         4.49 o                         
   7   3   8          4.38          1.62         1.58 o                         
  -9   4   8          0.04         -1.62         1.62 o                         
  -8   4   8        196.59        187.45         9.68 o                         
  -7   4   8         47.43         60.21         4.15 o                         
  -6   4   8        101.31        115.27         6.03 o                         
  -5   4   8        420.36        403.28        16.42 o                         
  -4   4   8        132.34        117.67         5.91 o                         
  -3   4   8         17.75         15.54         1.76 o                         
  -2   4   8         23.50         24.41         2.00 o                         
  -1   4   8         88.13         89.62         3.36 o                         
   0   4   8        147.72        151.62         5.85 o                         
   1   4   8        527.73        559.92        19.82 o                         
   2   4   8        271.05        291.83        11.99 o                         
   3   4   8        252.30        273.71        11.94 o                         
   4   4   8          9.31         10.67         1.69 o                         
   5   4   8         11.04          8.27         2.58 o                         
   6   4   8         23.54         21.62         2.74 o                         
   7   4   8        104.23         99.77         9.09 o                         
  -9   5   8         48.59         62.04         5.32 o                         
  -8   5   8         11.74         10.83         2.20 o                         
  -7   5   8          8.80          8.78         1.83 o                         
  -6   5   8        225.55        243.41        11.78 o                         
  -5   5   8          9.51          9.32         2.76 o                         
  -4   5   8         92.28         89.85         6.00 o                         
  -3   5   8        140.74        126.94         6.18 o                         
  -2   5   8        363.72        311.39        12.79 o                         
  -1   5   8        141.10        125.98         5.09 o                         
   0   5   8         78.38         81.31         3.07 o                         
   1   5   8        117.07        127.61         5.68 o                         
   2   5   8        291.00        315.38        13.00 o                         
   3   5   8         38.29         41.71         2.98 o                         
   4   5   8         88.73         87.67         4.92 o                         
   5   5   8          3.61          4.92         1.40 o                         
   6   5   8         79.23         69.77         5.72 o                         
   7   5   8          9.10          9.99         2.82 o                         
  -8   6   8         24.89         29.67         3.79 o                         
  -7   6   8          7.20          4.37         1.54 o                         
  -6   6   8         15.33         20.40         2.36 o                         
  -5   6   8        329.15        351.40        14.75 o                         
  -4   6   8        186.72        178.17         8.26 o                         
  -3   6   8          5.10          2.96         1.12 o                         
  -2   6   8        858.68        899.53        31.06 o                         
  -1   6   8       1623.63       1596.96        53.54 o                         
   0   6   8        226.81        218.83         7.32 o                         
   1   6   8          0.05          0.40         0.56 o                         
   2   6   8        129.69        132.17         6.47 o                         
   3   6   8        131.73        139.72         7.17 o                         
   4   6   8          5.47          6.03         1.63 o                         
   5   6   8          4.47          1.71         1.29 o                         
   6   6   8         84.26         81.72         6.59 o                         
  -8   7   8          0.28          0.15         1.81 o                         
  -7   7   8          3.53          5.28         2.09 o                         
  -6   7   8        400.86        395.43        19.13 o                         
  -5   7   8          8.08         13.85         1.79 o                         
  -4   7   8         12.35         10.75         1.71 o                         
  -3   7   8        231.89        223.65         9.88 o                         
  -2   7   8        464.28        418.56        17.02 o                         
  -1   7   8         11.51          8.84         1.01 o                         
   0   7   8         13.16         13.16         1.27 o                         
   1   7   8        652.64        653.86        23.19 o                         
   2   7   8         27.70         31.06         1.73 o                         
   3   7   8          9.26          3.89         1.62 o                         
   4   7   8         52.27         53.90         4.33 o                         
   5   7   8        247.18        247.97        14.23 o                         
   6   7   8         17.96         19.92         2.72 o                         
  -7   8   8         42.23         37.21         5.35 o                         
  -6   8   8          0.94         -0.10         1.44 o                         
  -5   8   8         29.88         37.00         4.11 o                         
  -4   8   8          9.66          6.42         1.88 o                         
  -3   8   8         23.81         18.54         2.01 o                         
  -2   8   8        177.90        185.22         7.04 o                         
  -1   8   8         29.98         28.84         2.20 o                         
   0   8   8        568.18        552.40        18.43 o                         
   1   8   8          0.00         -0.71         0.71 o                         
   2   8   8         14.96         17.44         1.71 o                         
   3   8   8         46.52         43.03         3.67 o                         
   4   8   8       1121.07       1157.94        62.47 o                         
   5   8   8         63.59         62.48         5.84 o                         
  -6   9   8          3.79          1.06         3.05 o                         
  -5   9   8         19.37         16.11         3.35 o                         
  -4   9   8          2.19          0.02         0.93 o                         
  -3   9   8         45.45         44.26         3.83 o                         
  -2   9   8        247.69        250.63        10.26 o                         
  -1   9   8         35.26         39.03         2.68 o                         
   0   9   8          4.95          3.94         1.15 o                         
   1   9   8        568.27        583.64        20.95 o                         
   2   9   8         21.07         15.08         2.13 o                         
   3   9   8        117.54        118.95         9.24 o                         
   4   9   8        144.28        129.73         9.79 o                         
  -5  10   8         21.70         22.49         2.97 o                         
  -4  10   8          1.90          1.10         1.49 o                         
  -3  10   8          0.86          3.46         1.71 o                         
  -2  10   8        114.49        121.62         7.15 o                         
  -1  10   8          8.14          8.53         1.69 o                         
   0  10   8        234.48        253.17         9.38 o                         
   1  10   8          9.34          8.45         1.46 o                         
   2  10   8        132.08        128.82         9.02 o                         
   3  10   8         14.39          9.97         2.31 o                         
  -3  11   8         14.08          9.82         3.33 o                         
  -2  11   8          3.61          0.57         1.70 o                         
  -1  11   8          0.81         -1.16         1.16 o                         
   0  11   8         59.96         49.12         3.57 o                         
   1  11   8         41.53         34.01         3.17 o                         
  -9   1   9          3.82          2.83         1.36 o                         
  -8   1   9        220.67        223.41         9.20 o                         
  -7   1   9         50.55         49.47         3.13 o                         
  -6   1   9          0.99          0.08         0.81 o                         
  -5   1   9         15.51         17.60         1.52 o                         
  -4   1   9       1564.61       1559.35        48.05 o                         
  -3   1   9          0.01          0.36         0.57 o                         
  -2   1   9         85.92         89.47         3.52 o                         
  -1   1   9         46.45         48.14         2.34 o                         
   0   1   9          0.09          1.01         0.41 o                         
   1   1   9        179.17        206.16         9.48 o                         
   2   1   9         58.44         61.79         3.51 o                         
   3   1   9        764.52        889.99        33.19 o                         
   4   1   9          1.33          1.09         0.65 o                         
   5   1   9         12.59         17.54         2.23 o                         
   6   1   9        138.73        122.49        10.35 o                         
   7   1   9         40.49         38.37         4.29 o                         
  -9   2   9         26.27         31.96         3.44 o                         
  -8   2   9        124.20        121.87         6.54 o                         
  -7   2   9       1350.40       1259.96        45.56 o                         
  -6   2   9          4.47          5.21         1.53 o                         
  -5   2   9         77.18         78.73         4.45 o                         
  -4   2   9        865.31        805.82        30.63 o                         
  -3   2   9        227.41        213.77         8.29 o                         
  -2   2   9        166.57        179.14         7.28 o                         
  -1   2   9          0.04          0.43         0.62 o                         
   0   2   9        216.21        203.57         8.73 o                         
   1   2   9         21.53         26.67         3.18 o                         
   2   2   9          5.25          3.13         1.06 o                         
   3   2   9        252.66        281.22        11.71 o                         
   4   2   9          6.20          4.59         1.34 o                         
   5   2   9          3.99          4.58         1.52 o                         
   6   2   9        138.83        133.57         7.90 o                         
   7   2   9         37.90         37.80         4.41 o                         
  -9   3   9          0.13          2.10         1.43 o                         
  -8   3   9        229.25        240.02        11.06 o                         
  -7   3   9        122.93        112.77         6.17 o                         
  -6   3   9         52.62         54.49         4.00 o                         
  -5   3   9        189.77        176.67         8.22 o                         
  -4   3   9       1147.46       1162.65        43.22 o                         
  -3   3   9        380.69        407.40        16.36 o                         
  -2   3   9         68.19         83.39         3.77 o                         
  -1   3   9         10.91          9.62         0.88 o                         
   0   3   9         22.77         30.07         2.09 o                         
   1   3   9         20.06         23.43         2.17 o                         
   2   3   9        837.47        928.88        34.77 o                         
   3   3   9         41.10         40.07         2.99 o                         
   4   3   9         70.33         72.22         4.33 o                         
   5   3   9          4.82          5.50         1.69 o                         
   6   3   9          0.10         -1.37         1.37 o                         
   7   3   9          2.03          0.84         1.57 o                         
  -9   4   9          7.63          5.95         1.87 o                         
  -8   4   9         81.09         69.42         4.67 o                         
  -7   4   9         95.09         90.79         5.38 o                         
  -6   4   9        162.78        179.01         8.51 o                         
  -5   4   9         63.77         55.26         3.80 o                         
  -4   4   9          4.32          4.63         1.23 o                         
  -3   4   9         16.36         18.00         2.06 o                         
  -2   4   9         77.47         65.10         4.03 o                         
  -1   4   9         96.93        100.02         3.22 o                         
   0   4   9        108.26        110.26         4.78 o                         
   1   4   9         23.41         20.59         2.08 o                         
   2   4   9        799.92        798.79        33.75 o                         
   3   4   9          3.57          4.30         1.40 o                         
   4   4   9          9.42         12.01         1.79 o                         
   5   4   9        240.27        235.82        13.92 o                         
   6   4   9         12.96          9.07         2.16 o                         
  -8   5   9          9.35          9.85         1.81 o                         
  -7   5   9         30.10         29.94         3.17 o                         
  -6   5   9        120.94        115.71         6.32 o                         
  -5   5   9        483.30        477.82        19.36 o                         
  -4   5   9          2.97          3.14         1.18 o                         
  -3   5   9         15.43         11.93         1.76 o                         
  -2   5   9         70.54         66.59         3.90 o                         
  -1   5   9         14.74         17.21         1.21 o                         
   0   5   9        509.69        509.82        18.25 o                         
   1   5   9          1.55          0.94         1.26 o                         
   2   5   9         13.87         16.33         2.09 o                         
   3   5   9         35.55         36.99         3.04 o                         
   4   5   9         77.27         78.19         6.22 o                         
   5   5   9         28.05         25.56         3.35 o                         
   6   5   9         63.93         55.65         4.25 o                         
  -8   6   9         43.87         62.02         5.36 o                         
  -7   6   9          2.02          1.86         1.33 o                         
  -6   6   9          3.26          1.02         1.76 o                         
  -5   6   9         38.16         40.55         3.32 o                         
  -4   6   9         85.47         84.08         4.80 o                         
  -3   6   9        188.73        189.00         8.67 o                         
  -2   6   9        141.90        117.20         5.42 o                         
  -1   6   9        840.51        783.25        25.01 o                         
   0   6   9        597.29        558.37        18.01 o                         
   1   6   9          0.68          0.44         0.91 o                         
   2   6   9         62.26         66.28         4.92 o                         
   3   6   9          3.17          3.57         1.27 o                         
   4   6   9        262.89        252.47        13.69 o                         
   5   6   9         35.33         35.21         3.48 o                         
   6   6   9          9.10          7.25         1.85 o                         
  -7   7   9        246.20        268.78        14.28 o                         
  -6   7   9         13.21         13.52         3.58 o                         
  -5   7   9         38.41         51.98         3.77 o                         
  -4   7   9         76.27         91.66         5.10 o                         
  -3   7   9        550.81        498.14        18.34 o                         
  -2   7   9        195.01        219.80         9.03 o                         
  -1   7   9        394.32        360.31        12.50 o                         
   0   7   9       1217.41       1184.06        37.03 o                         
   1   7   9        127.91        130.36         6.13 o                         
   2   7   9        350.12        328.96        17.47 o                         
   3   7   9        232.00        243.60        11.06 o                         
   4   7   9         90.87         84.45         5.31 o                         
   5   7   9        269.33        255.02        15.65 o                         
  -7   8   9          7.03         17.80         4.42 o                         
  -6   8   9         61.77         73.22         5.99 o                         
  -5   8   9         17.23         24.13         4.46 o                         
  -4   8   9        130.89        114.30         8.02 o                         
  -3   8   9        336.11        357.36        22.13 o                         
  -2   8   9         35.93         43.20         2.98 o                         
  -1   8   9          0.00          0.09         1.23 o                         
   0   8   9        372.20        380.42        14.22 o                         
   1   8   9          8.36          9.87         1.64 o                         
   2   8   9        164.31        180.66         9.56 o                         
   3   8   9        322.89        326.11        15.54 o                         
   4   8   9        638.89        548.01        29.12 o                         
  -6   9   9          2.85          5.42         2.18 o                         
  -5   9   9          0.08          0.37         1.73 o                         
  -4   9   9        115.73        129.04         9.67 o                         
  -3   9   9          1.57          3.48         1.51 o                         
  -2   9   9          1.32          1.76         1.25 o                         
  -1   9   9         27.31         36.30         2.94 o                         
   0   9   9        243.38        249.07        10.70 o                         
   1   9   9          2.28         -0.36         1.12 o                         
   2   9   9         24.18         22.94         2.43 o                         
   3   9   9          2.11          0.58         1.47 o                         
  -4  10   9         47.51         61.90         5.74 o                         
  -3  10   9          0.44          2.90         1.76 o                         
  -2  10   9        106.18        112.11         6.70 o                         
  -1  10   9         14.45         23.21         2.43 o                         
   0  10   9          9.97         12.09         2.06 o                         
   1  10   9        143.78        156.66         9.79 o                         
   2  10   9        138.99        135.58         8.31 o                         
  -1  11   9        547.83        619.15        33.18 o                         
  -9   0  10          7.41         16.18         3.59 o                         
  -8   0  10         23.63         19.25         3.89 o                         
  -7   0  10         17.70         16.26         3.52 o                         
  -6   0  10        930.41        897.06        46.37 o                         
  -5   0  10         74.70         73.63         5.47 o                         
  -4   0  10        141.91        144.98         8.81 o                         
  -3   0  10          1.32          1.88         1.18 o                         
  -2   0  10       1059.77       1051.87        50.39 o                         
  -1   0  10        149.23        175.02        10.43 o                         
   0   0  10          0.00          1.30         0.75 o                         
   1   0  10         42.94         53.50         3.18 o                         
   2   0  10          3.40          1.31         0.71 o                         
   3   0  10         58.10         47.75         9.88 o                         
   4   0  10        112.96        131.49        10.83 o                         
   5   0  10        286.73        228.20        22.30 o                         
   6   0  10          1.20          2.77         3.27 o                         
  -9   1  10          2.10          1.08         2.07 o                         
  -8   1  10        197.31        212.53        10.56 o                         
  -7   1  10          6.60          6.73         1.40 o                         
  -6   1  10          3.45          1.71         0.90 o                         
  -5   1  10        747.35        755.73        22.37 o                         
  -4   1  10        747.57        714.82        22.69 o                         
  -3   1  10        738.14        728.48        25.02 o                         
  -2   1  10        989.13       1030.98        32.28 o                         
  -1   1  10       1082.00       1082.37        36.42 o                         
   0   1  10          4.73          5.34         0.73 o                         
   1   1  10        492.60        564.96        21.65 o                         
   2   1  10         11.86         14.67         1.58 o                         
   3   1  10         69.77         78.49         4.37 o                         
   4   1  10        403.53        434.24        21.47 o                         
   5   1  10        135.80        134.78        10.57 o                         
   6   1  10         33.21         35.50         4.08 o                         
  -9   2  10          3.70          3.01         1.42 o                         
  -8   2  10          9.56          6.66         1.62 o                         
  -7   2  10          0.66          1.02         1.29 o                         
  -6   2  10         84.07         68.38         4.27 o                         
  -5   2  10        133.17        127.68         6.51 o                         
  -4   2  10          7.67         16.58         2.09 o                         
  -3   2  10       1299.37       1328.07        49.15 o                         
  -2   2  10        204.20        205.63         7.53 o                         
  -1   2  10          0.90          0.42         0.59 o                         
   0   2  10          5.52          3.45         1.30 o                         
   1   2  10       1021.93       1121.12        46.54 o                         
   2   2  10          0.83          2.17         1.13 o                         
   3   2  10          1.62          1.51         1.69 o                         
   4   2  10          0.62         -0.15         1.18 o                         
   5   2  10        128.72        122.80         6.66 o                         
   6   2  10        140.26        141.57         9.28 o                         
  -9   3  10         10.42         15.61         2.70 o                         
  -8   3  10          9.52          9.30         1.87 o                         
  -7   3  10         31.46         36.34         3.50 o                         
  -6   3  10          8.94          8.74         1.84 o                         
  -5   3  10        410.75        393.98        18.59 o                         
  -4   3  10          1.09         -0.90         0.90 o                         
  -3   3  10        775.68        731.11        28.05 o                         
  -2   3  10        362.81        364.94        12.37 o                         
  -1   3  10          2.73          3.27         0.65 o                         
   0   3  10         14.86         16.92         1.93 o                         
   1   3  10        737.73        820.05        31.03 o                         
   2   3  10        244.48        276.44        11.68 o                         
   3   3  10         43.52         42.18         3.28 o                         
   4   3  10         66.35         68.48         4.33 o                         
   5   3  10          3.07          2.48         1.63 o                         
   6   3  10        133.67        108.68         6.80 o                         
  -8   4  10          3.20          6.15         1.66 o                         
  -7   4  10          2.32          0.57         2.06 o                         
  -6   4  10        334.42        319.83        13.78 o                         
  -5   4  10         69.97         82.68         4.88 o                         
  -4   4  10         77.07         86.33         4.88 o                         
  -3   4  10        356.24        331.92        13.78 o                         
  -2   4  10        154.96        138.07         5.87 o                         
  -1   4  10          8.76          8.51         0.83 o                         
   0   4  10         30.33         28.11         2.45 o                         
   1   4  10         31.93         30.14         2.72 o                         
   2   4  10         65.75         75.42         4.41 o                         
   3   4  10        193.98        201.29         9.24 o                         
   4   4  10         75.20         76.82         4.68 o                         
   5   4  10        105.78        106.51         6.09 o                         
   6   4  10          5.26          5.53         2.14 o                         
  -8   5  10          1.85         -0.19         1.78 o                         
  -7   5  10         85.85         93.60         6.62 o                         
  -6   5  10         27.04         25.51         2.98 o                         
  -5   5  10          7.02          5.90         1.64 o                         
  -4   5  10        347.07        358.64        14.99 o                         
  -3   5  10         21.17         21.31         2.35 o                         
  -2   5  10         40.81         36.54         2.69 o                         
  -1   5  10         70.25         57.67         2.11 o                         
   0   5  10        345.70        330.71        12.78 o                         
   1   5  10         24.58         19.63         2.27 o                         
   2   5  10         60.51         65.33         4.19 o                         
   3   5  10         39.65         35.38         3.81 o                         
   4   5  10        226.62        230.91        10.56 o                         
   5   5  10         39.89         34.39         3.81 o                         
  -7   6  10         45.07         58.28         5.90 o                         
  -6   6  10         39.87         43.66         3.75 o                         
  -5   6  10          5.74          3.67         2.21 o                         
  -4   6  10         28.49         29.61         2.83 o                         
  -3   6  10        463.52        471.09        18.99 o                         
  -2   6  10        173.35        161.68         7.04 o                         
  -1   6  10          3.26          2.41         0.70 o                         
   0   6  10        496.63        498.28        18.11 o                         
   1   6  10        956.16        974.95        37.22 o                         
   2   6  10        137.10        144.66         7.20 o                         
   3   6  10         13.34         11.92         2.19 o                         
   4   6  10         74.35         79.55         6.16 o                         
   5   6  10         38.94         46.80         4.22 o                         
  -7   7  10         10.57         12.11         2.96 o                         
  -6   7  10          0.39          1.53         1.29 o                         
  -5   7  10          6.72          6.87         1.70 o                         
  -4   7  10        442.71        434.64        17.93 o                         
  -3   7  10          0.90          1.80         1.07 o                         
  -2   7  10         29.54         24.45         2.26 o                         
  -1   7  10        130.68        114.55         5.81 o                         
   0   7  10        406.53        381.22        16.05 o                         
   1   7  10         10.78         10.41         1.68 o                         
   2   7  10         15.57         20.66         3.29 o                         
   3   7  10        466.15        460.44        23.98 o                         
   4   7  10         15.27         12.48         2.40 o                         
  -6   8  10         65.73         74.50         5.95 o                         
  -5   8  10         57.15         61.10         6.05 o                         
  -4   8  10          0.22          0.46         1.11 o                         
  -3   8  10         23.05         21.50         2.33 o                         
  -2   8  10         21.97         18.13         2.09 o                         
  -1   8  10         22.32         19.99         2.07 o                         
   0   8  10        153.85        156.06         7.98 o                         
   1   8  10         21.86         21.39         2.40 o                         
   2   8  10        286.18        279.32        13.59 o                         
   3   8  10          0.14         -0.16         1.53 o                         
   4   8  10          1.46          0.23         2.00 o                         
  -5   9  10          2.66          5.35         1.96 o                         
  -4   9  10          8.44          4.32         1.70 o                         
  -3   9  10         25.87         31.34         3.45 o                         
  -2   9  10          7.13          6.45         1.50 o                         
  -1   9  10         51.19         49.81         3.33 o                         
   0   9  10        197.68        192.29         9.46 o                         
   1   9  10          4.18          5.11         1.79 o                         
   2   9  10          3.65          0.53         1.46 o                         
  -3  10  10         22.53         20.43         2.76 o                         
  -2  10  10          3.93          0.54         2.13 o                         
  -1  10  10          3.54          9.16         2.72 o                         
   0  10  10         65.80         63.05         5.57 o                         
   1  10  10          4.69          7.62         1.86 o                         
  -8   1  11          7.46          8.66         1.96 o                         
  -7   1  11          0.47          1.60         1.34 o                         
  -6   1  11        265.43        291.78        12.86 o                         
  -5   1  11         47.09         43.78         2.64 o                         
  -4   1  11         36.30         33.98         2.09 o                         
  -3   1  11          1.25          2.41         0.81 o                         
  -2   1  11       1280.77       1273.73        42.93 o                         
  -1   1  11          1.20          1.06         0.72 o                         
   0   1  11         93.13        111.02         4.76 o                         
   1   1  11         86.32         98.15         4.52 o                         
   2   1  11          0.44          0.37         0.96 o                         
   3   1  11         71.72         84.76         5.63 o                         
   4   1  11         45.30         44.79         4.47 o                         
   5   1  11        227.63        240.34        19.98 o                         
   6   1  11          0.81          3.74         2.02 o                         
  -8   2  11          0.37          1.65         1.48 o                         
  -7   2  11         60.95         70.72         4.65 o                         
  -6   2  11        215.18        198.96         9.28 o                         
  -5   2  11       1708.63       1702.50        62.62 o                         
  -4   2  11         11.28          7.80         1.20 o                         
  -3   2  11        179.36        174.94        10.90 o                         
  -2   2  11        699.90        693.08        24.29 o                         
  -1   2  11        149.75        138.87         6.38 o                         
   0   2  11         85.78         90.17         4.74 o                         
   1   2  11          3.97          2.19         1.14 o                         
   2   2  11         60.04         57.70         3.71 o                         
   3   2  11         12.89         11.99         2.19 o                         
   4   2  11          4.05          2.03         1.67 o                         
   5   2  11        106.53        112.48         9.11 o                         
   6   2  11          0.01         -0.29         2.27 o                         
  -8   3  11          2.72          5.41         1.94 o                         
  -7   3  11          0.75         -0.82         1.04 o                         
  -6   3  11        307.09        329.89        20.60 o                         
  -5   3  11         91.25         77.09         4.73 o                         
  -4   3  11         14.06         17.21         2.23 o                         
  -3   3  11        291.86        258.57        10.20 o                         
  -2   3  11        939.11        913.99        28.98 o                         
  -1   3  11        193.32        205.33         8.37 o                         
   0   3  11         93.48         99.67         5.82 o                         
   1   3  11          6.55          6.64         1.42 o                         
   2   3  11          2.90          1.16         1.20 o                         
   3   3  11         11.62         10.21         1.92 o                         
   4   3  11        365.83        374.09        15.71 o                         
   5   3  11          1.20          3.57         2.62 o                         
  -8   4  11          2.21          0.33         2.18 o                         
  -7   4  11         11.05          7.83         1.93 o                         
  -6   4  11        110.11         93.73         5.58 o                         
  -5   4  11        101.35         90.20         5.33 o                         
  -4   4  11        159.13        181.22         9.63 o                         
  -3   4  11         51.52         47.17         3.44 o                         
  -2   4  11         33.05         27.53         1.85 o                         
  -1   4  11         11.74         13.58         1.46 o                         
   0   4  11         46.89         42.86         3.22 o                         
   1   4  11         48.31         54.78         3.69 o                         
   2   4  11         46.41         55.82         3.86 o                         
   3   4  11          1.64         -1.31         1.31 o                         
   4   4  11        301.19        300.41        16.87 o                         
   5   4  11          6.98          5.74         1.62 o                         
  -7   5  11         10.75         15.82         2.46 o                         
  -6   5  11         11.87         10.38         2.05 o                         
  -5   5  11         28.44         24.57         2.78 o                         
  -4   5  11        151.15        149.32         8.61 o                         
  -3   5  11        478.98        442.00        17.92 o                         
  -2   5  11          3.26          1.39         1.02 o                         
  -1   5  11         20.50         14.40         1.73 o                         
   0   5  11         25.20         23.04         2.36 o                         
   1   5  11          2.32          1.98         1.21 o                         
   2   5  11        316.72        320.41        14.98 o                         
   3   5  11         17.49         13.41         2.30 o                         
   4   5  11         34.19         30.89         3.33 o                         
   5   5  11         11.90          7.55         2.13 o                         
  -7   6  11          9.09         11.77         2.76 o                         
  -6   6  11         40.39         58.50         4.39 o                         
  -5   6  11          4.83          3.18         1.75 o                         
  -4   6  11          6.33          7.23         1.61 o                         
  -3   6  11         45.52         48.08         3.35 o                         
  -2   6  11         89.78         85.72         4.27 o                         
  -1   6  11        111.24        103.20         4.62 o                         
   0   6  11        164.10        147.97         7.50 o                         
   1   6  11        625.20        591.53        28.76 o                         
   2   6  11        445.93        435.06        18.27 o                         
   3   6  11          8.42          5.94         1.96 o                         
   4   6  11         45.32         47.64         4.07 o                         
  -6   7  11         39.47         46.86         4.80 o                         
  -5   7  11        298.59        346.98        15.72 o                         
  -4   7  11          7.60         10.98         1.86 o                         
  -3   7  11         54.00         57.48         3.71 o                         
  -2   7  11         52.33         47.77         3.05 o                         
  -1   7  11        327.60        291.26        18.13 o                         
   0   7  11        180.90        194.25         9.45 o                         
   1   7  11        338.73        345.16        16.40 o                         
   2   7  11        590.37        548.57        28.72 o                         
   3   7  11        111.18        105.23         6.08 o                         
  -5   8  11          8.65         16.55         2.84 o                         
  -4   8  11         75.44         74.45         4.52 o                         
  -3   8  11         28.74         35.30         2.97 o                         
  -2   8  11        136.04        121.46         8.05 o                         
  -1   8  11        274.24        285.71        12.85 o                         
   0   8  11         10.79         12.01         2.13 o                         
   1   8  11          8.64          6.34         1.63 o                         
   2   8  11        249.04        224.26        14.12 o                         
   3   8  11          2.36         -0.78         1.69 o                         
  -4   9  11         10.60         13.89         2.41 o                         
  -3   9  11          0.04          1.92         1.26 o                         
  -2   9  11         94.87        102.20         6.34 o                         
  -1   9  11          5.29          5.25         1.69 o                         
   0   9  11          0.31          0.33         1.59 o                         
   1   9  11         20.22         20.29         2.34 o                         
  -8   0  12         27.29         27.28         4.81 o                         
  -7   0  12         19.22         33.14         9.89 o                         
  -6   0  12         50.61         56.06        11.55 o                         
  -5   0  12          7.07          6.29         1.61 o                         
  -4   0  12        970.35        923.60        52.57 o                         
  -3   0  12         58.07         59.27         4.84 o                         
  -2   0  12         13.32         11.56         2.59 o                         
  -1   0  12          4.81          4.75         1.38 o                         
   0   0  12        635.46        692.11        33.89 o                         
   1   0  12         61.61         82.86         8.34 o                         
   2   0  12          0.88          0.33         1.84 o                         
   3   0  12         12.23         18.77         4.10 o                         
   4   0  12          3.22          3.92         3.05 o                         
   5   0  12          1.46         -2.56         2.56 o                         
  -8   1  12          6.92         11.18         2.14 o                         
  -7   1  12          0.17         -0.53         2.11 o                         
  -6   1  12        245.14        271.72        16.19 o                         
  -5   1  12         12.17         13.13         1.76 o                         
  -4   1  12          1.08          1.08         0.96 o                         
  -3   1  12        856.52        835.66        29.09 o                         
  -2   1  12        594.10        597.61        25.17 o                         
  -1   1  12        483.74        459.14        19.30 o                         
   0   1  12        522.36        561.29        24.63 o                         
   1   1  12        712.91        773.55        32.91 o                         
   2   1  12         11.13          6.50         3.04 o                         
   3   1  12        237.27        273.29        13.69 o                         
   4   1  12          7.67          4.88         2.31 o                         
   5   1  12         47.88         43.44         4.43 o                         
  -8   2  12         38.86         39.23         4.03 o                         
  -7   2  12          4.86          2.28         1.60 o                         
  -6   2  12         12.98         12.56         2.19 o                         
  -5   2  12          0.25         -0.18         1.09 o                         
  -4   2  12         83.17         61.79         3.71 o                         
  -3   2  12         96.19         91.78         3.81 o                         
  -2   2  12          7.70         11.50         1.60 o                         
  -1   2  12       1096.54       1049.29        42.84 o                         
   0   2  12        106.28        120.67         6.02 o                         
   1   2  12          2.47          2.00         1.33 o                         
   2   2  12          0.40         -0.03         1.29 o                         
   3   2  12        461.14        494.78        22.64 o                         
   4   2  12          4.30          0.68         2.87 o                         
   5   2  12          1.06          1.78         2.05 o                         
  -8   3  12         59.93         61.66         4.52 o                         
  -7   3  12         29.01         33.90         3.40 o                         
  -6   3  12          6.24          5.59         1.57 o                         
  -5   3  12         22.14         24.49         2.87 o                         
  -4   3  12          7.03          7.40         1.57 o                         
  -3   3  12        302.48        280.51        11.74 o                         
  -2   3  12         21.19         16.20         1.42 o                         
  -1   3  12        551.95        530.28        19.00 o                         
   0   3  12        261.72        270.43        11.61 o                         
   1   3  12          2.95          0.91         1.52 o                         
   2   3  12          2.99          2.65         1.42 o                         
   3   3  12        379.59        391.21        18.41 o                         
   4   3  12        120.90        112.60         7.32 o                         
   5   3  12         18.71         19.37         3.13 o                         
  -7   4  12          0.21          0.19         1.61 o                         
  -6   4  12          8.17         10.56         2.14 o                         
  -5   4  12         10.98          9.46         2.00 o                         
  -4   4  12        386.74        319.73        15.67 o                         
  -3   4  12         51.86         56.39         3.55 o                         
  -2   4  12         22.62         20.41         2.93 o                         
  -1   4  12        231.15        222.84         9.55 o                         
   0   4  12        114.40        111.03         5.78 o                         
   1   4  12          2.27          1.56         1.41 o                         
   2   4  12         19.68         19.41         2.64 o                         
   3   4  12          2.34          1.13         1.56 o                         
   4   4  12         29.27         34.63         4.49 o                         
  -7   5  12         93.35        104.00         6.68 o                         
  -6   5  12          0.31         -1.32         1.38 o                         
  -5   5  12        112.94        135.94         7.20 o                         
  -4   5  12         56.47         55.94         4.07 o                         
  -3   5  12          1.26          1.44         1.19 o                         
  -2   5  12        305.44        294.82        13.21 o                         
  -1   5  12         37.28         34.83         3.22 o                         
   0   5  12          9.18          8.56         1.77 o                         
   1   5  12         36.22         36.33         3.14 o                         
   2   5  12        243.13        254.36        14.25 o                         
   3   5  12          0.73         -0.58         1.37 o                         
   4   5  12         41.95         45.94         4.55 o                         
  -6   6  12         15.87         15.16         2.32 o                         
  -5   6  12         66.01         65.14         7.20 o                         
  -4   6  12         39.90         44.53         3.68 o                         
  -3   6  12          0.01          0.88         1.18 o                         
  -2   6  12         33.57         36.26         2.73 o                         
  -1   6  12        389.70        345.51        17.00 o                         
   0   6  12        118.85        107.65         5.39 o                         
   1   6  12          0.00         -0.03         1.38 o                         
   2   6  12        237.72        248.79        12.69 o                         
   3   6  12        529.62        504.25        26.69 o                         
  -5   7  12         12.64         13.67         2.48 o                         
  -4   7  12          0.46         -1.38         1.38 o                         
  -3   7  12          9.73          9.03         1.77 o                         
  -2   7  12        370.87        340.30        15.42 o                         
  -1   7  12          1.34         -1.04         1.25 o                         
   0   7  12         36.12         32.13         3.39 o                         
   1   7  12         55.88         46.20         3.85 o                         
   2   7  12        285.53        264.14        15.84 o                         
  -4   8  12         95.78        100.98         6.13 o                         
  -3   8  12         47.45         58.80         4.72 o                         
  -2   8  12          0.00          2.55         1.47 o                         
  -1   8  12         16.53         17.44         2.77 o                         
   0   8  12         29.14         29.96         3.40 o                         
   1   8  12         21.91         16.17         2.38 o                         
  -7   1  13         19.47         19.12         3.19 o                         
  -6   1  13         15.62         17.24         2.36 o                         
  -5   1  13          0.44          1.86         1.33 o                         
  -4   1  13        199.75        204.81         9.49 o                         
  -3   1  13         27.52         25.45         2.35 o                         
  -2   1  13         72.81         73.50         4.01 o                         
  -1   1  13          3.34          2.97         0.94 o                         
   0   1  13        740.23        823.81        35.25 o                         
   1   1  13          5.82          3.91         1.97 o                         
   2   1  13         76.60         93.52         6.33 o                         
   3   1  13        102.77        115.71         7.64 o                         
   4   1  13          1.69         -1.79         1.87 o                         
  -7   2  13         21.63         29.37         4.28 o                         
  -6   2  13          0.69          0.19         1.26 o                         
  -5   2  13        117.41        121.51         9.97 o                         
  -4   2  13        268.51        260.54        14.89 o                         
  -3   2  13       1423.13       1257.37        52.42 o                         
  -2   2  13         30.11         22.71         1.93 o                         
  -1   2  13        274.90        268.94        10.55 o                         
   0   2  13        441.30        483.09        19.27 o                         
   1   2  13        113.37        119.98         7.28 o                         
   2   2  13         27.09         30.00         3.64 o                         
   3   2  13         14.48         14.12         3.08 o                         
   4   2  13          9.23          3.46         2.54 o                         
  -7   3  13          0.10          3.76         2.73 o                         
  -6   3  13          6.92         10.05         2.03 o                         
  -5   3  13          2.39          3.25         1.55 o                         
  -4   3  13        280.91        295.83        13.76 o                         
  -3   3  13         34.53         29.78         2.68 o                         
  -2   3  13          0.10         -0.60         0.91 o                         
  -1   3  13        249.73        231.51         9.43 o                         
   0   3  13        557.19        541.55        21.49 o                         
   1   3  13         76.05         83.21         5.01 o                         
   2   3  13         85.62         94.67         9.29 o                         
   3   3  13          1.99         -0.34         1.56 o                         
   4   3  13          0.31         -1.58         1.58 o                         
  -6   4  13          8.27          8.52         1.90 o                         
  -5   4  13         20.06         16.20         2.48 o                         
  -4   4  13        118.66         98.69         6.22 o                         
  -3   4  13         75.24         66.18         4.01 o                         
  -2   4  13         86.10         77.65         4.61 o                         
  -1   4  13         33.41         28.21         2.56 o                         
   0   4  13         45.03         43.02         3.50 o                         
   1   4  13          6.74          7.23         2.70 o                         
   2   4  13         18.63         17.23         2.48 o                         
   3   4  13         28.29         23.94         3.62 o                         
  -6   5  13        213.27        238.38        15.54 o                         
  -5   5  13         18.95         27.44         3.05 o                         
  -4   5  13          8.42          5.95         1.56 o                         
  -3   5  13         20.29         17.90         2.09 o                         
  -2   5  13        120.24        114.25         5.98 o                         
  -1   5  13        345.42        324.58        14.19 o                         
   0   5  13          1.22          0.98         1.44 o                         
   1   5  13         18.54         16.76         2.37 o                         
   2   5  13          3.40          3.64         1.88 o                         
   3   5  13          0.13         -1.65         1.65 o                         
  -5   6  13          9.78         12.86         2.28 o                         
  -4   6  13         35.73         54.59         5.67 o                         
  -3   6  13          7.20          7.10         1.98 o                         
  -2   6  13         12.51         10.43         2.13 o                         
  -1   6  13         42.19         42.93         4.06 o                         
   0   6  13         65.45         64.02         5.22 o                         
   1   6  13         52.01         49.97         4.47 o                         
   2   6  13        166.75        165.84         9.51 o                         
  -4   7  13         20.88         22.33         2.60 o                         
  -3   7  13        264.40        277.40        11.96 o                         
  -2   7  13          1.66         -0.26         1.89 o                         
  -1   7  13         31.80         30.78         3.47 o                         
   0   7  13         25.45         27.71         4.07 o                         
   1   7  13        172.34        159.23        11.47 o                         
  -2   8  13         93.34        114.39        15.75 o                         
  -6   0  14         43.21         35.33         6.67 o                         
  -5   0  14         28.65         40.66         5.93 o                         
  -4   0  14         88.96        104.05        14.83 o                         
  -3   0  14          0.97          2.69         1.57 o                         
  -2   0  14        631.08        599.14        37.18 o                         
  -1   0  14         31.41         32.00         4.93 o                         
   0   0  14          9.87          4.67         2.97 o                         
   1   0  14         19.11         20.45         4.53 o                         
   2   0  14        292.60        320.21        22.38 o                         
   3   0  14         29.45         30.84         5.70 o                         
  -6   1  14          4.10          5.83         3.72 o                         
  -5   1  14          0.04         -0.83         1.82 o                         
  -4   1  14        258.66        274.40        17.43 o                         
  -3   1  14         23.58         22.13         2.46 o                         
  -2   1  14          0.09          0.17         0.94 o                         
  -1   1  14        676.29        697.58        30.17 o                         
   0   1  14        424.38        466.67        21.20 o                         
   1   1  14        255.07        289.86        14.50 o                         
   2   1  14        268.10        310.38        15.44 o                         
   3   1  14        432.94        491.88        23.07 o                         
  -6   2  14         67.64         72.23         6.20 o                         
  -5   2  14          4.35          4.84         1.48 o                         
  -4   2  14          9.97          8.99         1.98 o                         
  -3   2  14          0.05          0.31         1.33 o                         
  -2   2  14         60.58         47.10         3.20 o                         
  -1   2  14         53.65         49.78         3.70 o                         
   0   2  14          3.78          1.06         1.41 o                         
   1   2  14        769.67        807.82        34.94 o                         
   2   2  14         48.81         48.99         4.86 o                         
   3   2  14         12.29          7.68         2.48 o                         
  -6   3  14         65.76         67.77         6.76 o                         
  -5   3  14         53.04         60.45         3.93 o                         
  -4   3  14          2.69          2.47         1.43 o                         
  -3   3  14          5.22          8.26         2.28 o                         
  -2   3  14          2.83          2.01         1.81 o                         
  -1   3  14        208.60        193.45        10.21 o                         
   0   3  14         60.76         58.19         4.06 o                         
   1   3  14        309.89        317.48        15.39 o                         
   2   3  14        187.49        182.65        10.24 o                         
   3   3  14          2.09         -1.63         1.91 o                         
  -5   4  14          0.07          3.07         1.66 o                         
  -4   4  14         21.91         20.34         2.32 o                         
  -3   4  14         14.46         10.69         2.04 o                         
  -2   4  14        298.76        270.21        12.22 o                         
  -1   4  14         19.14         15.97         2.61 o                         
   0   4  14          0.79         -0.97         1.39 o                         
   1   4  14        144.13        104.32         9.63 o                         
   2   4  14         68.91         67.63         6.37 o                         
  -5   5  14         68.62         69.82         5.32 o                         
  -4   5  14          0.09          0.29         2.13 o                         
  -3   5  14        102.11        116.15         6.10 o                         
  -2   5  14         81.31         77.85         6.49 o                         
  -1   5  14          0.25         -1.82         1.82 o                         
   0   5  14        172.04        174.20        10.86 o                         
   1   5  14         44.38         37.88         3.69 o                         
  -4   6  14          4.34          0.85         2.59 o                         
  -3   6  14         79.55         89.81         5.56 o                         
  -2   6  14         29.45         34.03         3.39 o                         
  -1   6  14          9.17          9.75         2.67 o                         
   0   6  14         26.73         29.63         4.95 o                         
  -5   1  15         21.52         19.88         2.98 o                         
  -4   1  15         20.66         17.55         2.87 o                         
  -3   1  15          1.34          1.63         1.97 o                         
  -2   1  15         94.89        104.05         6.56 o                         
  -1   1  15         12.58          8.57         2.24 o                         
   0   1  15         65.23         69.39         5.57 o                         
   1   1  15         13.68         20.30         3.18 o                         
   2   1  15        375.86        407.23        19.67 o                         
  -5   2  15         22.01         30.00         3.78 o                         
  -4   2  15          0.04         -0.85         1.84 o                         
  -3   2  15        167.78        167.23        11.12 o                         
  -2   2  15        228.82        212.49        11.54 o                         
  -1   2  15        827.94        821.91        41.08 o                         
   0   2  15         52.70         51.17         4.91 o                         
   1   2  15        294.50        284.60        14.42 o                         
  -5   3  15          0.61          1.59         1.67 o                         
  -4   3  15         12.41         21.14         3.31 o                         
  -3   3  15          0.84          1.31         1.83 o                         
  -2   3  15        176.57        175.26         8.96 o                         
  -1   3  15          5.53          3.55         1.55 o                         
   0   3  15          8.34          2.15         2.20 o                         
   1   3  15        151.57        149.40         8.82 o                         
  -4   4  15         20.86         21.44         2.93 o                         
  -3   4  15         33.76         33.43         4.40 o                         
  -2   4  15         94.92         78.59         5.27 o                         
  -1   4  15         45.01         35.06         4.01 o                         
   0   4  15         27.23         18.16         5.81 o                         
  -3   5  15         28.10         37.01        13.80 o                         
  -2   5  15          3.32          5.23         1.87 o                         
  -1   5  15         10.41          9.57         3.31 o                         
  -3   0  16         26.03         24.95         6.67 o                         
  -1   0  16          0.12         -2.41         2.64 o                         
   0   0  16        281.75        277.80        29.20 o                         
  -3   1  16          0.33          1.84         1.67 o                         
  -2   1  16        249.23        265.79        15.51 o                         
  -1   1  16         33.50         23.62         5.33 o                         
  -3   2  16          2.78          1.55         1.56 o                         
  -2   2  16          4.34          3.00         2.36 o                         
  -1   2  16          0.05         -1.72         1.72 o                         
                                                                                
